# Supplementary material for: A mixed-valence [CoII 4CoIII 2] cluster with defect disk-shaped topology
Source: Acta Crystallogr C Struct Chem. 2022 Aug 26;78(Pt 9):488–92. doi: 10.1107/S2053229622005885 (PMC9444020; doi:10.1107/S2053229622005885)
Supplement: Supplementary file 1 [file c-78-00488-sup1.cif]

##############################################################################
#                                                                            #
# This CIF contains the data in a paper accepted for publication in          #
# Acta Crystallographica Section C. It conforms to the requirements of       #
# Notes for Authors for Acta Crystallographica Section C, and has been       #
# peer reviewed under the auspices of the IUCr Commission on Journals.       #
#                                                                            #
# Full details of the Crystallographic Information File format               #
# are given in the paper "The Crystallographic Information File (CIF):       #
# a New Standard Archive File for Crystallography" by S. R. Hall, F. H.      #
# Allen and I. D. Brown [Acta Cryst. (1991), A47, 655-685].                  #
#                                                                            #
# The current version of the core CIF dictionary is obtainable from          #
# ftp://ftp.iucr.org/pub/cif_core.dic.                                       #
#                                                                            #
# Software is freely available for graphical display of the structure(s)     #
# in this CIF. For information consult the CIF software page                 #
# http://www.iucr.org/resources/cif/software.                                #
#                                                                            #
# This file may be used for bona fide research purposes within the           #
# scientific community so long as proper attribution is given to the journal # 
# article from which it was obtained.                                        #
#                                                                            #
##############################################################################
data_I
_audit_creation_method
;
Olex2 1.2
(compiled 2018.05.29 svn.r3508 for OlexSys, GUI svn.r5506)
;
_chemical_name_systematic
;\
Di-\m~2~-acetato-tetrakis{\m~2~-2-[(4-chloro-2-oxidobenzylideneamino)methyl]\
phenolato}tetra-\m~3~-methanolato-tetracobalt(II)dicobalt(III)
;
_chemical_name_common     ?
_chemical_formula_moiety     'C64 H58 Cl4 Co6 N4 O16'
_chemical_formula_sum     'C64 H58 Cl4 Co6 N4 O16'
_chemical_formula_iupac     '[Co6 (C14 H10 Cl1 N1 O2)4 (C2 H3 O2)2 (C H3 O)4]'
_chemical_formula_weight     1634.52
_chemical_melting_point     ?
_chemical_absolute_configuration     ?
_space_group_crystal_system     orthorhombic
_space_group_name_H-M_alt     'P 21 21 21'
_space_group_name_Hall     'P 2ac 2ab'
loop_
    _space_group_symop_operation_xyz
    'x, y, z'
    '-x+1/2, -y, z+1/2'
    '-x, y+1/2, -z+1/2'
    'x+1/2, -y+1/2, -z'
_cell_length_a     15.4873(10)
_cell_length_b     16.2116(11)
_cell_length_c     28.1099(19)
_cell_angle_alpha     90
_cell_angle_beta     90
_cell_angle_gamma     90
_cell_volume     7057.7(8)
_cell_formula_units_Z     4
_cell_measurement_reflns_used     9807
_cell_measurement_theta_min     2.32
_cell_measurement_theta_max     24.96
_cell_measurement_temperature     120.0
_exptl_crystal_description     block
_exptl_crystal_colour     red
_exptl_crystal_size_max     0.4
_exptl_crystal_size_mid     0.2
_exptl_crystal_size_min     0.2
_exptl_crystal_density_diffrn     1.538
_exptl_crystal_density_meas     .
_exptl_crystal_density_method     ?
_exptl_crystal_F_000     3312
_exptl_absorpt_coefficient_mu     1.595
_exptl_absorpt_correction_type     multi-scan
_exptl_absorpt_process_details
;
(SADABS; Bruker, 2016)
;
_exptl_absorpt_correction_T_min     0.6116
_exptl_absorpt_correction_T_max     0.7456
_exptl_special_details     ?
_diffrn_ambient_temperature     120.0
_diffrn_source     ?
_diffrn_radiation_type     MoK\a
_diffrn_radiation_wavelength     0.71073
_diffrn_radiation_monochromator     'graphite'
_diffrn_measurement_device_type     'Bruker SMART APEXII'
_diffrn_measurement_method     'phi and omega scans'
_diffrn_detector_area_resol_mean     ?
_diffrn_reflns_number     78040
_diffrn_reflns_av_R_equivalents     0.0944
_diffrn_reflns_av_unetI/netI     0.0794
_diffrn_reflns_theta_min     2.325
_diffrn_reflns_theta_max     27.509
_diffrn_reflns_theta_full     25.242
_diffrn_measured_fraction_theta_max     0.996
_diffrn_measured_fraction_theta_full     0.997
_diffrn_reflns_limit_h_min     -16
_diffrn_reflns_limit_h_max     20
_diffrn_reflns_limit_k_min     -21
_diffrn_reflns_limit_k_max     20
_diffrn_reflns_limit_l_min     -36
_diffrn_reflns_limit_l_max     36
loop_
    _refln_index_h
    _refln_index_k
    _refln_index_l
    _refln_F_squared_meas
    _refln_F_squared_sigma
    2 0 0 1518.25 74.39
    3 0 0 1.1 2
    -3 0 0 0.7 1.1
    3 0 0 -0.8 0.9
    -3 0 0 -1.4 1.5
    -4 0 0 249.38 13.6
    4 0 0 210.88 15.7
    4 0 0 230.28 13.7
    -4 0 0 261.37 18.4
    -5 0 0 3.9 3.1
    5 0 0 0.8 1.8
    5 0 0 4.3 2
    -5 0 0 7.1 2
    5 0 0 3.9 2.9
    -6 0 0 50.79 8.4
    6 0 0 46.5 5.2
    6 0 0 55.29 8.8
    6 0 0 35.1 5.1
    -6 0 0 45.5 4.8
    7 0 0 5 3.1
    7 0 0 6.1 4.6
    -7 0 0 4.6 2.5
    -7 0 0 7.9 4.1
    8 0 0 3605.84 187.78
    8 0 0 3959.5 181.68
    -8 0 0 3689.23 188.28
    -8 0 0 3317.57 180.38
    8 0 0 3807.02 181.88
    9 0 0 2.6 3.1
    9 0 0 7.6 3.4
    9 0 0 1.2 5.3
    -9 0 0 -5 4
    -10 0 0 136.89 15.9
    10 0 0 97.39 9.6
    11 0 0 -0.3 3.5
    11 0 0 -5.1 4.9
    11 0 0 -3.3 6.1
    -11 0 0 -5.7 4.4
    12 0 0 7.6 4.8
    12 0 0 10.9 4.5
    12 0 0 -1.8 7.3
    13 0 0 2.8 8.5
    13 0 0 -1.8 4
    13 0 0 3.8 4.4
    14 0 0 441.56 26.6
    14 0 0 455.65 38.5
    15 0 0 4 6.2
    15 0 0 4.2 10.3
    16 0 0 23 19.1
    17 0 0 3.4 12.3
    18 0 0 59.59 18.6
    19 0 0 -11.9 12.7
    20 0 0 33.2 18.3
    2 0 1 3005.5 144.59
    2 0 1 2788.22 143.29
    2 0 -1 3010 143.89
    3 0 1 867.81 47.5
    -3 0 1 917.11 45
    -3 0 1 934.71 47.2
    3 0 1 862.61 45.7
    3 0 -1 865.31 47
    3 0 -1 918.51 44.8
    -3 0 -1 913.61 47.8
    3 0 -1 887.91 44.6
    -3 0 -1 932.51 45.8
    4 0 1 442.66 24.9
    4 0 1 437.76 27.1
    -4 0 1 501.25 27.4
    4 0 -1 420.76 23.7
    4 0 -1 430.26 26.4
    -4 0 -1 510.95 25.1
    -4 0 -1 468.35 27.5
    4 0 -1 454.55 23.8
    -5 0 1 156.38 12.8
    5 0 1 142.69 12.7
    5 0 1 152.28 10.6
    5 0 -1 152.98 9.6
    5 0 -1 141.99 12.1
    5 0 -1 157.18 9.8
    -5 0 -1 153.78 10.4
    -5 0 -1 165.38 13.4
    6 0 1 710.63 42.4
    -6 0 1 773.62 42.5
    6 0 -1 753.12 37.7
    -6 0 -1 708.73 38.2
    6 0 -1 634.24 37
    -6 0 -1 793.32 43.4
    6 0 -1 698.43 41.7
    7 0 1 89.99 12.3
    7 0 1 84.99 8.1
    -7 0 1 79.49 12
    7 0 -1 72.69 7.2
    -7 0 -1 80.49 7.4
    -7 0 -1 64.49 11
    7 0 -1 79.29 7
    7 0 -1 91.89 10.6
    8 0 1 829.62 44.7
    -8 0 1 827.02 49.7
    8 0 1 887.71 50.79
    8 0 1 867.81 45.2
    8 0 -1 883.01 43.2
    -8 0 -1 749.73 49.4
    8 0 -1 796.02 49
    -8 0 -1 731.73 43.5
    9 0 1 14.6 6.6
    9 0 1 20.2 5.7
    -9 0 1 9.6 5.7
    9 0 1 22.5 5
    -9 0 -1 14 4.6
    9 0 -1 16 4.1
    9 0 -1 20.1 4.6
    9 0 -1 20.8 7.5
    10 0 1 229.58 16.3
    10 0 1 229.38 21.9
    10 0 1 250.97 16.9
    -10 0 1 231.18 22
    -10 0 -1 245.08 15.8
    -10 0 -1 203.78 21.6
    10 0 -1 251.17 21.8
    10 0 -1 217.98 14.9
    10 0 -1 208.78 15.2
    -11 0 1 11.5 7.6
    11 0 1 4.5 4.2
    11 0 1 8.1 4.3
    11 0 1 8.5 7.5
    11 0 -1 6 3.6
    11 0 -1 3.6 3.6
    11 0 -1 7.4 5.9
    12 0 1 1.5 6.6
    12 0 1 19.4 5.7
    12 0 1 7.8 5.1
    12 0 -1 5.3 4.4
    12 0 -1 15.7 8.8
    12 0 -1 8.3 6.5
    13 0 1 42.5 7.7
    13 0 1 23.5 5.8
    13 0 -1 38 10.7
    13 0 -1 17.1 4.7
    13 0 -1 23.1 5.9
    14 0 1 24.5 6.3
    14 0 1 1.2 9.2
    14 0 1 26.3 6.4
    14 0 -1 19 4.4
    14 0 -1 19.5 10.9
    15 0 1 105.49 10.9
    15 0 1 123.79 11.7
    15 0 1 127.99 22.5
    15 0 -1 104.99 19.9
    16 0 1 48.7 8.7
    16 0 1 22.9 16
    16 0 -1 53.79 16.2
    17 0 1 114.19 23.8
    17 0 -1 104.39 21.7
    18 0 1 47.5 18.1
    18 0 -1 48.6 17.3
    19 0 1 6.2 14.7
    19 0 -1 -0.8 13.9
    20 0 1 -0.5 17
    20 0 -1 -5.2 15.1
    1 0 -2 0.1 0.2
    1 0 -2 0.2 0.3
    -2 0 2 504.75 23.5
    -2 0 2 433.96 24.2
    2 0 2 467.15 25.6
    2 0 2 438.46 24.6
    -2 0 -2 386.86 24.3
    2 0 -2 522.15 24.5
    -3 0 2 1188.88 57.69
    3 0 2 1146.69 60.89
    -3 0 2 1217.58 59.89
    3 0 2 1099.99 59.29
    -3 0 -2 1218.98 61.19
    3 0 -2 1204.58 57.79
    -3 0 -2 1202.98 59.49
    3 0 -2 1061.89 59.29
    -4 0 2 42.3 6.1
    4 0 2 34.7 6.6
    -4 0 2 44.6 4.1
    4 0 2 40.6 5.5
    -4 0 -2 45.9 5.1
    -4 0 -2 56.59 7.6
    4 0 -2 37.5 5.9
    4 0 -2 39.4 3.6
    4 0 -2 40.6 3.5
    5 0 2 185.78 16.4
    -5 0 2 246.18 16.7
    5 0 2 226.98 15
    -5 0 -2 228.68 17.2
    5 0 -2 223.18 13
    5 0 -2 235.88 13.1
    5 0 -2 243.08 16.4
    -5 0 -2 229.88 14.7
    -6 0 2 1725.53 89.79
    6 0 2 1713.93 90.89
    6 0 2 1741.43 87.19
    6 0 -2 1718.83 89.49
    6 0 -2 1460.45 84.29
    6 0 -2 1715.93 84.79
    -6 0 -2 1754.82 86.89
    -6 0 -2 1879.11 91.79
    -7 0 2 1278.17 70.89
    7 0 2 1255.07 71.89
    7 0 2 1320.47 67.79
    -7 0 -2 1251.57 70.39
    7 0 -2 1368.76 65.19
    -7 0 -2 1343.37 72.59
    7 0 -2 1185.38 70.09
    7 0 -2 1318.17 65.49
    8 0 2 11.2 5.8
    -8 0 2 19.9 5.4
    8 0 2 9.1 4.1
    -8 0 -2 8.7 3.9
    8 0 -2 7.3 5
    8 0 -2 15 3.7
    8 0 -2 11 3
    -8 0 -2 5.9 5.7
    -9 0 2 802.52 48.6
    9 0 2 772.62 43.5
    9 0 2 784.52 43.5
    9 0 2 791.22 49.5
    9 0 -2 809.82 48.2
    -9 0 -2 691.33 42.1
    -9 0 -2 758.52 49.3
    9 0 -2 806.42 40.6
    -10 0 2 2065.99 108.09
    10 0 2 1853.71 107.39
    10 0 2 1866.01 100.09
    10 0 2 1988.9 100.69
    -10 0 -2 1952 108.09
    -10 0 -2 1898.01 99.19
    10 0 -2 2018.1 106.79
    10 0 -2 1957.2 97.19
    -11 0 2 -1.8 6.7
    11 0 2 12.1 5.7
    11 0 2 5.3 4.8
    11 0 2 13.3 8.3
    -11 0 -2 3.9 3.9
    11 0 -2 16.8 4.1
    11 0 -2 2.5 5.8
    11 0 -2 19.5 5.6
    12 0 2 1338.37 69.09
    12 0 2 1158.28 77.29
    12 0 2 1307.07 69.89
    12 0 -2 1318.37 65.99
    -12 0 -2 1343.97 68.29
    12 0 -2 1272.87 76.99
    13 0 2 174.68 13.7
    13 0 2 165.88 14.4
    13 0 2 147.59 22.5
    13 0 -2 128.49 10.2
    13 0 -2 153.68 22.3
    14 0 2 -6.7 4.6
    14 0 2 1.4 9
    14 0 2 1 5
    14 0 -2 -18.1 7.7
    15 0 2 3 5.3
    15 0 2 -3.9 8.4
    15 0 2 -8.1 5.4
    15 0 -2 0.6 8
    16 0 2 -3.9 5.3
    16 0 2 -4.6 5.2
    16 0 2 -10.7 8.1
    16 0 -2 -0.4 8.9
    17 0 2 -10.3 5.5
    17 0 2 -1.2 8.9
    17 0 -2 -29.3 9.1
    18 0 2 118.29 24
    18 0 -2 151.78 26.6
    19 0 2 -2.2 13.2
    19 0 -2 -14.3 13.5
    20 0 2 8.2 17.2
    20 0 -2 7.6 16.5
    0 0 3 1.7 1.1
    2 0 3 674.33 38
    -2 0 3 656.23 34.7
    2 0 3 613.64 35.9
    -2 0 3 761.72 35
    2 0 -3 692.93 34.8
    2 0 -3 661.43 34.8
    -2 0 -3 679.73 36.6
    -2 0 -3 696.73 36.3
    3 0 3 1797.72 89.69
    3 0 3 1733.23 89.89
    -3 0 3 1786.92 86.19
    -3 0 3 1849.61 87.79
    3 0 -3 1604.44 87.29
    3 0 -3 1787.72 86.49
    -3 0 -3 1690.03 88.19
    4 0 3 1362.06 69.99
    4 0 3 1280.97 67.79
    -4 0 3 1294.37 67.89
    -4 0 3 1362.16 65.39
    -4 0 -3 1360.46 69.99
    4 0 -3 1320.47 67.69
    -4 0 -3 1308.17 67.79
    4 0 -3 1243.68 65.39
    -5 0 3 3043.4 144.69
    -5 0 3 2942.31 148.09
    5 0 3 2843.72 147.19
    5 0 3 2643.64 149.39
    -5 0 -3 2992.3 147.29
    5 0 -3 2980.2 144.49
    5 0 -3 2949.6 147.89
    -5 0 -3 3202.58 150.78
    -6 0 3 9.7 3.1
    -6 0 3 20.8 5.4
    6 0 3 21.3 4.9
    6 0 3 16 5.3
    6 0 -3 19.1 3
    6 0 -3 12.6 2.5
    -6 0 -3 16.4 5.4
    6 0 -3 26.2 5.6
    7 0 3 2221.38 123.19
    7 0 3 2528.15 119.89
    -7 0 3 2199.78 121.39
    -7 0 -3 2475.75 124.29
    7 0 -3 2454.25 116.19
    7 0 -3 2160.38 120.79
    -7 0 -3 2256.47 118.79
    7 0 -3 2472.35 116.09
    8 0 3 221.38 16.7
    -8 0 3 222.68 19
    8 0 3 211.88 20.2
    -8 0 -3 222.18 16.3
    8 0 -3 222.98 14
    8 0 -3 219.18 18.8
    8 0 -3 243.58 13.8
    -8 0 -3 219.58 20
    9 0 3 478.75 28.3
    9 0 3 393.36 32.2
    -9 0 3 425.66 31.1
    9 0 -3 421.56 25
    9 0 -3 471.65 31.4
    -9 0 -3 397.86 26.6
    9 0 -3 447.66 24.1
    -9 0 -3 482.85 33.7
    10 0 3 0.9 3.9
    10 0 3 7.5 6.5
    10 0 -3 4.4 5.9
    10 0 -3 3 2.5
    -10 0 -3 -7 2.8
    -10 0 -3 4.2 4.8
    11 0 3 172.48 16
    -11 0 3 203.38 20.3
    11 0 3 182.88 21
    11 0 3 211.78 16.6
    11 0 -3 205.48 20.6
    -11 0 -3 164.38 14.5
    11 0 -3 194.38 12.4
    12 0 3 215.08 17.4
    12 0 3 219.98 17.8
    12 0 3 201.18 22.8
    12 0 -3 208.58 21.7
    12 0 -3 193.88 16.8
    -12 0 -3 218.28 16.4
    12 0 -3 205.38 13.2
    13 0 3 11.9 9.4
    13 0 3 19.6 6
    13 0 3 15.9 6.6
    13 0 -3 10.8 9.3
    -13 0 -3 4.4 4.5
    14 0 3 63.89 10.1
    14 0 3 54.79 9.3
    14 0 3 79.29 17.8
    15 0 3 25 12.6
    15 0 3 33.1 7.7
    15 0 3 50.19 8.5
    15 0 -3 21.3 10.6
    16 0 3 -0.2 5.9
    16 0 3 3.5 9.3
    16 0 3 -2 6.9
    16 0 -3 -13.2 10.5
    17 0 3 -4.7 5.7
    17 0 3 1.5 12.1
    17 0 3 -2.1 7
    17 0 -3 -5.7 10.4
    18 0 3 -5.9 13.4
    18 0 -3 -11.7 10.7
    19 0 3 5.9 14.2
    19 0 -3 -11.7 13.5
    20 0 -3 -1.6 17
    1 0 4 93.29 7.4
    -1 0 4 94.59 6.8
    1 0 4 80.69 6.6
    -1 0 4 90.49 5.7
    1 0 -4 71.99 5.3
    -1 0 -4 63.79 6.4
    2 0 4 1313.87 73.19
    2 0 4 1453.45 73.59
    -2 0 4 1461.65 71.99
    -2 0 4 1544.45 71.19
    -2 0 -4 1361.96 73.19
    2 0 -4 1415.66 71.89
    2 0 -4 1400.66 70.99
    -2 0 -4 1494.75 73.49
    -3 0 4 1544.35 78.49
    3 0 4 1646.64 81.79
    3 0 4 1616.64 80.89
    -3 0 4 1461.45 78.79
    3 0 -4 1507.75 78.79
    3 0 -4 1585.24 78.69
    -3 0 -4 1585.14 81.59
    -3 0 -4 1680.13 80.99
    -4 0 4 801.82 43.6
    4 0 4 906.81 46.9
    -4 0 4 820.22 41.8
    4 0 4 831.52 44.8
    -4 0 -4 816.62 46.1
    -4 0 -4 793.92 44.6
    4 0 -4 769.02 42
    4 0 -4 838.52 43.6
    -5 0 4 99.99 7.2
    5 0 4 121.69 10.2
    -5 0 4 110.99 9.8
    5 0 4 97.99 10.8
    -5 0 -4 102.19 9.7
    5 0 -4 107.29 9.4
    5 0 -4 96.89 7.4
    -5 0 -4 106.99 11.1
    -6 0 4 742.33 40
    6 0 4 581.64 40.6
    -6 0 4 677.23 35.6
    6 0 4 733.53 39.4
    -6 0 -4 670.53 41.6
    6 0 -4 694.93 35.6
    6 0 -4 698.93 39.3
    -6 0 -4 633.24 38.3
    7 0 4 318.47 25.2
    -7 0 4 345.97 19.5
    -7 0 4 317.97 23.3
    7 0 4 341.97 22.5
    -7 0 -4 346.57 25.3
    7 0 -4 338.77 18.7
    7 0 -4 331.67 18.9
    -7 0 -4 317.67 21.8
    7 0 -4 313.27 22.8
    8 0 4 302.97 21.1
    8 0 4 296.77 24.6
    -8 0 4 290.27 22.7
    -8 0 -4 272.87 24.1
    -8 0 -4 263.97 20.2
    8 0 -4 324.07 17.7
    8 0 -4 320.67 22.9
    8 0 -4 309.97 17.4
    9 0 4 762.12 43.3
    -9 0 4 740.33 46.1
    9 0 4 735.93 52.89
    9 0 -4 798.02 46.1
    -9 0 -4 679.03 41.9
    9 0 -4 743.63 38.9
    -9 0 -4 732.03 48
    9 0 -4 720.23 38.4
    -10 0 4 88.29 13.4
    10 0 4 69.69 10.7
    10 0 4 49.7 12.8
    10 0 -4 76.69 6.7
    10 0 -4 66.29 11.7
    10 0 -4 71.99 8.3
    -10 0 -4 80.09 10.7
    -10 0 -4 63.59 12.5
    11 0 4 453.45 37.1
    11 0 4 577.54 33.4
    -11 0 4 526.85 37.2
    -11 0 -4 490.15 31.1
    11 0 -4 502.15 28
    11 0 -4 477.55 27.1
    12 0 4 7 5.6
    12 0 4 11.1 6.4
    12 0 4 12.2 9.4
    -12 0 4 -5.3 6.3
    12 0 -4 17.2 9
    -12 0 -4 14 5.6
    12 0 -4 3.8 3.1
    12 0 -4 3.3 2.6
    13 0 4 -1.8 5
    13 0 4 -1.3 7.1
    13 0 -4 -14.1 5.4
    -13 0 -4 -1.4 4.4
    14 0 4 2.5 6.3
    14 0 4 14.5 7.3
    14 0 4 -2.8 9.4
    -14 0 -4 -9.5 4.5
    14 0 -4 13.7 10.3
    15 0 4 28.5 8.4
    15 0 4 16.4 13.6
    15 0 4 34.8 8.5
    15 0 -4 27.8 12.6
    16 0 4 -5.3 6.5
    16 0 4 -1 6.9
    16 0 4 -16.5 10
    16 0 -4 -2.3 9.6
    17 0 4 -4.6 7.4
    17 0 4 -6.6 6.4
    17 0 4 16.8 15.3
    18 0 4 -11.7 7.3
    18 0 4 -2.5 13.4
    18 0 -4 7.5 12.4
    19 0 4 43 18.5
    19 0 -4 15.3 16.2
    0 0 5 -0.1 1.3
    0 0 5 -0.4 1.4
    0 0 -5 0.9 1.5
    0 0 -5 -0.8 0.9
    -1 0 5 108.39 7.3
    1 0 5 110.59 9.3
    1 0 -5 114.79 7.3
    -1 0 -5 114.09 9.2
    -1 0 -5 97.59 8.2
    1 0 -5 107.79 8.6
    2 0 5 36.1 6
    2 0 5 44.3 6.5
    -2 0 5 52.29 4.3
    -2 0 5 45.9 5.4
    -2 0 -5 48.5 6.7
    2 0 -5 48.6 5.2
    -2 0 -5 50.69 6.9
    2 0 -5 50.79 4.3
    2 0 -5 49.9 4.6
    -3 0 5 3679.73 169.38
    3 0 5 3420.66 172.48
    3 0 5 3350.16 171.88
    -3 0 5 3284.97 169.48
    -3 0 -5 3324.07 178.78
    3 0 -5 3581.34 169.98
    -3 0 -5 3700.03 173.08
    3 0 -5 3237.98 168.98
    4 0 5 293.47 20.7
    4 0 5 303.07 20
    -4 0 5 295.47 17.1
    -4 0 5 280.47 17.9
    4 0 -5 267.97 17.2
    -4 0 -5 330.97 21.2
    -4 0 -5 290.97 19.6
    4 0 -5 323.37 19.5
    -5 0 5 1998.1 98.29
    5 0 5 1949.41 101.99
    5 0 5 1976.6 104.09
    5 0 -5 1999.1 100.59
    5 0 -5 1966.7 98.69
    -5 0 -5 2031.1 101.99
    -5 0 -5 1921.61 103.69
    -6 0 5 1301.57 64.79
    6 0 5 1148.29 70.39
    -6 0 5 1200.98 67.69
    6 0 5 1390.46 69.19
    -6 0 -5 1204.98 67.99
    6 0 -5 1344.87 64.99
    6 0 -5 1336.77 67.99
    -6 0 -5 1255.97 70.99
    -7 0 5 1.6 4.1
    -7 0 5 7 4.7
    7 0 5 6 4.3
    7 0 5 5.2 4.4
    7 0 -5 4.9 2
    -7 0 -5 3.3 3.5
    -7 0 -5 2.5 4.5
    7 0 -5 3.8 4.2
    8 0 5 1.2 4.3
    -8 0 5 5.8 4.9
    8 0 5 0.9 4
    -8 0 -5 2.8 4.9
    -8 0 -5 0.8 3.7
    8 0 -5 5.2 2.4
    8 0 -5 3.5 4.4
    8 0 -5 0.1 2.6
    9 0 5 224.18 18.5
    -9 0 5 260.07 20.5
    9 0 5 233.58 21.9
    9 0 -5 229.18 19.4
    9 0 -5 239.78 17.1
    -9 0 -5 235.88 21.9
    9 0 -5 212.98 14
    -9 0 -5 218.98 17.7
    -10 0 5 41.5 9.8
    10 0 5 21.8 8.8
    10 0 5 33.5 8.2
    10 0 -5 23 5.3
    -10 0 -5 23.4 6.7
    10 0 -5 29.5 8.3
    10 0 -5 25 4.4
    11 0 5 470.85 30.5
    11 0 5 422.66 35.7
    -11 0 5 495.35 34.3
    11 0 -5 461.05 24.9
    -11 0 -5 415.16 28.8
    11 0 -5 429.66 24.5
    11 0 -5 440.06 32.8
    12 0 5 -2.4 5
    -12 0 5 -6.6 5.4
    -12 0 -5 -1.8 4.3
    12 0 -5 3.8 2.6
    12 0 -5 -2.2 5.6
    13 0 5 64.69 10.8
    13 0 5 46.4 13.9
    13 0 5 78.99 12.3
    13 0 -5 48.8 12.8
    -13 0 -5 62.59 10.1
    14 0 5 248.08 19.9
    14 0 5 214.28 30
    14 0 5 182.18 18.4
    -14 0 -5 186.08 16.7
    14 0 -5 240.38 24.6
    15 0 5 22.8 8.5
    15 0 5 20 12.8
    15 0 5 13.5 7.6
    15 0 -5 0.6 8.5
    -15 0 -5 -5.3 5.2
    16 0 5 99.79 12.8
    16 0 5 92.89 20.8
    16 0 5 104.99 14.3
    16 0 -5 78.89 18.3
    17 0 5 135.39 26
    17 0 5 169.18 17.2
    17 0 5 135.39 16.6
    17 0 -5 167.38 27
    18 0 5 -4.6 7.9
    18 0 5 3.2 13.2
    18 0 -5 -0.6 11.2
    19 0 5 8 14.4
    19 0 -5 -19.8 12.1
    0 0 6 536.95 28.6
    0 0 6 527.05 30.3
    0 0 -6 507.25 28.3
    -1 0 6 142.49 10.9
    1 0 6 124.39 10.2
    -1 0 6 147.19 9.4
    1 0 6 159.88 11.9
    1 0 -6 175.68 11.6
    1 0 -6 110.09 8.6
    -1 0 -6 118.49 9.9
    -2 0 6 443.16 23.5
    2 0 6 416.06 26
    2 0 6 410.66 25.5
    -2 0 6 420.96 24.8
    2 0 -6 409.36 23
    2 0 -6 408.86 22.7
    2 0 -6 408.66 24.8
    -2 0 -6 463.25 26.6
    -2 0 -6 477.85 26.3
    3 0 6 88.59 9.4
    -3 0 6 87.19 7.8
    -3 0 6 91.99 6.8
    3 0 6 98.39 9.7
    3 0 -6 84.69 7.7
    -3 0 -6 89.39 9
    -3 0 -6 89.69 9.2
    3 0 -6 76.49 6.9
    -4 0 6 196.48 13.3
    -4 0 6 195.38 13.3
    4 0 6 190.58 15.5
    4 0 6 229.78 17.1
    -4 0 -6 218.28 16.5
    -4 0 -6 217.48 16
    4 0 -6 202.48 13.6
    -5 0 6 555.74 29.5
    -5 0 6 548.85 31.1
    5 0 6 572.14 34.9
    5 0 6 505.85 32.6
    5 0 -6 569.24 31
    -5 0 -6 558.14 33.1
    -5 0 -6 512.25 33.8
    5 0 -6 495.95 29.7
    6 0 6 626.24 36.2
    6 0 6 559.24 37.4
    -6 0 6 571.24 31.4
    -6 0 6 540.75 33.8
    -6 0 -6 570.34 37.4
    6 0 -6 635.24 32.3
    -6 0 -6 547.35 35.1
    6 0 -6 609.64 34.3
    7 0 6 21.4 6.2
    -7 0 6 12 3.5
    -7 0 6 13.9 5
    7 0 6 11.7 5.8
    -7 0 -6 8.5 5.6
    -7 0 -6 3.7 4
    7 0 -6 17.8 5.5
    7 0 -6 19.5 4.1
    -8 0 6 74.19 11.2
    8 0 6 66.39 10.5
    8 0 6 58.59 12.8
    -8 0 6 52.19 6.7
    8 0 -6 64.69 7.3
    -8 0 -6 67.09 12.7
    8 0 -6 58.29 9.5
    -8 0 -6 57.99 9.7
    8 0 -6 54.09 6.2
    9 0 6 267.97 19.8
    -9 0 6 258.27 20.3
    -9 0 6 215.98 15
    9 0 6 201.98 21.1
    9 0 -6 213.58 14.3
    -9 0 -6 198.38 17.6
    9 0 -6 237.78 19.4
    -9 0 -6 244.78 22.3
    10 0 6 90.69 15.7
    10 0 6 96.39 14.1
    -10 0 6 90.19 14.3
    -10 0 -6 89.29 12.2
    10 0 -6 87.09 7.8
    10 0 -6 102.39 14.9
    11 0 6 115.79 13.1
    11 0 6 81.19 15.7
    -11 0 6 82.29 14
    -11 0 -6 98.19 13.1
    11 0 -6 83.79 14
    11 0 -6 85.79 8.9
    11 0 -6 77.89 7.4
    -12 0 6 103.09 17.4
    12 0 6 106.79 14.2
    12 0 6 79.29 17.1
    -12 0 -6 103.99 12
    12 0 -6 75.39 14.7
    13 0 6 67.09 12.2
    13 0 6 49.1 14.1
    13 0 -6 50.49 11.7
    -13 0 -6 63.49 10.1
    14 0 6 57.09 16.4
    14 0 6 54.79 11.7
    14 0 6 62.59 11.9
    14 0 -6 55.19 13.6
    -14 0 -6 49.9 8.6
    15 0 6 5.8 7.6
    15 0 6 5.7 8
    15 0 6 20.7 11.1
    -15 0 -6 -14.4 5.3
    15 0 -6 18.6 10.6
    16 0 6 13.4 8.7
    16 0 6 8.8 8.5
    16 0 6 -1.4 10.8
    -16 0 -6 -16.1 5.3
    16 0 -6 1.5 10
    17 0 6 27.6 9.5
    17 0 6 25.2 14.5
    17 0 6 45.6 15.6
    17 0 -6 39 14.3
    18 0 6 14.7 8.9
    18 0 6 -4.1 13.4
    18 0 -6 -7.1 12.7
    19 0 6 87.49 22.9
    19 0 -6 22.8 16.2
    0 0 7 -0.3 1.9
    0 0 -7 -0.5 1.5
    0 0 -7 3.2 2.7
    -1 0 7 157.08 12.6
    1 0 7 162.18 13.3
    1 0 7 165.78 12.3
    -1 0 7 172.78 11.1
    -1 0 -7 166.28 13.4
    -1 0 -7 129.49 11.2
    1 0 -7 178.58 11
    1 0 -7 197.38 13.6
    2 0 7 2.4 2.7
    2 0 7 7.5 3.1
    -2 0 7 2.4 1.9
    -2 0 7 2.5 2.5
    -2 0 -7 7 3.2
    2 0 -7 4.3 2
    2 0 -7 3.5 1.8
    -2 0 -7 7.2 3.5
    -3 0 7 189.58 12.2
    -3 0 7 219.18 14.4
    3 0 7 169.38 14.8
    3 0 7 209.68 15.8
    3 0 -7 201.88 12.8
    3 0 -7 202.48 15.8
    -3 0 -7 203.58 15.5
    3 0 -7 192.48 12.3
    -3 0 -7 219.18 16.2
    -4 0 7 1277.37 67.69
    -4 0 7 1400.16 68.89
    4 0 7 1397.66 72.69
    4 0 7 1295.37 71.59
    -4 0 -7 1384.66 72.59
    4 0 -7 1298.07 68.89
    -4 0 -7 1257.77 71.19
    5 0 7 -3.1 2.4
    -5 0 7 0.1 2
    -5 0 7 0.5 2.3
    5 0 7 0.8 3.3
    5 0 -7 -1 1.9
    -5 0 -7 3.1 3.4
    -5 0 -7 2.3 3.3
    5 0 -7 2.5 2.7
    6 0 7 120.99 13.8
    6 0 7 107.19 12.2
    -6 0 7 122.69 9.5
    -6 0 7 111.69 10.5
    6 0 -7 114.39 10.6
    -6 0 -7 139.79 12.7
    6 0 -7 112.29 9.4
    -6 0 -7 118.29 13.6
    -7 0 7 581.14 35
    7 0 7 648.54 37.4
    7 0 7 615.14 39.8
    -7 0 7 514.35 31.3
    7 0 -7 598.74 34.7
    -7 0 -7 564.84 38.5
    -7 0 -7 552.24 36.1
    7 0 -7 589.14 32.3
    -8 0 7 28.5 7
    -8 0 7 26 4.8
    8 0 7 34.8 8
    8 0 -7 26.5 5.2
    -8 0 -7 18.3 6.3
    -8 0 -7 38 8.5
    8 0 -7 28.9 6.9
    -9 0 7 112.39 9.3
    9 0 7 96.19 16.8
    -9 0 7 77.69 12.2
    9 0 7 101.59 14
    -9 0 -7 107.39 12.3
    9 0 -7 103.79 12.3
    9 0 -7 99.99 8
    9 0 -7 99.19 8.7
    -9 0 -7 83.99 14.8
    10 0 7 97.69 13.9
    -10 0 7 80.29 12.7
    10 0 7 81.59 15.9
    -10 0 -7 62.79 11
    10 0 -7 80.89 13
    10 0 -7 73.99 7.7
    10 0 -7 68.99 7.1
    11 0 7 79.19 12.7
    11 0 7 85.39 16.3
    11 0 -7 77.49 7.4
    -11 0 -7 84.69 12.7
    11 0 -7 70.59 13.1
    -12 0 7 273.27 24.4
    12 0 7 205.48 24.9
    12 0 7 302.77 23.1
    12 0 -7 218.18 14.3
    12 0 -7 287.27 24.5
    -12 0 -7 220.98 20.3
    13 0 7 101.89 14.8
    13 0 7 91.39 18.5
    -13 0 -7 98.29 13.8
    13 0 -7 73.09 14
    14 0 7 37.9 13.8
    14 0 7 23.2 8.7
    14 0 7 28.9 9.6
    -14 0 -7 29.6 8.5
    14 0 -7 35.4 11.4
    15 0 7 -10.9 6.5
    15 0 7 -10.4 8.2
    15 0 7 -5.1 8
    15 0 -7 -2.9 8.1
    -15 0 -7 -7.2 9.7
    16 0 7 18.6 8.7
    16 0 7 -4.1 11.1
    16 0 -7 21.9 11.1
    17 0 7 -3 8.3
    17 0 7 -1.5 12.9
    17 0 -7 6.8 10.6
    18 0 7 58.79 19.4
    18 0 7 21.8 11.3
    18 0 -7 48.8 15
    19 0 -7 -3.4 13.4
    0 0 8 69.29 8.2
    0 0 8 64.79 6.8
    0 0 -8 74.29 8.3
    0 0 -8 72.59 6.9
    -1 0 8 34.7 6.3
    -1 0 8 30.6 4.8
    1 0 8 50.79 8.1
    1 0 8 44.1 6.7
    1 0 -8 37.2 5.1
    -1 0 -8 39.3 7.1
    1 0 -8 34.7 6.6
    -1 0 -8 42.7 7.4
    2 0 8 123.49 11.6
    2 0 8 135.69 12.5
    -2 0 8 120.39 11.2
    -2 0 8 130.59 9.7
    2 0 -8 135.59 9.4
    2 0 -8 140.59 9.1
    -2 0 -8 144.49 12.5
    -2 0 -8 135.19 11.5
    2 0 -8 127.09 11.4
    3 0 8 -0.9 2.4
    -3 0 8 4.2 2.8
    3 0 8 0.5 2.6
    -3 0 -8 7 4.2
    3 0 -8 2.5 2.8
    3 0 -8 2.8 2.1
    -3 0 -8 3.6 2.5
    3 0 -8 1.8 2.2
    -4 0 8 39.1 6.2
    4 0 8 37.1 7.5
    -4 0 8 32.3 4.8
    4 0 8 36.3 7.9
    -4 0 -8 39 7.6
    4 0 -8 43.5 5.8
    -4 0 -8 31.6 6.9
    4 0 -8 33.8 6.2
    -5 0 8 400.56 25
    5 0 8 440.46 29.9
    5 0 8 380.76 28
    -5 0 8 435.06 25.4
    5 0 -8 466.65 25.5
    5 0 -8 429.46 25.9
    -5 0 -8 413.76 29.2
    -5 0 -8 450.25 29
    6 0 8 542.65 35.5
    -6 0 8 517.25 29.3
    6 0 8 506.25 33.6
    -6 0 8 493.75 30.3
    -6 0 -8 544.75 35.3
    -6 0 -8 526.85 33.5
    6 0 -8 565.74 30.8
    6 0 -8 452.75 29.7
    -7 0 8 480.75 27.8
    7 0 8 472.15 32.5
    -7 0 8 455.35 29.9
    7 0 8 481.15 34.9
    -7 0 -8 522.85 39
    7 0 -8 489.35 30.4
    -7 0 -8 528.55 32.9
    7 0 -8 501.85 30.1
    8 0 8 362.36 28.8
    -8 0 8 320.77 20.2
    8 0 8 373.36 26
    -8 0 8 297.17 23
    -8 0 -8 361.76 28.2
    -8 0 -8 314.97 24.6
    8 0 -8 354.46 23.8
    -9 0 8 470.05 27.6
    9 0 8 515.65 33.9
    -9 0 8 453.85 31.6
    9 0 8 462.95 36.6
    -9 0 -8 504.65 33.1
    9 0 -8 487.75 32
    -10 0 8 150.88 11.5
    10 0 8 144.99 16
    -10 0 8 109.49 15.4
    10 0 8 141.69 20.8
    10 0 -8 138.69 10.1
    10 0 -8 132.79 11
    -10 0 -8 113.59 13.8
    10 0 -8 110.59 15.5
    11 0 8 214.28 19.2
    -11 0 8 184.18 19
    11 0 -8 182.38 13.8
    -11 0 -8 172.98 17.4
    11 0 -8 177.98 13
    11 0 -8 187.88 18.8
    12 0 8 6.8 6.9
    12 0 8 1 6.3
    -12 0 8 -2.5 7
    -12 0 -8 12.7 5.9
    12 0 -8 14.7 7.7
    12 0 -8 4 3.4
    13 0 8 145.39 19.2
    13 0 8 136.09 23.4
    -13 0 8 133.79 23
    13 0 -8 138.39 19.1
    14 0 8 12 8.3
    14 0 -8 5.5 8.7
    -14 0 -8 7 6.6
    15 0 8 5.2 8.2
    15 0 8 9 9.7
    15 0 8 3.2 9.5
    -15 0 -8 -9.6 6.4
    15 0 -8 -8.4 13.8
    16 0 8 37.5 17.6
    16 0 8 23.3 11.2
    -16 0 -8 7.9 8.2
    16 0 -8 10.5 11.6
    17 0 8 20.6 13.5
    17 0 -8 -3.2 10.7
    18 0 8 25.5 17.5
    18 0 -8 -8.1 12.5
    19 0 8 -2.2 17.5
    19 0 -8 -15.1 13.3
    0 0 9 1.5 2.4
    0 0 9 1.2 2.2
    0 0 -9 0.6 2.1
    0 0 -9 2.1 1.9
    -1 0 9 71.49 9.9
    -1 0 9 55.49 6.2
    1 0 9 68.89 9.8
    1 0 9 72.49 7.8
    1 0 -9 53.29 8.4
    -1 0 -9 58.29 6.9
    1 0 -9 50.89 5.8
    -1 0 -9 76.59 10.9
    -2 0 9 76.09 8.7
    -2 0 9 67.89 6.7
    2 0 9 76.79 11.1
    2 0 9 75.59 8.7
    -2 0 -9 72.59 9.7
    2 0 -9 61.69 9
    2 0 -9 62.49 6.2
    -2 0 -9 82.39 9.4
    -3 0 9 538.55 33.5
    3 0 9 583.74 35.3
    3 0 9 551.74 35.4
    -3 0 -9 618.04 35.4
    3 0 -9 565.84 31.1
    3 0 -9 571.74 33.9
    3 0 -9 552.94 30.6
    -3 0 -9 577.24 35.7
    4 0 9 97.89 11.4
    4 0 9 103.89 13.7
    -4 0 9 81.89 7.4
    -4 0 9 90.79 9.4
    -4 0 -9 96.49 11
    4 0 -9 86.89 9.5
    -4 0 -9 96.09 13.1
    4 0 -9 99.59 8.4
    5 0 9 87.59 12.5
    -5 0 9 77.99 7.6
    5 0 9 75.79 11.8
    -5 0 9 79.19 8.6
    5 0 -9 67.49 7.7
    5 0 -9 80.29 7.9
    5 0 -9 84.09 10.5
    -5 0 -9 75.99 11.3
    -5 0 -9 87.59 13.3
    6 0 9 20.6 6.5
    -6 0 9 20.5 5.1
    -6 0 9 25.7 5.2
    6 0 9 19.9 7.4
    6 0 -9 17.9 4.7
    -6 0 -9 28.2 7.7
    -6 0 -9 20.6 6.9
    6 0 -9 19 4.8
    7 0 9 726.33 48.5
    7 0 9 837.12 47.7
    -7 0 9 728.73 43.1
    -7 0 9 742.83 41.4
    -7 0 -9 686.13 45.6
    7 0 -9 775.12 42.5
    -7 0 -9 802.22 49
    7 0 -9 782.82 43.2
    -8 0 9 240.48 17
    8 0 9 302.27 23.5
    8 0 9 299.27 25.4
    -8 0 9 242.58 19.5
    8 0 -9 258.87 17.8
    8 0 -9 278.37 20.1
    -8 0 -9 262.17 23.7
    -8 0 -9 279.97 22.2
    9 0 9 33 8.9
    9 0 9 20.5 8.1
    -9 0 9 22.2 7.1
    -9 0 9 31.4 5.5
    9 0 -9 27.7 6
    -9 0 -9 35.5 8.7
    9 0 -9 29.4 8.2
    -10 0 9 11.8 5.8
    10 0 9 18.5 8.9
    10 0 9 27.8 9.1
    -10 0 9 24.3 5.4
    10 0 -9 24.4 8.3
    -10 0 -9 23.9 7.7
    10 0 -9 19.1 7.2
    -11 0 9 2.9 5.8
    -11 0 9 1.4 3.6
    11 0 9 3.5 5.8
    11 0 9 3.5 7.4
    11 0 -9 1.1 5.5
    11 0 -9 -3.1 3.2
    -11 0 -9 8.2 6.4
    12 0 9 48.2 12.7
    -12 0 9 35.4 9.8
    12 0 9 59.99 12.8
    12 0 -9 49.1 12.7
    12 0 -9 42.4 5.9
    -12 0 -9 39.4 10.2
    13 0 9 72.69 15.3
    13 0 9 67.79 16.5
    -13 0 9 67.39 13.8
    13 0 -9 61.89 13.1
    -13 0 -9 74.49 13.2
    14 0 9 11.2 10.4
    14 0 9 28.8 12.9
    14 0 -9 4.8 9.5
    -14 0 -9 29 9.7
    15 0 9 115.99 22.7
    15 0 9 106.19 17
    15 0 -9 103.39 18.3
    -15 0 -9 81.19 13.7
    16 0 9 86.29 16.1
    16 0 9 29.5 13.5
    16 0 9 64.79 20.2
    -16 0 -9 30.1 9.8
    16 0 -9 67.09 15.6
    17 0 9 69.19 20.3
    17 0 9 73.29 13.9
    17 0 -9 94.39 20.3
    18 0 9 32.4 12.6
    18 0 9 13.2 17.5
    19 0 9 6 15.6
    19 0 -9 -4.4 14.9
    0 0 10 880.01 50.29
    0 0 10 885.81 47.6
    0 0 -10 840.02 47.1
    0 0 -10 864.31 49.99
    1 0 10 4750.72 244.58
    -1 0 10 5028.5 243.18
    1 0 10 4999.7 247.48
    -1 0 10 5037.5 246.78
    -1 0 -10 5062.99 244.58
    -1 0 -10 4958.6 247.38
    1 0 -10 4723.53 242.48
    -2 0 10 521.95 28.1
    2 0 10 467.65 31.6
    -2 0 10 540.75 31.3
    2 0 10 502.35 30.5
    -2 0 -10 479.55 30
    2 0 -10 468.15 27.2
    2 0 -10 444.16 30
    -2 0 -10 430.76 30.9
    3 0 10 441.96 27.7
    -3 0 10 400.76 26.1
    3 0 10 401.66 28
    3 0 -10 366.26 25.7
    -3 0 -10 395.46 27.6
    3 0 -10 367.86 22.7
    -3 0 -10 420.56 27
    -4 0 10 303.07 21.1
    4 0 10 308.67 23.3
    4 0 10 268.47 22.4
    -4 0 -10 354.36 24.3
    4 0 -10 286.47 21
    4 0 -10 305.57 18.7
    -4 0 -10 322.87 23.2
    4 0 -10 303.77 19
    -5 0 10 1152.18 61.79
    5 0 10 1205.78 66.59
    -5 0 10 1037.9 59.19
    5 0 10 1096.89 65.09
    5 0 -10 1207.48 60.69
    5 0 -10 1126.29 59.59
    5 0 -10 1115.89 61.99
    -5 0 -10 1147.79 65.39
    -5 0 -10 1236.28 66.19
    -6 0 10 4.2 2.9
    -6 0 10 0.9 3.1
    6 0 10 1.7 5.1
    6 0 10 -4.2 3.5
    -6 0 -10 -3 4.6
    -6 0 -10 4.8 5.3
    6 0 -10 0.7 3.5
    6 0 -10 1.2 3
    -7 0 10 1670.73 92.49
    7 0 10 1801.32 105.49
    7 0 10 1881.11 99.19
    -7 0 10 1630.64 93.29
    -7 0 -10 1859.21 100.79
    7 0 -10 1815.52 93.69
    7 0 -10 1871.01 94.09
    -7 0 -10 1998.8 99.59
    8 0 10 225.78 22
    -8 0 10 180.88 14.4
    -8 0 10 183.48 16.1
    8 0 10 221.28 20.1
    -8 0 -10 202.28 20.5
    -8 0 -10 213.58 19.1
    8 0 -10 211.68 16.6
    8 0 -10 191.38 15.2
    9 0 10 376.26 28.2
    -9 0 10 351.66 24.9
    9 0 10 330.47 29.9
    -9 0 10 315.47 21.4
    -9 0 -10 355.06 27.2
    9 0 -10 344.87 22.5
    9 0 -10 351.46 24.7
    10 0 10 113.89 16.6
    -10 0 10 122.79 14.2
    10 0 10 141.89 21.3
    -10 0 10 126.29 11
    10 0 -10 96.99 13.5
    10 0 -10 113.59 10.7
    -10 0 -10 114.19 19
    -11 0 10 74.59 9.6
    11 0 10 75.29 13.8
    -11 0 10 54.89 12
    11 0 10 47.5 14.5
    -11 0 -10 78.39 13.9
    11 0 -10 83.89 9.3
    11 0 -10 74.59 12.9
    11 0 -10 68.79 7.8
    12 0 10 41.6 14.2
    -12 0 10 37.1 10.2
    12 0 10 45.3 14.3
    12 0 -10 48.7 11
    12 0 -10 41.3 6.2
    -12 0 -10 51.19 10.4
    -13 0 10 24 10.4
    13 0 10 22.8 11.5
    13 0 10 12.3 8.4
    13 0 -10 30.9 10.1
    -13 0 -10 37.5 10.4
    13 0 -10 28.7 4.9
    14 0 10 31 14
    14 0 10 49.1 12.1
    -14 0 -10 18.7 9
    14 0 -10 43.2 11.3
    15 0 10 69.19 15.6
    15 0 10 69.29 19.2
    15 0 -10 72.59 14.9
    16 0 10 -2.3 8.9
    16 0 10 1 13.1
    16 0 -10 -1.2 9.6
    17 0 10 -5.1 9.7
    17 0 10 20.9 16.5
    17 0 -10 2.5 11.9
    18 0 10 -0.3 11.2
    18 0 10 19.1 16.8
    18 0 -10 -8.2 12.4
    19 0 10 -0.7 16.2
    19 0 -10 3.6 14.4
    0 0 11 5.1 3.6
    0 0 11 -1.8 2.4
    0 0 -11 2.4 4
    0 0 -11 3.4 3
    -1 0 11 105.59 9.9
    -1 0 11 121.49 13
    1 0 11 107.39 11
    1 0 11 115.09 12.6
    -1 0 -11 115.99 11
    1 0 -11 109.79 12
    -1 0 -11 112.09 12.5
    2 0 11 326.27 24.7
    2 0 11 322.37 23.1
    -2 0 11 319.17 20.5
    -2 0 11 401.06 25
    2 0 -11 284.97 19.6
    -2 0 -11 331.47 22.8
    2 0 -11 340.57 23.8
    -2 0 -11 348.87 24.9
    3 0 11 104.69 12
    -3 0 11 79.39 11.2
    3 0 11 104.59 14.9
    -3 0 11 70.29 7.9
    3 0 -11 90.99 7.8
    3 0 -11 88.19 7.9
    -3 0 -11 69.59 12
    -3 0 -11 68.79 11.2
    -4 0 11 101.89 10.6
    4 0 11 101.79 14.3
    4 0 11 81.09 12.7
    4 0 -11 95.29 8.5
    4 0 -11 82.39 11.5
    4 0 -11 88.99 8.1
    -4 0 -11 93.49 14.4
    -4 0 -11 99.19 11.4
    -5 0 11 177.08 15.3
    5 0 11 203.98 18.7
    5 0 11 186.48 18.3
    -5 0 -11 177.08 17.5
    5 0 -11 210.78 14.3
    5 0 -11 192.78 13.7
    -5 0 -11 184.18 17.5
    5 0 -11 193.88 15.9
    -6 0 11 40.4 6.4
    -6 0 11 49.2 8.1
    6 0 11 35.4 9.2
    6 0 11 43.2 10.4
    6 0 -11 31.9 7
    6 0 -11 61.79 8.5
    -6 0 -11 47 10
    6 0 -11 48.8 6.8
    -6 0 -11 42.8 9.9
    7 0 11 26.7 8.7
    -7 0 11 33.6 6.6
    7 0 11 30.4 9
    -7 0 11 31.9 6.4
    7 0 -11 42.3 8.1
    -7 0 -11 51.59 10.4
    7 0 -11 31.8 6.3
    -7 0 -11 23.5 8.1
    -8 0 11 80.29 10.8
    -8 0 11 66.49 8.9
    8 0 11 67.79 13.4
    8 0 11 90.79 14.6
    8 0 -11 52.29 8.6
    8 0 -11 62.89 9.3
    9 0 11 11.7 8.2
    -9 0 11 11.1 4.4
    -9 0 11 20 6.4
    9 0 11 28.9 9.5
    9 0 -11 22.6 6.5
    -9 0 -11 5.8 6.4
    9 0 -11 11.3 5.3
    -10 0 11 5.8 4.8
    -10 0 11 6.2 4.2
    10 0 -11 0.3 5.2
    10 0 -11 -4.1 4.4
    -10 0 -11 13.1 7.1
    11 0 11 44.5 11.9
    11 0 11 56.69 14.8
    -11 0 11 54.99 8.6
    -11 0 11 35.4 10.1
    11 0 -11 43.5 10.3
    -11 0 -11 37 9.8
    11 0 -11 35.7 7.1
    -12 0 11 19.8 5.7
    -12 0 11 11 7.8
    12 0 11 -1.8 7.8
    12 0 11 10.4 7.3
    -12 0 -11 3.9 7.3
    12 0 -11 14.8 4.6
    12 0 -11 12 6.4
    12 0 -11 20 8.5
    13 0 11 23.9 10.4
    13 0 11 8.3 12.4
    -13 0 11 -7.6 7.9
    13 0 -11 12.4 4.7
    -13 0 -11 14.4 9.8
    13 0 -11 5 8.8
    14 0 11 2.3 10.7
    14 0 11 3.8 8.9
    14 0 -11 8.1 8.6
    15 0 11 53.29 18
    15 0 11 43.5 12.4
    15 0 -11 45.4 12.5
    16 0 11 205.78 23.7
    16 0 11 142.89 27.3
    16 0 -11 136.29 21.7
    17 0 11 21.3 11.7
    17 0 11 16.5 14.5
    17 0 -11 8.5 12.5
    18 0 11 165.28 48.7
    18 0 11 112.39 20.2
    18 0 -11 103.49 21
    19 0 11 33.5 19.4
    19 0 -11 -9.3 14.7
    0 0 12 5306.47 243.58
    0 0 12 5000.9 246.98
    0 0 -12 4515.65 245.88
    0 0 -12 4745.23 242.28
    1 0 12 2027.7 98.49
    -1 0 12 1940.01 100.39
    1 0 12 1890.61 100.89
    -1 0 12 1979.8 96.49
    1 0 -12 1762.82 95.29
    -1 0 -12 1851.01 100.59
    1 0 -12 1716.83 99.19
    -1 0 -12 1774.02 96.99
    2 0 12 1716.03 91.79
    2 0 12 1721.13 89.39
    -2 0 12 1655.93 85.89
    -2 0 -12 1799.02 89.29
    2 0 -12 1475.85 85.09
    3 0 12 16.7 6
    3 0 12 11.9 5.6
    -3 0 12 16.4 4.4
    -3 0 12 16.4 5.6
    -3 0 -12 22.7 6.5
    3 0 -12 7.6 3
    3 0 -12 18 6
    -3 0 -12 24.6 6.7
    4 0 12 5.6 5
    -4 0 12 4.1 3.9
    4 0 12 6.9 4.1
    4 0 -12 5.4 2.8
    4 0 -12 3.2 3.1
    -4 0 -12 -2.1 3.5
    4 0 -12 3.2 3.8
    -4 0 -12 8.7 4.7
    -5 0 12 49.8 8.7
    5 0 12 43.3 10.2
    5 0 12 41.2 9.7
    5 0 -12 47.6 9.4
    -5 0 -12 38.8 9.1
    -5 0 -12 40.6 10.3
    5 0 -12 40.7 6.2
    5 0 -12 28 5.8
    6 0 12 1131.29 70.19
    6 0 12 1222.48 76.29
    -6 0 12 1141.79 63.19
    -6 0 12 1224.28 66.19
    6 0 -12 1210.08 64.59
    6 0 -12 1283.37 64.09
    6 0 -12 1192.78 66.59
    -6 0 -12 1284.47 71.49
    -6 0 -12 1213.78 70.99
    -7 0 12 12.1 4.5
    -7 0 12 24.5 6.2
    7 0 12 23.8 8.4
    7 0 12 21.7 8.8
    7 0 -12 21.9 5.2
    -7 0 -12 30 8.8
    7 0 -12 37 6.7
    7 0 -12 24.9 6.9
    -7 0 -12 32.7 9.6
    -8 0 12 651.23 39.7
    -8 0 12 674.53 40.2
    8 0 12 751.32 49
    8 0 12 635.74 45.8
    -8 0 -12 732.53 46.3
    8 0 -12 739.33 40.6
    8 0 -12 678.13 40.8
    -9 0 12 99.99 11.8
    -9 0 12 101.59 10.5
    9 0 12 101.39 16.8
    9 0 12 84.09 16.9
    -9 0 -12 86.99 14.2
    9 0 -12 107.39 11.7
    9 0 -12 93.29 11.1
    -10 0 12 280.87 22
    -10 0 12 263.37 19.2
    10 0 12 337.87 27.7
    10 0 12 293.77 28.8
    10 0 -12 262.17 21.2
    10 0 -12 244.58 19.3
    -10 0 -12 251.57 23.8
    -11 0 12 352.26 26.5
    -11 0 12 348.57 22.6
    11 0 12 306.97 31.3
    11 0 12 351.86 30.1
    11 0 -12 360.76 26.4
    -11 0 -12 326.07 28.4
    11 0 -12 323.17 22.7
    12 0 12 80.79 16.8
    -12 0 12 52.09 9
    12 0 12 57.79 16.4
    12 0 -12 54.39 7.5
    12 0 -12 36.3 9.9
    12 0 -12 60.39 8.6
    -13 0 12 -12.8 7.5
    13 0 12 11.5 9.1
    13 0 12 12 9.2
    13 0 -12 -3 7.8
    13 0 -12 -0.9 3.9
    14 0 12 38.8 13.1
    14 0 12 8.9 9.9
    14 0 -12 23.2 9
    15 0 12 -26.3 9.6
    15 0 12 18.6 10.4
    15 0 -12 0.3 8.9
    16 0 12 -8.9 10.7
    16 0 12 -12.6 11.1
    17 0 12 38.4 13.4
    17 0 12 33 17.7
    17 0 -12 35.5 13.6
    18 0 12 -8.1 14.3
    18 0 -12 -11.2 13.2
    0 0 13 2.2 3.8
    0 0 13 3.3 5
    0 0 -13 3.7 4.3
    0 0 -13 2.4 3.6
    1 0 13 252.37 21.2
    1 0 13 228.38 18.3
    -1 0 13 228.58 20.2
    -1 0 13 250.47 17.7
    -1 0 -13 246.18 18.3
    -1 0 -13 240.38 20.9
    1 0 -13 232.38 20.1
    1 0 -13 224.08 16.6
    2 0 13 1.8 3.6
    2 0 13 10.6 5.7
    -2 0 13 2.1 3.5
    -2 0 -13 2.3 4.1
    2 0 -13 4.7 3.2
    2 0 -13 11.3 4.7
    -2 0 -13 -1.2 2.5
    -3 0 13 205.18 15.6
    3 0 13 193.38 18.6
    3 0 13 204.28 20.3
    -3 0 13 251.27 19.7
    -3 0 -13 237.38 20.8
    -3 0 -13 223.68 19.2
    3 0 -13 227.88 15.6
    3 0 -13 218.68 14.9
    3 0 -13 259.67 20.1
    4 0 13 577.54 40.3
    -4 0 13 614.54 38
    4 0 13 675.53 40.8
    -4 0 -13 662.43 39.9
    4 0 -13 583.34 33.3
    4 0 -13 547.45 33.3
    4 0 -13 570.74 37.6
    -4 0 -13 609.64 40.4
    -5 0 13 41 8.2
    5 0 13 44.9 10.8
    5 0 13 26.9 8.7
    5 0 -13 26.7 7.2
    5 0 -13 32.8 5.8
    -5 0 -13 26 10.4
    5 0 -13 34.6 8.9
    6 0 13 1122.69 65.69
    6 0 13 1025.2 64.59
    -6 0 13 1056.09 59.99
    6 0 -13 1152.08 57.39
    -6 0 -13 1074.09 64.59
    6 0 -13 1006 60.29
    6 0 -13 1117.09 57.89
    -6 0 -13 997 63.59
    7 0 13 -7.9 3.3
    -7 0 13 4.7 4
    -7 0 13 2.4 3.3
    -7 0 -13 -7.1 4
    -7 0 -13 -4.9 3.9
    7 0 -13 0 4
    7 0 -13 3.7 3.5
    7 0 -13 -0.1 3.6
    -8 0 13 234.78 19.1
    -8 0 13 245.48 18.9
    8 0 13 302.97 26.1
    8 0 13 295.97 27
    8 0 -13 279.47 20.6
    8 0 -13 281.77 19.5
    8 0 -13 259.37 20.4
    -8 0 -13 269.27 24.2
    -9 0 13 10.8 5.3
    -9 0 13 -2 4.9
    9 0 13 8.9 8
    9 0 13 10.6 7.2
    -9 0 -13 18.9 7.6
    9 0 -13 15.2 6.2
    9 0 -13 7.9 5.6
    9 0 -13 14.7 5.9
    -10 0 13 42.7 8.1
    -10 0 13 56.29 9.8
    10 0 13 31.2 11.4
    10 0 13 39.2 12
    10 0 -13 40 8.3
    10 0 -13 42.1 8.6
    -10 0 -13 36.5 9
    11 0 13 46.5 13.9
    -11 0 13 60.79 9
    11 0 13 56.79 14
    -11 0 13 97.79 13.7
    11 0 -13 45.8 10.4
    11 0 -13 68.59 10
    12 0 13 4.9 10
    -12 0 13 1.7 5.8
    -12 0 13 -0.1 6.5
    12 0 13 -4.5 7
    12 0 -13 -4.6 5.7
    12 0 -13 6.3 5.6
    -13 0 13 2.1 7.9
    -13 0 13 26.8 7.5
    13 0 13 13.2 10
    13 0 13 32.9 14.2
    13 0 -13 18.6 5.6
    13 0 -13 10 5.9
    -14 0 13 33.2 10.2
    14 0 13 23.4 12.3
    14 0 13 19.9 11.9
    14 0 -13 30.1 10.7
    14 0 -13 23.1 5.8
    15 0 13 -7.9 11.1
    15 0 13 7.9 11.2
    15 0 -13 3.8 9.9
    16 0 13 0.5 11.6
    16 0 13 15.3 20.5
    16 0 -13 -15 9.8
    17 0 13 10.1 11.9
    17 0 13 4.9 14.7
    17 0 -13 18 12.8
    18 0 13 0.6 15.8
    18 0 13 3.3 13.9
    18 0 -13 -8.1 11.9
    0 0 14 632.94 38.1
    0 0 14 641.04 41.7
    0 0 -14 607.14 37
    0 0 -14 627.64 41.4
    -1 0 14 47.8 9.4
    1 0 14 44.5 10.5
    1 0 14 55.19 9.5
    -1 0 14 44.8 7.8
    1 0 -14 45.8 9.5
    -1 0 -14 59.89 9.5
    -1 0 -14 50.79 10.6
    1 0 -14 35.2 6.5
    -2 0 14 88.39 13
    -2 0 14 42.9 7.2
    2 0 14 74.89 12.7
    2 0 -14 35.3 8.1
    -2 0 -14 61.79 10.2
    3 0 14 1.5 3.8
    -3 0 14 2.6 3.7
    -3 0 14 3.8 3.3
    3 0 14 4 5.5
    3 0 -14 -0.5 3.6
    3 0 -14 3.6 2.8
    -3 0 -14 1.7 3.4
    3 0 -14 1.7 2.8
    4 0 14 141.99 15.6
    -4 0 14 121.69 13.6
    4 0 14 137.99 19.4
    4 0 -14 136.49 14.5
    -4 0 -14 117.29 16.7
    4 0 -14 116.19 10.3
    -4 0 -14 132.09 14.4
    5 0 14 5.3 5.9
    -5 0 14 5.3 4.9
    -5 0 -14 0.3 5.8
    -5 0 -14 -1.3 4.2
    5 0 -14 1 2.5
    5 0 -14 -4.9 3.4
    6 0 14 58.79 13.3
    6 0 14 55.79 13.2
    -6 0 14 68.39 10.9
    -6 0 -14 66.49 13.1
    6 0 -14 66.69 8.7
    6 0 -14 82.29 8.5
    -6 0 -14 74.09 14.9
    6 0 -14 63.89 11.1
    7 0 14 102.89 17
    -7 0 14 109.39 14
    7 0 14 118.09 18.8
    7 0 -14 99.19 10.5
    -7 0 -14 86.99 15.4
    7 0 -14 90.89 10.5
    7 0 -14 117.29 12.9
    -8 0 14 -3.4 3.1
    8 0 14 6.2 6.6
    -8 0 14 3.2 5.1
    8 0 14 -0.2 6.6
    8 0 -14 2 4.1
    -8 0 -14 -5.1 4.6
    8 0 -14 -3.4 3.7
    8 0 -14 -10.5 4
    -9 0 14 119.69 12.9
    -9 0 14 141.19 13.2
    9 0 14 155.18 22.1
    9 0 -14 132.69 14.5
    9 0 -14 145.99 13
    9 0 -14 138.29 14.3
    10 0 14 567.74 42.7
    10 0 14 534.55 44.2
    -10 0 14 579.34 35.3
    -10 0 14 609.84 36.9
    10 0 -14 551.14 35.9
    10 0 -14 592.74 36.3
    10 0 -14 598.94 37.8
    11 0 14 477.05 37.6
    -11 0 14 462.35 29.2
    11 0 14 440.26 38.9
    -11 0 14 476.05 32
    11 0 -14 431.36 29.6
    11 0 -14 447.96 31
    -12 0 14 293.47 20.8
    12 0 14 260.77 37.7
    12 0 14 273.47 28.7
    -12 0 14 276.27 23.9
    12 0 -14 274.27 21.1
    12 0 -14 288.27 23.4
    13 0 14 52.89 14.5
    13 0 14 66.09 18.7
    -13 0 14 66.39 9.7
    -13 0 14 66.19 13.2
    13 0 -14 47 7.9
    13 0 -14 57.59 11.5
    13 0 -14 65.49 9.6
    14 0 14 68.59 19.7
    -14 0 14 50.79 12.2
    14 0 -14 66.49 7.8
    14 0 -14 57.39 12.9
    15 0 14 -13.3 9.8
    15 0 14 -11.2 9.5
    15 0 -14 -12.8 8.2
    16 0 14 3.9 13.7
    16 0 14 41.3 13.4
    16 0 -14 -2.7 9.5
    17 0 14 0.1 11.6
    17 0 14 -5.2 14.1
    17 0 -14 5.6 11.3
    18 0 14 111.09 19.7
    18 0 14 45.8 20.3
    18 0 -14 79.49 19.8
    0 0 15 2.9 3.5
    0 0 15 6.7 4.5
    0 0 -15 4.1 5.2
    0 0 -15 3.3 3.2
    -1 0 15 176.18 17.7
    1 0 15 174.58 16.3
    -1 0 15 169.28 14.9
    1 0 15 175.88 18.8
    -1 0 -15 211.08 21.5
    -1 0 -15 166.48 15.4
    1 0 -15 179.98 18.3
    1 0 -15 168.38 14.2
    -2 0 15 10.6 6.1
    2 0 15 8 6.3
    2 0 15 18.1 6.6
    -2 0 15 10.5 4.6
    -2 0 -15 10 5.9
    -2 0 -15 5.5 4.4
    2 0 -15 10.1 5.7
    2 0 -15 20.7 5.1
    3 0 15 26.4 7.7
    -3 0 15 45.8 7.7
    -3 0 15 40 9.8
    3 0 -15 39.9 6.3
    -3 0 -15 24.5 7.7
    3 0 -15 40.2 6.8
    -3 0 -15 45.9 9.7
    3 0 -15 48.7 10.8
    4 0 15 357.86 30
    -4 0 15 376.96 27.9
    4 0 15 334.57 28.2
    -4 0 -15 387.26 30.1
    4 0 -15 393.16 23.1
    4 0 -15 368.06 27.8
    4 0 -15 374.46 23.4
    -5 0 15 587.44 38.3
    5 0 15 551.14 40.7
    5 0 15 517.15 40.4
    -5 0 -15 602.34 41.7
    5 0 -15 573.34 38.3
    -5 0 -15 630.94 41
    5 0 -15 649.64 33.7
    5 0 -15 541.55 33.4
    6 0 15 771.02 51.59
    -6 0 15 748.23 46.8
    6 0 15 755.62 51.69
    6 0 -15 809.72 47.9
    6 0 -15 763.92 42.6
    6 0 -15 724.13 42.9
    -6 0 -15 735.93 50.59
    -6 0 -15 920.21 52.69
    -7 0 15 728.43 46.2
    7 0 15 728.93 51.99
    7 0 15 728.53 51.49
    7 0 -15 829.12 47.9
    7 0 -15 773.32 43.2
    7 0 -15 823.82 44.3
    8 0 15 -4.1 7.2
    8 0 15 -4.3 6.1
    -8 0 15 -1.1 4
    8 0 -15 7.8 5.4
    8 0 -15 2.9 4.2
    8 0 -15 -0.9 5
    -9 0 15 19.4 6.9
    -9 0 15 10.8 5.8
    9 0 15 37.9 12.7
    9 0 15 11.2 9.6
    9 0 -15 19.5 7.1
    9 0 -15 14 6.6
    9 0 -15 22.1 6.2
    10 0 15 189.78 26.7
    -10 0 15 166.98 16.2
    -10 0 15 188.48 16.7
    10 0 15 216.98 24
    10 0 -15 190.38 17.5
    10 0 -15 185.68 18.1
    10 0 -15 190.28 16.7
    -11 0 15 29.9 7.4
    11 0 15 19.1 11.5
    11 0 15 26.4 12.2
    -11 0 15 38.4 9.2
    11 0 -15 5.3 6.2
    11 0 -15 28.6 8.1
    11 0 -15 22.5 7.8
    -12 0 15 306.37 26.3
    12 0 15 309.27 31.8
    12 0 15 384.76 37.4
    -12 0 15 365.86 24.2
    12 0 -15 342.27 24.4
    12 0 -15 322.37 25.5
    12 0 -15 346.97 27.9
    13 0 15 10.8 10
    -13 0 15 14.8 10
    13 0 15 11.8 9.5
    -13 0 15 0.9 6
    13 0 -15 13.2 8.2
    13 0 -15 11.8 7
    14 0 15 71.89 17.9
    -14 0 15 67.19 9.8
    -14 0 15 46.5 11.2
    14 0 15 76.69 20.6
    14 0 -15 58.19 8.9
    14 0 -15 81.89 14.8
    14 0 -15 48.1 7.8
    15 0 15 26.8 15.6
    15 0 15 19.9 13
    15 0 -15 17.3 9.9
    16 0 15 30.7 17.1
    16 0 15 76.39 17.3
    16 0 -15 60.99 15.1
    17 0 15 -18.1 12.1
    17 0 15 -0.4 16.7
    17 0 -15 8.2 17.4
    18 0 15 -16.9 14.4
    18 0 15 -4.9 14.7
    18 0 -15 -15.2 13.5
    0 0 16 1888.11 100.89
    0 0 16 1799.92 94.89
    0 0 -16 1702.23 98.59
    0 0 -16 1709.53 93.59
    -1 0 16 525.05 37.7
    -1 0 16 558.34 33.8
    1 0 16 522.45 34.9
    -1 0 -16 534.65 38.1
    -1 0 -16 473.25 33.4
    1 0 -16 535.05 37.6
    1 0 -16 559.34 33
    -2 0 16 16.6 6.5
    2 0 16 19.9 6.9
    -2 0 16 8.3 4.4
    2 0 16 8.3 6.3
    2 0 -16 11.4 4.5
    2 0 -16 7.8 6.3
    -2 0 -16 11.8 5.7
    -2 0 -16 15.6 7.1
    3 0 16 131.49 19.8
    -3 0 16 136.49 15.4
    3 0 16 126.79 14.5
    -3 0 16 115.29 11.7
    3 0 -16 122.19 10.8
    3 0 -16 87.29 9.9
    -3 0 -16 121.49 16.4
    -3 0 -16 139.19 16.3
    -4 0 16 60.99 11.5
    4 0 16 32.4 10.2
    4 0 16 56.09 12
    4 0 -16 43.4 6.9
    -4 0 -16 40.5 10
    -4 0 -16 54.79 12
    4 0 -16 56.09 8
    4 0 -16 50.89 10.8
    5 0 16 30.6 9.9
    -5 0 16 20 7.5
    5 0 16 49.1 12.3
    -5 0 -16 51.79 13.6
    5 0 -16 27.8 8
    5 0 -16 32.7 6.4
    5 0 -16 37.6 6.4
    -5 0 -16 37.7 10.6
    6 0 16 127.09 19
    -6 0 16 107.19 15.8
    6 0 16 128.99 20.6
    6 0 -16 117.49 11.5
    6 0 -16 140.39 11.8
    6 0 -16 151.18 15.5
    7 0 16 211.78 23.9
    -7 0 16 198.68 18.8
    7 0 16 191.88 22.8
    7 0 -16 207.28 19.9
    7 0 -16 224.18 16.3
    7 0 -16 231.08 17
    8 0 16 494.85 42.2
    -8 0 16 365.76 27.8
    8 0 16 366.76 33
    8 0 -16 418.06 26
    8 0 -16 413.96 29.5
    8 0 -16 395.56 26.2
    9 0 16 1.1 7.2
    9 0 16 1.5 9
    -9 0 16 5.6 5
    9 0 -16 -8.1 5.2
    9 0 -16 5 4.8
    9 0 -16 -5 3.9
    -10 0 16 46.4 9.4
    -10 0 16 28.7 7.5
    10 0 16 41.2 13.3
    10 0 16 40.2 12.7
    10 0 -16 36.2 8.8
    10 0 -16 25 7.8
    10 0 -16 17.5 8
    -11 0 16 93.29 12.8
    -11 0 16 95.39 13.4
    11 0 16 85.79 18.2
    11 0 -16 86.59 12.8
    11 0 -16 81.39 13.8
    11 0 -16 75.89 11.4
    -12 0 16 18.8 7.9
    12 0 16 4.5 8.4
    12 0 16 16 11.1
    -12 0 16 1.5 7.2
    12 0 -16 21.4 7.6
    12 0 -16 25.5 7.5
    12 0 -16 24.8 9.9
    13 0 16 85.79 17.3
    13 0 16 79.09 20.2
    -13 0 16 85.59 11.5
    13 0 -16 73.99 10.8
    13 0 -16 90.79 13.8
    14 0 16 32.6 13.7
    -14 0 16 -4.1 8.8
    14 0 16 -2.3 8.5
    -14 0 16 11.4 6.5
    14 0 -16 6.7 7.2
    14 0 -16 2.5 5.8
    14 0 -16 2.4 11.5
    15 0 16 52.19 17.2
    15 0 16 64.09 22
    15 0 -16 56.49 26.4
    15 0 -16 69.99 13.9
    16 0 16 7.1 14
    16 0 16 23 13
    16 0 -16 8.6 11.1
    17 0 16 -13.5 13.8
    17 0 16 10.2 13.4
    17 0 -16 -18.6 13.3
    18 0 16 -21.5 15.6
    18 0 16 -3.8 22.4
    18 0 -16 -2.1 16.7
    0 0 17 4.9 5.7
    0 0 17 5.7 4.2
    0 0 -17 8.1 4.1
    0 0 -17 -1.3 5.5
    1 0 17 62.89 11.7
    1 0 17 62.49 13.3
    -1 0 17 63.69 13.6
    -1 0 17 61.09 10
    1 0 -17 56.59 12.3
    -1 0 -17 64.09 13.3
    -1 0 -17 76.19 11.6
    1 0 -17 57.39 9.4
    -2 0 17 4.4 4.2
    2 0 17 -1.5 5
    2 0 17 -4.3 3.6
    -2 0 -17 -3.2 4.5
    2 0 -17 4.6 3.4
    2 0 -17 -2.6 4.9
    -2 0 -17 5.4 4.8
    -3 0 17 4.6 4.5
    3 0 17 7.7 6.8
    3 0 17 7.4 5.1
    -3 0 17 4.2 6.1
    -3 0 -17 8.6 6.7
    3 0 -17 17.2 6.9
    3 0 -17 9 4.2
    3 0 -17 11.5 4.4
    4 0 17 53.79 14
    -4 0 17 56.99 12.4
    4 0 17 80.69 16.6
    4 0 -17 44 7.7
    4 0 -17 52.29 7.8
    4 0 -17 48.7 12.2
    -4 0 -17 71.29 13
    5 0 17 1323.97 79.29
    -5 0 17 1258.97 76.39
    5 0 17 1352.66 81.19
    -5 0 -17 1329.27 78.19
    5 0 -17 1324.07 77.09
    5 0 -17 1323.67 70.49
    5 0 -17 1435.06 70.49
    6 0 17 209.48 23.8
    -6 0 17 238.78 21.8
    6 0 17 248.28 24.7
    6 0 -17 265.47 17.4
    6 0 -17 215.58 16.4
    6 0 -17 200.98 23.3
    7 0 17 13.3 10.1
    -7 0 17 15.5 7.2
    7 0 17 25.2 10.4
    7 0 -17 12.4 5.6
    7 0 -17 21 5.3
    8 0 17 43.9 12.6
    8 0 17 41.4 12.8
    -8 0 17 34.5 8.9
    8 0 -17 39.2 7.2
    8 0 -17 33 10.2
    8 0 -17 48.7 8.4
    -9 0 17 24 7.6
    9 0 17 -0.4 7.7
    9 0 17 15.3 9.4
    9 0 -17 10 6.1
    9 0 -17 9.1 4.5
    9 0 -17 19.6 7.7
    10 0 17 23.4 12.5
    10 0 17 16.5 10.3
    -10 0 17 12.1 6.8
    10 0 -17 18.6 8.8
    10 0 -17 18.5 6.2
    10 0 -17 21.4 7.2
    11 0 17 124.79 21.8
    -11 0 17 110.89 13.8
    -11 0 17 151.68 15
    11 0 -17 131.39 15.3
    11 0 -17 127.79 16.1
    11 0 -17 145.69 14.4
    12 0 17 10.3 10.9
    12 0 17 -7.5 7.1
    -12 0 17 -2.2 5.7
    -12 0 17 0.5 5.7
    12 0 -17 -2.3 6.7
    12 0 -17 -0.6 7.9
    12 0 -17 -4.8 6.2
    13 0 17 292.27 34.1
    -13 0 17 283.27 21.5
    13 0 17 305.27 30.4
    -13 0 17 273.37 23.5
    13 0 -17 276.57 23
    13 0 -17 259.47 22.3
    13 0 -17 245.18 24.9
    -14 0 17 -0.4 7
    14 0 17 -2.3 10.9
    14 0 17 4.7 10.8
    -14 0 17 -18.3 7.8
    14 0 -17 4.5 8.7
    14 0 -17 -6.8 7.5
    14 0 -17 -31.8 12.1
    14 0 -17 -6.5 5.6
    15 0 17 23.2 15.7
    15 0 17 24.3 15.1
    15 0 -17 13.1 6.2
    15 0 -17 28.7 10.6
    16 0 17 -10.8 12.1
    16 0 17 4 17.6
    16 0 -17 11.9 11.5
    17 0 17 56.09 22.5
    17 0 17 97.09 20.1
    17 0 -17 80.39 17.2
    0 0 18 -0.3 3.9
    0 0 18 -0.9 4.9
    0 0 -18 7.2 7
    0 0 -18 1.2 4.3
    -1 0 18 34.3 9.7
    1 0 18 32.6 10.4
    -1 0 18 42.5 8.6
    1 0 18 47.6 10.2
    -1 0 -18 49.9 9.3
    1 0 -18 41.8 8.4
    1 0 -18 37.7 11
    2 0 18 2.7 6.5
    -2 0 18 4.4 5.7
    2 0 18 3.1 4.9
    -2 0 18 2.6 4.3
    -2 0 -18 -4 3.5
    2 0 -18 3.7 4
    2 0 -18 -9.4 3.9
    3 0 18 58.29 12.7
    3 0 18 59.89 13.6
    -3 0 18 94.39 15.7
    -3 0 18 74.69 10.5
    3 0 -18 76.59 13.9
    3 0 -18 87.89 9.4
    3 0 -18 93.89 10
    -3 0 -18 88.79 14.3
    4 0 18 98.89 16.4
    -4 0 18 98.49 10.8
    4 0 18 100.59 18.5
    -4 0 18 110.89 16.1
    4 0 -18 85.99 15.5
    4 0 -18 106.59 10.7
    -4 0 -18 84.19 14.6
    4 0 -18 105.99 10.3
    5 0 18 17.3 9
    5 0 18 13.1 7.3
    -5 0 18 8.1 7.3
    5 0 -18 6.6 4.2
    5 0 -18 12.2 7.3
    5 0 -18 14.6 5.3
    6 0 18 24.8 11.2
    -6 0 18 41.5 12.1
    6 0 18 50.19 12.2
    6 0 -18 18.9 8.8
    6 0 -18 43.8 7.3
    6 0 -18 29.7 6.5
    7 0 18 53.39 13.4
    7 0 18 25.4 10.6
    7 0 -18 57.69 8.1
    7 0 -18 43.3 7.7
    7 0 -18 24.6 9.8
    8 0 18 -3.1 6.2
    -8 0 18 6.5 5.3
    8 0 -18 -5.2 3.6
    8 0 -18 3.7 4.6
    8 0 -18 -18.7 6
    -9 0 18 332.07 24.7
    9 0 18 299.37 30.4
    9 0 18 260.57 29.1
    9 0 -18 296.07 24.9
    9 0 -18 283.97 21.6
    9 0 -18 295.97 20.8
    10 0 18 112.59 21
    10 0 18 158.78 26
    -10 0 18 107.59 14.9
    10 0 -18 131.19 14.7
    10 0 -18 121.79 12.8
    11 0 18 35.2 14.1
    11 0 18 30.4 11.4
    -11 0 18 50.49 10.3
    11 0 -18 32.3 8.3
    11 0 -18 35.6 11
    11 0 -18 55.29 9.6
    12 0 18 118.49 21.4
    12 0 18 105.79 23.4
    -12 0 18 145.79 15.7
    12 0 -18 96.39 14.6
    12 0 -18 124.59 14.5
    12 0 -18 148.09 16.3
    13 0 18 58.79 17.6
    13 0 18 72.29 19.8
    -13 0 18 81.19 12.1
    -13 0 18 74.59 12.2
    13 0 -18 58.69 11.1
    13 0 -18 62.99 11.7
    13 0 -18 73.39 14.9
    14 0 18 63.39 18.2
    -14 0 18 77.99 11
    14 0 18 53.89 20.5
    14 0 -18 83.89 13.3
    14 0 -18 82.49 13.2
    -15 0 18 -7.7 6.8
    15 0 18 -3.4 12.4
    15 0 -18 -9 5.9
    16 0 18 3 15.4
    16 0 18 4.7 13.2
    16 0 -18 -4.4 10.8
    17 0 18 51.79 22.3
    17 0 18 28.4 15.6
    17 0 -18 19.8 21.1
    0 0 19 -1.7 4.1
    0 0 19 -0.8 5.6
    0 0 -19 -10.5 3.8
    1 0 19 75.29 15.5
    -1 0 19 67.69 11.6
    1 0 19 65.49 11.9
    -1 0 19 56.59 12.8
    -1 0 -19 79.49 13
    1 0 -19 83.19 11.8
    -2 0 19 35.6 10
    -2 0 19 34.9 8
    2 0 19 28.8 10
    2 0 19 19.7 7.2
    2 0 -19 32.8 7.2
    -3 0 19 304.07 27.5
    -3 0 19 317.97 23.8
    3 0 19 334.87 30.9
    3 0 19 332.37 31.6
    3 0 -19 313.07 28.5
    -3 0 -19 361.26 27.9
    3 0 -19 372.66 23.6
    3 0 -19 336.07 22.4
    -4 0 19 -1.4 4.3
    4 0 19 -1.5 5.8
    4 0 19 6.3 6.3
    -4 0 19 9.2 6.4
    -4 0 -19 0 5.6
    4 0 -19 -0.6 3.2
    4 0 -19 -4.3 6.2
    4 0 -19 -3.1 3.8
    -5 0 19 651.43 45.8
    5 0 19 639.74 48.8
    5 0 19 647.64 47.5
    5 0 -19 690.23 46.6
    5 0 -19 704.33 39.5
    5 0 -19 716.43 39.1
    -6 0 19 13 7.5
    6 0 19 8.5 6.9
    6 0 -19 17.8 8.8
    6 0 -19 5.6 4.4
    6 0 -19 18.8 5.6
    7 0 19 207.98 23.9
    -7 0 19 213.38 20.8
    7 0 19 172.88 26.8
    7 0 -19 211.58 21.5
    7 0 -19 211.78 16
    7 0 -19 209.38 16.1
    -8 0 19 40.8 10.5
    8 0 19 48.6 13.8
    8 0 19 43.5 13.4
    8 0 -19 19.6 8.9
    8 0 -19 28.9 7.1
    8 0 -19 35.2 6.6
    -9 0 19 37.1 10
    9 0 19 30.6 12.7
    9 0 19 21.4 13
    9 0 -19 19.3 9.6
    9 0 -19 23.4 6.2
    9 0 -19 34 7.9
    -10 0 19 -3.4 7.2
    10 0 19 -7.6 8.6
    10 0 19 3.5 9.6
    10 0 -19 3.5 7.9
    10 0 -19 3.4 6.2
    10 0 -19 -14.4 4.7
    -11 0 19 2 11
    11 0 19 -5.9 8.3
    11 0 19 3.5 10.1
    11 0 -19 9.2 6.2
    11 0 -19 -4.9 7.3
    11 0 -19 19.8 8.6
    12 0 19 57.59 16.5
    -12 0 19 103.89 14.5
    12 0 19 62.89 19.6
    12 0 -19 95.49 12.4
    12 0 -19 50.39 13
    -13 0 19 11.4 7.5
    13 0 19 -3.8 12.1
    13 0 19 4.9 11.3
    13 0 -19 -0.1 7.4
    13 0 -19 13.5 10.8
    13 0 -19 7.9 9.6
    -14 0 19 81.09 13.1
    14 0 19 34.3 15.7
    14 0 19 66.09 20
    14 0 -19 62.59 12.3
    -15 0 19 20.7 8.3
    15 0 19 1.5 11.7
    15 0 19 3.4 11.4
    15 0 -19 -5.4 6.9
    15 0 -19 3.3 11.7
    16 0 19 28.2 17
    16 0 19 26.8 15.2
    17 0 19 -1.7 16.4
    17 0 19 7.2 16.3
    0 0 20 495.35 40.1
    0 0 20 508.55 36.1
    0 0 -20 586.24 36.2
    1 0 20 898.81 60.19
    -1 0 20 854.91 53.99
    -1 0 20 916.21 60.09
    1 0 20 867.31 55.89
    -1 0 -20 960.5 55.49
    1 0 -20 975.8 53.69
    -2 0 20 345.27 31.3
    -2 0 20 382.46 27.3
    2 0 20 373.86 33
    2 0 20 373.86 30.2
    2 0 -20 394.96 26.3
    -2 0 -20 401.06 29.6
    -3 0 20 -5.7 4.3
    3 0 20 6.4 8.4
    3 0 20 -4.4 3.9
    -3 0 20 -7.4 6
    3 0 -20 8.5 4.8
    3 0 -20 -0.2 4
    -3 0 -20 3.1 6.1
    -4 0 20 -1.6 4.1
    4 0 20 -5.9 5.9
    -4 0 20 7.1 6.8
    4 0 -20 1.5 3.5
    4 0 -20 6 4.2
    5 0 20 118.79 19.6
    5 0 20 67.19 16.4
    -5 0 20 95.49 16.6
    5 0 -20 86.99 11
    5 0 -20 103.59 10.7
    6 0 20 132.59 21.4
    6 0 20 132.79 22.4
    -6 0 20 156.98 21.2
    6 0 -20 137.59 12.8
    6 0 -20 159.68 13.1
    7 0 20 2 8.8
    -7 0 20 2.3 6.5
    7 0 20 -5 4.2
    7 0 -20 1.6 4.4
    7 0 -20 1.8 8.7
    7 0 -20 5.5 4.2
    8 0 20 51.49 15.1
    8 0 20 33.7 14.9
    -8 0 20 43.7 10.1
    8 0 -20 43 7.6
    8 0 -20 38.1 7.1
    8 0 -20 62.19 13.6
    9 0 20 119.79 22.9
    9 0 20 136.29 23.7
    -9 0 20 158.88 18
    9 0 -20 144.09 19.5
    9 0 -20 162.18 13.7
    9 0 -20 165.18 14.7
    10 0 20 27.3 14.4
    10 0 20 50.49 16.1
    -10 0 20 52.89 11.7
    10 0 -20 53.89 8.8
    10 0 -20 50.99 13.3
    10 0 -20 60.99 9.9
    11 0 20 10.2 10.3
    -11 0 20 13.7 8.1
    11 0 20 -2.3 10.4
    11 0 -20 28.2 9.9
    11 0 -20 19.2 6.6
    11 0 -20 -0.9 7.1
    12 0 20 21.8 13.1
    12 0 20 -2.7 13
    -12 0 20 26.6 10.8
    12 0 -20 7.8 7.8
    12 0 -20 29.4 11.7
    12 0 -20 15.5 7.5
    13 0 20 28.4 14.6
    -13 0 20 33.5 15.2
    13 0 20 44.3 18.3
    13 0 -20 35 9.1
    13 0 -20 26.7 11.3
    14 0 20 22.2 15.5
    -14 0 20 3.9 8.5
    14 0 20 -4.5 12.1
    14 0 -20 -4.4 7.7
    -15 0 20 -10.9 7.8
    15 0 20 10.5 17.3
    15 0 20 6.5 12.6
    15 0 -20 -22.2 9
    15 0 -20 -15.4 10.3
    16 0 20 -4.3 14.6
    16 0 20 -4.2 12.2
    0 0 21 3.8 6.1
    0 0 21 1.6 5.8
    0 0 -21 2.5 4.9
    1 0 21 48 13.2
    -1 0 21 57.59 14.9
    -1 0 21 63.59 11.3
    1 0 21 41.4 11
    1 0 -21 45.8 9.3
    2 0 21 89.09 16
    -2 0 21 124.19 13.7
    -2 0 21 136.39 20.9
    -2 0 -21 116.99 16.7
    2 0 -21 120.49 13.4
    3 0 21 82.79 14.8
    3 0 21 123.49 21.1
    -3 0 21 86.59 16.4
    -3 0 21 135.19 14.1
    3 0 -21 108.19 11.7
    -3 0 -21 111.69 16
    3 0 -21 113.79 12.5
    -4 0 21 -3.6 6
    4 0 21 6.9 8.7
    4 0 21 6.2 9.2
    -4 0 21 1.5 5.4
    4 0 -21 2.1 4.4
    4 0 -21 8.1 4.9
    5 0 21 38.3 12.6
    5 0 21 47.9 16.7
    -5 0 21 44.3 12.6
    5 0 -21 35.2 6.5
    5 0 -21 22.3 6.8
    6 0 21 16.1 10.9
    -6 0 21 32.7 11.5
    6 0 21 15 9
    6 0 -21 22.1 6.1
    6 0 -21 16 5.9
    -7 0 21 15.5 8.8
    7 0 21 25.6 11.3
    7 0 21 17.5 11.3
    7 0 -21 29.8 6.5
    7 0 -21 24.7 6.1
    8 0 21 11.9 11.2
    8 0 21 -3.2 7.2
    -8 0 21 7.2 7.4
    8 0 -21 12.1 5.2
    8 0 -21 -2.2 5
    9 0 21 187.08 28.6
    -9 0 21 201.28 20.6
    9 0 21 159.88 26.2
    9 0 -21 174.18 15.1
    9 0 -21 179.38 14.7
    -10 0 21 5.1 8.2
    10 0 21 20.2 11.7
    10 0 -21 -1.6 5.6
    10 0 -21 2 4.9
    11 0 21 8.9 12.2
    -11 0 21 5.3 6.9
    11 0 -21 3.1 5.8
    11 0 -21 9.2 7.5
    11 0 -21 -7.4 8.3
    12 0 21 8.8 12.9
    -12 0 21 0.6 8.3
    12 0 21 18 12.5
    12 0 -21 11.1 6.5
    12 0 -21 4.1 11
    12 0 -21 7.7 7.8
    13 0 21 47.5 18.6
    13 0 21 43.4 16.3
    -13 0 21 20.8 10.3
    13 0 -21 13.5 7.8
    13 0 -21 31.1 18.8
    14 0 21 32 16.3
    14 0 21 -22.5 10.8
    14 0 -21 6.2 7.4
    15 0 21 23.5 17.4
    15 0 21 54.59 21.3
    -15 0 21 -12.5 14.7
    16 0 21 3.8 16.3
    16 0 21 -3.2 14.9
    0 0 22 1421.46 86.89
    0 0 22 1382.76 79.79
    0 0 -22 1365.46 77.99
    1 0 22 668.93 45.6
    -1 0 22 690.03 44.5
    1 0 22 701.83 50.99
    -1 0 -22 675.43 44.6
    1 0 -22 691.83 43
    2 0 22 105.19 16.8
    -2 0 22 145.99 15.6
    2 0 22 87.69 18.2
    -2 0 22 106.19 19.3
    2 0 -22 151.08 14.8
    -2 0 -22 170.68 17.3
    -3 0 22 23.1 7.9
    3 0 22 18.2 9.5
    3 0 22 16.2 9.5
    -3 0 22 8.6 8.7
    3 0 -22 17 5.4
    3 0 -22 15.7 6.9
    4 0 22 43.6 12.7
    -4 0 22 27.5 10
    4 0 22 28 12
    -4 0 22 39.9 8.8
    4 0 -22 27.2 6.7
    4 0 -22 35.8 8
    -5 0 22 101.29 17.7
    5 0 22 76.29 16.9
    5 0 22 90.89 19.8
    5 0 -22 98.49 11.1
    5 0 -22 108.09 11.6
    6 0 22 7.9 9.1
    -6 0 22 9.9 8.5
    6 0 22 -3.2 8.1
    6 0 -22 -1.3 4.2
    6 0 -22 1 4.7
    7 0 22 168.28 27.4
    -7 0 22 164.68 22.5
    7 0 22 173.18 27
    7 0 -22 179.78 15.1
    7 0 -22 177.18 14.2
    -8 0 22 210.08 23.4
    8 0 22 234.38 27.5
    8 0 22 129.19 24.6
    8 0 -22 219.78 16.2
    8 0 -22 231.08 16.3
    9 0 22 158.38 27.8
    9 0 22 172.08 32.8
    -9 0 22 204.58 22
    9 0 -22 205.38 15.6
    9 0 -22 182.08 14.5
    10 0 22 33.1 14.2
    -10 0 22 51.59 12.3
    10 0 22 51.09 15.4
    10 0 -22 52.79 8.1
    10 0 -22 44.5 8.2
    -11 0 22 14.1 8.6
    11 0 22 -1.8 9.6
    11 0 22 -3.9 10.9
    11 0 -22 -5.4 5.2
    11 0 -22 -3.3 6.8
    -12 0 22 37.7 12.4
    12 0 22 98.19 20.9
    12 0 22 65.29 20
    12 0 -22 45.6 8.7
    12 0 -22 43.1 11.1
    13 0 22 13.3 14.7
    13 0 22 67.09 20.1
    -13 0 22 22.1 10.2
    13 0 -22 16.4 7.7
    14 0 22 5.1 13.2
    14 0 22 -12.3 12.5
    -14 0 22 2.4 8.9
    14 0 -22 5.5 14
    15 0 22 12.9 14.3
    15 0 22 20.3 16
    16 0 22 -0.2 12.9
    16 0 22 -12.9 16.2
    0 0 23 12.8 7.4
    0 0 23 1.3 7.3
    1 0 23 167.28 20.5
    1 0 23 210.68 24.6
    -1 0 23 156.38 18.3
    -1 0 23 176.68 26
    1 0 -23 214.28 18.8
    -1 0 -23 175.58 18.8
    2 0 23 76.29 14.8
    3 0 23 43.2 12.7
    3 0 23 18.4 10.2
    -3 0 23 41.6 9.2
    -3 0 23 33.1 12.3
    3 0 -23 26.3 7.8
    3 0 -23 29.4 7.4
    -4 0 23 115.39 21.8
    -4 0 23 98.89 13
    4 0 23 66.59 18.1
    4 0 23 78.79 16.3
    4 0 -23 87.59 11.9
    4 0 -23 91.39 12.1
    5 0 23 -0.2 9.2
    5 0 23 2.2 9
    5 0 -23 -7.7 4.6
    5 0 -23 3.7 4.5
    -6 0 23 136.49 33.1
    6 0 23 123.79 24.3
    6 0 23 79.69 18.4
    6 0 -23 117.19 12.2
    6 0 -23 94.39 11.1
    7 0 23 0.7 11.1
    -7 0 23 15.6 9.3
    7 0 23 21.3 11.5
    7 0 -23 12.2 5.2
    7 0 -23 11.7 5.5
    8 0 23 -7.5 8.9
    -8 0 23 -14.8 6.5
    8 0 -23 -7.4 5
    8 0 -23 -2.5 4.5
    -9 0 23 1.7 7
    9 0 23 4.7 10.8
    9 0 23 -1.9 10.7
    9 0 -23 -4.1 5.7
    9 0 -23 -5 4.4
    10 0 23 71.89 18.7
    10 0 23 64.99 18.4
    -10 0 23 52.89 12.4
    10 0 -23 47.4 11.5
    10 0 -23 52.59 7.9
    11 0 23 23.1 13.2
    -11 0 23 34.3 10.6
    11 0 23 5.7 13.6
    11 0 -23 17 6.2
    11 0 -23 18.4 9.9
    -12 0 23 4.2 9.7
    12 0 23 0.1 11.9
    12 0 23 9 15.8
    12 0 -23 6.5 6.1
    -13 0 23 21.2 10.8
    13 0 23 1.7 14
    13 0 23 36.1 15.6
    13 0 -23 12.4 8.4
    -14 0 23 1.9 9.5
    14 0 23 23.9 15.2
    15 0 23 3.6 16.4
    15 0 23 -24.7 13.3
    0 0 24 25.4 11.3
    0 0 24 39.5 12.4
    0 0 -24 31.7 8.7
    -1 0 24 53.39 15.3
    1 0 24 46.3 11.8
    1 0 24 42.7 14.4
    -1 0 24 59.79 12
    1 0 -24 55.59 10.1
    -1 0 -24 69.69 12.2
    -2 0 24 31.9 9.5
    -2 0 24 10.6 7.7
    2 0 24 22.3 10.5
    2 0 24 17 10.8
    2 0 -24 26.6 7.8
    -3 0 24 106.59 20.3
    3 0 24 155.18 25.2
    -3 0 24 148.79 16.3
    3 0 24 197.98 21.8
    3 0 -24 160.98 15.9
    3 0 -24 161.58 15.4
    -4 0 24 121.89 14.7
    -4 0 24 143.19 22.6
    4 0 24 142.99 24
    4 0 24 125.19 22.1
    4 0 -24 128.29 13.7
    4 0 -24 126.19 13.7
    5 0 24 40.2 13.1
    5 0 24 25.6 11.3
    -5 0 24 58.29 14.2
    5 0 -24 42.7 9
    5 0 -24 40.5 7.8
    -6 0 24 9.7 8.3
    6 0 24 16.7 11.8
    6 0 24 7.3 15.2
    6 0 -24 4.3 4.6
    6 0 -24 9.4 5.8
    -7 0 24 247.48 26.6
    7 0 24 274.17 30.7
    7 0 24 300.67 32.7
    7 0 -24 263.27 18.6
    7 0 -24 250.77 18.3
    8 0 24 22.1 14.1
    -8 0 24 5.1 8.1
    8 0 24 -15 14.4
    8 0 -24 3.8 4.7
    8 0 -24 25.9 8.4
    9 0 24 7.2 11.8
    -9 0 24 11.8 9
    9 0 24 6.7 12.2
    9 0 -24 13.4 5
    10 0 24 175.88 30
    -10 0 24 180.68 30
    10 0 24 191.58 30.2
    10 0 -24 208.28 18.4
    11 0 24 290.57 40.1
    11 0 24 318.57 36
    -11 0 24 281.17 41.6
    12 0 24 111.29 24.7
    -12 0 24 90.89 16.3
    12 0 24 122.69 26.5
    13 0 24 38.2 19.6
    -13 0 24 41.8 12.2
    13 0 24 85.09 24.6
    14 0 24 -33.7 12.8
    14 0 24 5.8 16.4
    -14 0 24 -13.7 9.3
    15 0 24 -1 17.8
    15 0 24 3.4 16
    0 0 25 3.7 7.6
    0 0 25 -10.9 5.5
    0 0 -25 -9.6 5.9
    -1 0 25 3.6 9.6
    -1 0 25 8 7.3
    1 0 25 9.8 7.8
    1 0 25 21 11.9
    1 0 -25 10.9 11.3
    -1 0 -25 9.8 6.3
    -2 0 25 12 7.1
    2 0 25 10.8 8.6
    -2 0 25 -0.2 8.3
    2 0 25 -2.7 8.3
    2 0 -25 -7.8 6
    3 0 25 333.97 30.5
    3 0 25 347.67 34.2
    -3 0 25 306.37 25
    -3 0 25 236.48 28.5
    3 0 -25 277.97 22.6
    3 0 -25 283.27 22.2
    4 0 25 -1.4 13.4
    -4 0 25 12.9 9.6
    4 0 25 12.8 11.4
    -4 0 25 11.5 6.4
    4 0 -25 0.1 6
    4 0 -25 5.2 6.4
    5 0 25 382.56 34.4
    5 0 25 384.96 39
    -5 0 25 391.46 35.2
    5 0 -25 361.96 26
    5 0 -25 405.76 26.2
    6 0 25 71.19 17.8
    -6 0 25 88.39 19.5
    6 0 25 98.69 20.9
    6 0 -25 89.19 11.2
    6 0 -25 75.09 10.6
    7 0 25 51.59 17.4
    7 0 25 80.79 18.8
    -7 0 25 85.19 16.2
    7 0 -25 53.59 8.8
    7 0 -25 76.39 9.6
    8 0 25 72.39 18.1
    8 0 25 102.09 22.8
    -8 0 25 89.09 17.3
    8 0 -25 73.59 8.9
    -9 0 25 14.5 9
    9 0 25 3.3 11.1
    9 0 25 5.9 12.7
    10 0 25 6 11.8
    10 0 25 17.6 12.1
    -10 0 25 10.1 9.7
    -11 0 25 45.3 12.7
    11 0 25 28 15.9
    11 0 25 58.69 18.4
    -12 0 25 -0.7 9.7
    12 0 25 5.2 15.1
    12 0 25 -20.8 14.4
    13 0 25 29.9 18.2
    14 0 25 -24.3 14.9
    -14 0 25 0.8 10.8
    14 0 25 -22.7 14.2
    0 0 26 133.99 19.6
    0 0 26 74.09 18.3
    0 0 -26 84.59 14.8
    -1 0 26 100.29 19.5
    -1 0 26 94.09 23.1
    1 0 26 65.29 16.1
    1 0 26 70.99 14.8
    1 0 -26 79.09 12.8
    -2 0 26 1.4 8.6
    -2 0 26 11.7 8.6
    2 0 26 2.7 8.7
    2 0 -26 -11.8 6.2
    3 0 26 10 9.3
    -3 0 26 -13.6 6.7
    -3 0 26 0.7 6.8
    3 0 26 6.1 10.9
    3 0 -26 9 6.2
    3 0 -26 -6 5.7
    4 0 26 14.9 11.8
    4 0 26 31 12.2
    -4 0 26 19.6 11
    -4 0 26 14.1 8
    4 0 -26 14 6.9
    4 0 -26 15.9 6.8
    5 0 26 15 12.3
    -5 0 26 2.5 7.7
    5 0 26 2.5 12.2
    5 0 -26 3.1 5.3
    5 0 -26 -4.1 6.4
    6 0 26 66.89 18.8
    6 0 26 43.2 15
    -6 0 26 65.39 16.4
    6 0 -26 82.39 10.4
    6 0 -26 74.79 10.3
    7 0 26 220.28 46.2
    -7 0 26 309.27 30.4
    7 0 26 345.97 38
    7 0 -26 284.47 19.7
    7 0 -26 283.67 19.8
    8 0 26 -3.7 10
    -8 0 26 3.2 8.5
    8 0 26 -7.7 10.8
    8 0 -26 2.7 4.9
    9 0 26 5.9 13.2
    -9 0 26 22.7 11.1
    9 0 26 30 15.3
    -10 0 26 5.6 9.9
    10 0 26 5.1 15.5
    10 0 26 4.8 13.3
    11 0 26 73.29 22.9
    11 0 26 64.49 22
    -11 0 26 44.1 13.6
    12 0 26 0.8 13.6
    12 0 26 6.4 15.9
    -12 0 26 -12 8.6
    -13 0 26 0.7 10.3
    13 0 26 22.2 17.8
    13 0 26 48.4 20.9
    14 0 26 1.5 18.2
    14 0 26 -46.5 14.3
    0 0 27 -11.9 7.1
    0 0 27 0.4 8.4
    0 0 -27 -1 7.3
    1 0 27 5.7 9.7
    1 0 27 -5.2 6.5
    -1 0 27 11.5 8.6
    1 0 -27 11.5 7.9
    2 0 27 1.7 7.4
    2 0 27 -4.7 9.9
    -2 0 27 -2 7.4
    3 0 27 79.09 17.3
    -3 0 27 78.79 14
    -3 0 27 62.79 17.8
    3 0 27 90.99 21.4
    3 0 -27 84.29 12.6
    3 0 -27 82.09 12.4
    4 0 27 212.68 31.7
    4 0 27 236.68 27.3
    -4 0 27 245.08 21.3
    -4 0 27 156.88 25.7
    4 0 -27 238.58 19.4
    4 0 -27 191.08 18.9
    -5 0 27 163.38 26.1
    5 0 27 125.09 23.8
    5 0 27 131.29 25.1
    5 0 -27 141.29 14.6
    5 0 -27 142.49 14.4
    6 0 27 342.57 34.1
    -6 0 27 321.87 32.9
    6 0 27 436.26 40.3
    6 0 -27 321.17 23
    6 0 -27 309.07 22.7
    -7 0 27 2.6 10
    7 0 27 12 12.4
    7 0 27 14.4 12.3
    7 0 -27 3.6 5.8
    7 0 -27 -5.7 5.2
    8 0 27 45.9 17.4
    8 0 27 19 14.3
    -8 0 27 26.2 11.3
    9 0 27 30.8 16.8
    -9 0 27 53.79 14.4
    9 0 27 25.9 14.6
    10 0 27 33.4 17
    10 0 27 31 18.8
    -10 0 27 39.3 13.3
    11 0 27 0.8 14.7
    11 0 27 2.8 12.6
    -11 0 27 -2 10.1
    12 0 27 74.99 22.5
    12 0 27 97.49 38.1
    -12 0 27 50.89 14
    13 0 27 38.1 22.6
    13 0 27 90.89 26.3
    -13 0 27 49.7 15.5
    0 0 28 20.9 11.9
    0 0 28 14.8 9.8
    -1 0 28 9 9.6
    -1 0 28 -2.8 7.3
    1 0 28 -14.5 10.3
    1 0 28 1 8.7
    1 0 -28 -7 8
    -2 0 28 104.59 24.4
    -2 0 28 90.09 21.6
    2 0 28 102.49 22.9
    2 0 28 67.19 19.1
    2 0 -28 110.99 15.8
    3 0 28 25.1 11.1
    -3 0 28 14.6 7.6
    3 0 28 13.3 12.6
    -3 0 28 7.3 10.4
    3 0 -28 4.9 7.4
    3 0 -28 8.5 6.2
    -4 0 28 45.7 16.4
    -4 0 28 41.9 10.4
    4 0 28 52.19 15.9
    4 0 28 63.29 19.8
    4 0 -28 22.7 8.2
    4 0 -28 37 9.4
    5 0 28 56.59 17.7
    5 0 28 35.3 16
    -5 0 28 39.9 13.6
    5 0 -28 44.8 9.5
    5 0 -28 44.3 9.2
    6 0 28 27.3 16.4
    6 0 28 33.5 15
    -6 0 28 27.9 15.8
    6 0 -28 14.2 7.6
    6 0 -28 31.5 8.1
    7 0 28 102.59 22.1
    7 0 28 100.19 21.8
    7 0 -28 88.99 10.6
    7 0 -28 103.89 15.2
    8 0 28 18.7 13.8
    8 0 28 2.9 12.5
    9 0 28 1.1 8.8
    9 0 28 -19.3 10.5
    -9 0 28 18.1 18.5
    10 0 28 22 16.5
    10 0 28 18.9 16.4
    -10 0 28 10 12.5
    11 0 28 14.7 15
    -11 0 28 29.8 12.3
    11 0 28 3.9 15.2
    12 0 28 -22.7 14.3
    -12 0 28 -15.1 11
    12 0 28 23.5 17.6
    0 0 29 -4.2 8.6
    0 0 29 9.7 10.6
    1 0 29 108.39 18.9
    -1 0 29 91.79 16.6
    -1 0 29 61.69 17.8
    1 0 29 73.99 20.7
    1 0 -29 63.19 14.5
    2 0 29 46.9 13.9
    -2 0 29 65.19 19.2
    -2 0 29 76.39 14.3
    2 0 29 65.69 18.6
    2 0 -29 62.59 13.5
    3 0 29 64.79 19.9
    -3 0 29 43.8 11
    3 0 29 29.9 13.5
    -3 0 29 31.3 13.9
    3 0 -29 49.2 11.1
    4 0 29 68.89 21.5
    4 0 29 83.19 20.2
    -4 0 29 50.89 16.4
    4 0 -29 72.89 11.9
    4 0 -29 84.09 11.5
    5 0 29 8.3 13.4
    5 0 29 6.5 11.3
    -5 0 29 8.8 11.6
    5 0 -29 -8 7.2
    5 0 -29 7 7.1
    6 0 29 365.36 38.1
    6 0 29 361.16 41.5
    -6 0 29 298.07 34.4
    6 0 -29 326.07 23.7
    6 0 -29 348.17 23.8
    7 0 29 23.2 14.5
    7 0 29 22.5 15.6
    -7 0 29 13.9 12.2
    7 0 -29 12.4 6.6
    -8 0 29 5.6 11.7
    8 0 29 -11.2 13.4
    8 0 29 0 11.3
    9 0 29 10.2 15.2
    9 0 29 33.6 18.2
    -9 0 29 23.1 12.7
    10 0 29 -9.4 15.1
    10 0 29 20.8 15.4
    -10 0 29 -19.5 8.8
    11 0 29 8.4 26.4
    11 0 29 29.1 27.9
    -11 0 29 24 14.1
    -12 0 29 28.9 13.8
    12 0 29 81.39 24.8
    12 0 29 27 18.8
    0 0 30 156.88 25.3
    0 0 30 170.88 24.1
    -1 0 30 11.8 10.8
    1 0 30 16 15.4
    -1 0 30 36.4 12
    2 0 30 64.99 18.5
    -2 0 30 44.5 13.5
    2 0 30 61.29 16.6
    -2 0 30 69.09 19.1
    2 0 -30 55.19 12.6
    2 0 -30 40.3 11.8
    -3 0 30 136.69 25.3
    -3 0 30 163.28 21.7
    3 0 30 128.99 27.3
    3 0 30 170.28 25.3
    3 0 -30 173.18 17.9
    3 0 -30 120.79 24.2
    4 0 30 183.88 27.1
    4 0 30 125.69 27.2
    -4 0 30 136.79 25.4
    4 0 -30 149.99 16.7
    4 0 -30 139.29 17.3
    5 0 30 121.69 23.4
    5 0 30 96.59 23.3
    -5 0 30 90.89 20.8
    5 0 -30 117.59 16.3
    5 0 -30 123.79 14.2
    -6 0 30 89.69 20.6
    6 0 30 56.19 19.5
    6 0 30 40.7 19.9
    6 0 -30 88.19 11.6
    -7 0 30 -6.7 10.6
    7 0 30 -3.2 13.6
    7 0 30 3.5 12.2
    -8 0 30 32.2 14.3
    8 0 30 -0.7 16.5
    8 0 30 31.2 16.1
    9 0 30 -0.3 14.8
    9 0 30 0.4 16.2
    -9 0 30 -3.2 10.5
    -10 0 30 10.6 12.4
    10 0 30 19.3 16
    11 0 30 73.39 22.1
    11 0 30 81.99 27.3
    -11 0 30 96.49 19.2
    0 0 31 26.7 14.7
    0 0 31 3.1 8.4
    -1 0 31 153.98 21.3
    -1 0 31 90.29 22.1
    1 0 31 137.29 22.9
    1 0 31 115.69 25.6
    -2 0 31 9.8 9.3
    2 0 31 -13.9 8.8
    -2 0 31 6.5 10.1
    2 0 31 9.4 13.8
    2 0 -31 1.8 9.8
    2 0 -31 1.1 8.1
    3 0 31 75.39 19.6
    3 0 31 117.69 25
    -3 0 31 115.59 24
    3 0 -31 99.39 17.7
    3 0 -31 120.19 16.6
    -4 0 31 16 12.7
    4 0 31 8.2 12.9
    4 0 -31 -7.6 7.7
    -5 0 31 14.8 14.3
    5 0 31 18.6 13.9
    5 0 31 9.6 15.1
    5 0 -31 4.1 7.7
    -6 0 31 130.29 25.4
    6 0 31 149.99 30.6
    6 0 31 148.69 28.1
    6 0 -31 164.88 16.3
    7 0 31 47.3 19.2
    -7 0 31 32.5 16.2
    7 0 31 60.49 22
    8 0 31 -21.1 21.1
    8 0 31 3.5 15.3
    -8 0 31 -11.4 12.5
    9 0 31 8 18.5
    -9 0 31 22.6 15.2
    9 0 31 15.5 17.7
    10 0 31 15.4 19.3
    -10 0 31 1.2 13.1
    0 0 32 -2.7 12.7
    1 0 32 453.55 48
    1 0 32 456.85 40
    -1 0 32 380.36 42.8
    -1 0 32 506.55 37.9
    -2 0 32 19.3 10.4
    2 0 32 4.7 13.2
    2 0 32 -8.9 9.5
    -2 0 32 1.6 11.8
    2 0 -32 7.8 8.5
    -3 0 32 31.8 12.3
    3 0 32 43.2 17.6
    -3 0 32 44.7 15.9
    3 0 32 21.2 12.9
    4 0 32 174.28 28
    -4 0 32 223.58 33.2
    4 0 32 175.58 32.5
    4 0 -32 183.98 19.7
    -5 0 32 -0.8 11.1
    5 0 32 6.2 14.5
    5 0 32 -8.1 11.6
    5 0 -32 -9.7 6.7
    6 0 32 -3.9 11.6
    -6 0 32 2.6 12.5
    6 0 32 -7.4 16.1
    7 0 32 2.9 23.1
    7 0 32 63.59 19.1
    -7 0 32 25.8 14.5
    8 0 32 9 17.6
    8 0 32 9.9 19.4
    -8 0 32 -38.2 11.4
    -9 0 32 5.5 12.9
    9 0 32 7.3 18.2
    9 0 32 19.4 18.9
    0 0 33 -7 10.2
    0 0 33 -6.4 11.6
    1 0 33 6 15.9
    -1 0 33 -0.4 14.1
    1 0 33 -8.1 10.2
    -1 0 33 12.4 11.6
    -2 0 33 43.4 12.9
    2 0 33 10.8 14.5
    -2 0 33 54.59 18.9
    2 0 33 59.69 15
    -3 0 33 16.9 14.9
    -3 0 33 18.7 9.4
    3 0 33 1 13.2
    4 0 33 11 12.4
    -4 0 33 30.8 17.2
    4 0 33 11.8 13.8
    4 0 -33 -22.4 9
    5 0 33 14.8 15.3
    -5 0 33 13.4 15.7
    5 0 33 64.99 33.9
    6 0 33 -0.9 14.9
    -6 0 33 4 13.4
    6 0 33 -5.6 14.1
    7 0 33 35.5 21.1
    7 0 33 19 15.7
    -7 0 33 20.2 16.5
    -8 0 33 -25.9 12.8
    8 0 33 -12.7 14.2
    8 0 33 -13.7 17.1
    0 0 34 55.99 17.3
    0 0 34 72.89 17.5
    1 0 34 -12.9 10.6
    1 0 34 21.6 22.4
    -1 0 34 -17.4 12.6
    -1 0 34 3.4 15.6
    2 0 34 24.4 13.4
    -2 0 34 -1 10.6
    -2 0 34 8.1 14.3
    2 0 -34 -19.9 9.2
    3 0 34 33.3 19.3
    3 0 34 -6.1 13.4
    -3 0 34 18.4 11.2
    -3 0 34 5.8 14.3
    3 0 -34 -14.8 11
    -4 0 34 23.6 19.2
    4 0 34 53.49 19.4
    4 0 34 18.9 19.5
    -5 0 34 1.8 14.6
    5 0 34 8 14.5
    5 0 34 11.8 17.7
    -6 0 34 -3 14
    6 0 34 -7.6 14.6
    6 0 34 25.5 19
    -7 0 34 -31.4 13.1
    7 0 34 -19.5 16.1
    7 0 34 1.8 16.4
    0 0 35 -6.6 11.4
    0 0 35 -23.8 12.9
    1 0 35 -2.8 12.8
    1 0 35 -23.1 14.9
    -1 0 35 4.8 15.2
    -1 0 35 20.4 17.8
    2 0 35 -11.5 13.5
    2 0 35 4.7 16
    -2 0 35 -0.1 9.8
    2 0 -35 -14.3 10.9
    3 0 35 5.7 12.9
    3 0 35 22.4 18.6
    4 0 35 -4.4 13.4
    4 0 35 31.6 18.4
    5 0 35 36.6 16.5
    5 0 35 20 20.5
    -5 0 35 -8.5 19.1
    0 0 36 20.3 14.1
    0 0 36 -7.3 13.6
    1 0 36 -9.4 18
    1 0 36 -8.4 12
    -1 0 36 25.3 18.5
    -1 0 36 7.6 13.3
    1 0 -36 -21.5 13.8
    -2 0 36 4.7 17.8
    2 0 36 -27 15.2
    2 0 36 11.4 13.9
    3 0 36 3.2 13.1
    -3 0 36 5.7 16.8
    3 0 36 12.2 15.9
    19 -1 0 -1.1 13.6
    18 -1 0 40.8 17.3
    17 -1 0 1.5 6
    17 -1 0 -8.8 11
    16 -1 0 133.99 12.8
    16 -1 0 143.89 13.7
    16 -1 0 114.69 26.4
    15 -1 0 -0.9 5.1
    15 -1 0 -8.9 5.4
    15 -1 0 -4.3 9.3
    14 -1 0 2.1 5.4
    14 -1 0 12.4 9.7
    14 -1 0 7.3 5.6
    13 -1 0 174.08 14.8
    13 -1 0 196.68 16
    12 -1 0 27 9.6
    12 -1 0 33.1 7.7
    12 -1 0 41.1 7.4
    11 -1 0 33.4 10.2
    11 -1 0 16.7 5.9
    11 -1 0 22.7 5.8
    -10 1 0 20.2 8.7
    10 -1 0 36.6 6.3
    10 -1 0 35.6 7.5
    10 -1 0 38.6 10.6
    9 -1 0 610.24 36.2
    9 -1 0 679.53 36
    9 -1 0 577.54 40.9
    8 -1 0 -0.5 2.9
    -8 1 0 2.4 3.2
    8 -1 0 5.5 4.9
    -8 1 0 -2.7 3.5
    8 -1 0 6.2 2.8
    7 -1 0 2117.79 112.69
    7 -1 0 2225.28 108.39
    -7 1 0 2056.99 112.69
    -6 1 0 15.1 3.7
    6 -1 0 10.3 4.8
    6 -1 0 5.7 3.1
    -6 1 0 19.1 5.6
    6 -1 0 13.9 3.8
    5 -1 0 12.5 4.2
    -5 1 0 10.3 2.9
    -5 1 0 13.9 4.6
    5 -1 0 8.2 2.9
    5 -1 0 8.5 3
    -4 1 0 1128.49 55.89
    4 -1 0 1057.59 58.39
    4 -1 0 1032.5 55.89
    4 -1 0 1195.98 56.79
    -4 1 0 1059.39 58.49
    -3 1 0 161.28 9.7
    3 -1 0 146.29 9.6
    3 -1 0 128.99 10.7
    3 -1 0 159.68 10.1
    -3 1 0 136.99 10.8
    -2 1 0 1554.74 76.99
    1 -1 0 0 0.4
    1 1 0 -0.3 0.2
    1 1 0 0.2 0.4
    2 1 0 2581.64 122.19
    -2 -1 0 2659.63 120.79
    2 1 0 2196.48 120.09
    -3 -1 0 123.89 7.4
    3 1 0 133.79 7.5
    -3 -1 0 152.88 10.2
    4 1 0 1130.69 57.69
    4 1 0 1016.2 53.89
    -4 -1 0 1128.09 53.99
    -5 -1 0 9 1.9
    5 1 0 10 2.2
    5 1 0 11.2 3.7
    -5 -1 0 14.1 4.3
    -6 -1 0 9.1 2.1
    -6 -1 0 17.6 5.5
    6 1 0 13 2.7
    6 1 0 7.9 4.8
    -7 -1 0 2105.59 109.09
    7 1 0 2304.07 102.89
    7 1 0 2106.49 102.59
    -7 -1 0 1922.11 101.99
    7 1 0 1891.71 108.09
    8 1 0 -0.3 4.8
    -8 -1 0 1.2 4.4
    8 1 0 7.6 2.7
    8 1 0 3.5 2.4
    -8 -1 0 3.5 2.1
    9 1 0 674.93 33.5
    9 1 0 575.44 40.2
    -9 -1 0 638.84 41.5
    9 1 0 604.64 33.5
    10 1 0 38 9.9
    10 1 0 36 4.7
    10 1 0 32.5 5.6
    -10 -1 0 36.3 9.8
    11 1 0 13.5 7.7
    -11 -1 0 11.6 6.9
    11 1 0 29.5 4.6
    12 1 0 23.1 6.5
    12 1 0 18.5 8.9
    12 1 0 27.8 4.6
    13 1 0 202.58 22.9
    14 1 0 19.9 9.5
    15 1 0 17.3 10.7
    16 1 0 158.08 25.7
    17 1 0 17 14.4
    18 1 0 54.09 17.6
    19 1 0 19.6 16.3
    20 1 0 7.5 16.6
    20 -1 1 -29.8 16.1
    20 -1 -1 -19.7 15.6
    19 -1 1 21.1 16.5
    19 -1 -1 1.9 16
    18 -1 1 89.79 21.2
    18 -1 -1 139.99 25.8
    17 -1 1 180.58 16.2
    17 -1 1 140.09 15
    17 -1 1 171.68 27.3
    17 -1 -1 232.58 31.6
    16 -1 1 217.08 17.2
    16 -1 1 208.28 17.6
    16 -1 1 207.78 30
    16 -1 -1 180.38 17.1
    16 -1 -1 172.08 39.6
    16 -1 -1 210.38 15.9
    15 -1 1 46.6 8.3
    15 -1 1 15.7 12.2
    15 -1 1 36.2 8.3
    15 -1 -1 36.8 7.6
    15 -1 -1 42.4 7
    15 -1 -1 51.09 15.7
    14 -1 1 28.6 7.7
    14 -1 1 26.3 6.9
    14 -1 1 28.6 11.6
    14 -1 -1 17.2 6.4
    14 -1 -1 10.9 6.1
    14 -1 -1 15.9 10.4
    13 -1 1 9.7 5.3
    13 -1 1 8.8 7.3
    13 -1 1 -9.7 4.6
    13 -1 -1 3.4 4.5
    13 -1 -1 4 4.5
    13 -1 -1 1.4 8.7
    12 -1 1 68.89 9.2
    12 -1 1 52.49 13.3
    12 -1 1 63.09 9.8
    12 -1 -1 33.8 8
    12 -1 -1 45.6 12.1
    12 -1 -1 46.6 7.5
    11 -1 1 78.69 11.1
    11 -1 1 66.69 14.1
    11 -1 1 69.99 9.5
    -11 1 1 86.59 15.2
    11 -1 -1 68.69 9.5
    11 -1 -1 86.39 16
    11 -1 -1 79.39 9
    10 -1 1 237.88 17.1
    -10 1 1 229.98 22.2
    10 -1 1 211.08 21.7
    10 -1 1 255.77 17.9
    10 -1 -1 266.67 17.5
    -10 1 -1 185.58 20.4
    -10 1 -1 214.98 16.1
    10 -1 -1 217.98 15.7
    9 -1 1 377.16 22.7
    9 -1 1 373.56 22.9
    -9 1 1 355.16 26.9
    9 -1 1 370.46 28.1
    -9 1 -1 294.87 26
    9 -1 -1 330.97 21.6
    9 -1 -1 321.67 26.3
    9 -1 -1 326.17 20.8
    -9 1 -1 279.47 20.4
    -8 1 1 81.29 12.5
    8 -1 1 97.19 9.5
    8 -1 1 86.39 9.5
    8 -1 1 84.29 13
    8 -1 -1 67.99 8.4
    8 -1 -1 106.89 14.7
    8 -1 -1 87.09 9.2
    -8 1 -1 93.99 13.8
    -8 1 -1 67.99 8.1
    7 -1 1 671.73 41.5
    7 -1 1 687.03 37.8
    -7 1 1 659.33 41
    7 -1 1 652.43 37.6
    7 -1 -1 707.93 36.6
    7 -1 -1 664.73 36.6
    -7 1 -1 637.84 36.6
    -7 1 -1 675.03 41.7
    7 -1 -1 619.74 40.4
    6 -1 1 1325.37 66.59
    -6 1 1 1404.06 70.29
    6 -1 1 1218.98 69.49
    6 -1 1 1307.97 68.79
    6 -1 -1 1267.87 69.09
    6 -1 -1 1282.27 65.39
    -6 1 -1 1308.57 70.19
    6 -1 -1 1177.88 64.89
    -6 1 -1 1178.38 66.79
    5 -1 1 757.42 42.6
    5 -1 1 811.32 42.5
    -5 1 1 862.61 45.4
    5 -1 1 768.82 45.1
    5 -1 -1 742.23 44.2
    5 -1 -1 753.02 41.4
    -5 1 -1 804.42 42
    -5 1 -1 834.82 45.6
    4 -1 1 1629.74 84.59
    -4 1 1 1708.63 82.39
    -4 1 1 1695.43 84.59
    4 -1 -1 1509.65 83.69
    4 -1 -1 1621.64 81.69
    -4 1 -1 1650.03 82.19
    -4 1 -1 1722.13 84.99
    4 -1 -1 1520.15 81.29
    -3 1 1 1048.5 52.19
    3 -1 1 875.91 51.79
    3 -1 1 880.21 50.49
    -3 1 1 966.2 50.49
    3 -1 -1 1085.09 50.09
    3 -1 -1 1026.7 52.09
    -3 1 -1 997.2 52.39
    -3 1 -1 951.1 50.49
    3 -1 -1 1054.39 50.29
    -2 1 -1 376.06 20.6
    1 1 1 -0.3 0.4
    1 1 -1 0 0.3
    1 1 -1 -0.3 0.3
    -2 -1 1 483.85 28.5
    2 1 1 562.24 28.2
    2 1 1 555.54 29.7
    2 1 -1 570.34 28.7
    -2 -1 -1 584.74 28.6
    3 1 1 890.31 46.4
    -3 -1 1 896.11 45.5
    3 1 1 895.11 44
    3 1 -1 778.92 45
    -3 -1 -1 891.21 46.4
    -3 -1 -1 877.21 44
    4 1 1 1510.65 80.99
    4 1 1 1459.85 83.79
    -4 -1 1 1655.23 83.59
    -4 -1 -1 1734.73 84.69
    -4 -1 -1 1825.12 81.49
    4 1 -1 1622.64 83.49
    5 1 1 768.12 43.4
    5 1 1 749.92 39.6
    -5 -1 1 802.02 43.1
    -5 -1 -1 766.82 39.7
    5 1 -1 752.62 42.5
    5 1 -1 719.43 37.9
    -5 -1 -1 836.22 44.1
    6 1 1 1233.08 69.19
    6 1 1 1311.57 64.79
    -6 -1 1 1345.67 69.19
    6 1 -1 1300.97 63.19
    6 1 -1 1251.77 62.89
    6 1 -1 1233.98 68.39
    -6 -1 -1 1338.87 69.99
    -6 -1 -1 1210.08 64.49
    -7 -1 1 659.23 39.9
    7 1 1 611.74 40.1
    7 1 1 708.03 35.6
    7 1 -1 658.93 33.7
    -7 -1 -1 653.83 40.6
    -7 -1 -1 601.04 34.8
    7 1 -1 634.44 39.7
    7 1 -1 711.43 33.6
    8 1 1 77.69 12.5
    -8 -1 1 69.59 11
    -8 -1 -1 58.79 6.6
    8 1 -1 79.79 12
    8 1 -1 77.69 5.8
    -8 -1 -1 77.59 12.3
    8 1 -1 78.39 6
    9 1 1 333.47 20.1
    -9 -1 1 367.36 26.6
    9 1 1 347.47 20
    9 1 1 300.67 25.4
    -9 -1 -1 310.97 19
    9 1 -1 329.77 18.2
    -9 -1 -1 391.86 27.5
    9 1 -1 331.37 25.7
    9 1 -1 282.17 17.5
    10 1 1 266.27 27.1
    -10 -1 1 241.28 21.8
    10 1 1 235.28 15.9
    10 1 1 254.17 16.1
    -10 -1 -1 261.17 23.2
    10 1 -1 241.28 13.8
    10 1 -1 244.38 22
    -10 -1 -1 220.88 15.1
    10 1 -1 244.88 14.3
    11 1 1 64.89 7.7
    11 1 1 70.69 14
    -11 -1 1 56.39 13.2
    11 1 1 82.09 8.1
    -11 -1 -1 62.89 14
    11 1 -1 57.59 5.4
    11 1 -1 64.99 13.4
    12 1 1 30.2 10.2
    12 1 1 49.7 7.1
    12 1 1 58.69 7.4
    12 1 -1 49.5 11.9
    13 1 1 -3.6 3.1
    13 1 1 3.3 8.5
    13 1 -1 10.4 8.5
    14 1 1 12.1 10
    14 1 -1 7.4 9.7
    15 1 1 39.2 15.2
    15 1 -1 53.09 14.1
    16 1 1 192.08 44.7
    16 1 -1 232.68 26.6
    17 1 1 158.38 25.9
    17 1 -1 170.98 25.6
    18 1 1 121.39 24.8
    18 1 -1 109.49 22.3
    19 1 1 3.4 15.1
    19 1 -1 11.4 15.4
    20 1 1 -18.2 15.5
    20 1 -1 -6.9 14.1
    20 -1 -2 7.6 17.2
    19 -1 2 8.3 12.5
    19 -1 -2 9.8 15.6
    18 -1 2 12.6 8.3
    18 -1 2 8.2 12.8
    18 -1 -2 16.9 14.4
    17 -1 2 12.9 14.2
    17 -1 2 7 7.3
    17 -1 2 15.8 8
    17 -1 -2 -4.6 11.2
    16 -1 2 2.1 6.4
    16 -1 2 7.3 7.2
    16 -1 2 11.6 10.2
    16 -1 -2 -6.3 9
    15 -1 2 167.38 25.9
    15 -1 2 150.18 16.4
    15 -1 2 182.08 15.9
    15 -1 -2 202.78 14.7
    15 -1 -2 168.38 25.4
    15 -1 -2 178.58 14.1
    14 -1 2 48 9.4
    14 -1 2 38.6 8.2
    14 -1 2 37.5 12.8
    14 -1 -2 27.1 10.8
    14 -1 -2 36.5 7.2
    14 -1 -2 31.4 6.7
    13 -1 2 -3.5 5.5
    13 -1 2 -0.2 5.4
    13 -1 2 14.5 10.1
    13 -1 -2 10.7 5.3
    13 -1 -2 11.5 8.4
    13 -1 -2 -2.8 3.6
    12 -1 2 39.3 8.3
    12 -1 2 82.19 11.5
    12 -1 2 43 12.2
    12 -1 -2 38.4 12
    12 -1 -2 40.1 6.8
    12 -1 -2 48 8.2
    11 -1 2 1074.09 59.89
    -11 1 2 1054.39 66.09
    11 -1 2 1116.19 59.39
    11 -1 2 924.71 64.89
    11 -1 -2 1132.49 58.09
    -11 1 -2 995.5 57.59
    11 -1 -2 1113.99 56.89
    11 -1 -2 1151.68 66.19
    10 -1 2 173.58 20.1
    10 -1 2 205.48 16.7
    10 -1 2 183.28 16.2
    -10 1 2 173.28 19.4
    -10 1 -2 191.08 15.5
    10 -1 -2 222.88 15.5
    10 -1 -2 260.77 22.2
    10 -1 -2 205.58 14.6
    -10 1 -2 232.38 22
    9 -1 2 720.73 39.8
    9 -1 2 704.63 39.7
    9 -1 2 655.33 44.2
    -9 1 2 721.63 44.3
    -9 1 -2 636.54 43.9
    -9 1 -2 627.64 37.8
    9 -1 -2 630.64 42.7
    9 -1 -2 644.84 36.7
    9 -1 -2 684.83 37.6
    8 -1 2 2043 107.69
    -8 1 2 2079.89 111.89
    8 -1 2 2167.58 108.19
    8 -1 2 1980.9 112.09
    8 -1 -2 2146.99 111.59
    -8 1 -2 2136.49 113.19
    8 -1 -2 2132.19 105.99
    -8 1 -2 2076.29 106.79
    -7 1 2 106.39 14
    7 -1 2 90.39 10.1
    7 -1 2 93.09 13.4
    7 -1 -2 88.69 12.4
    7 -1 -2 111.29 8.9
    -7 1 -2 106.59 9.9
    -7 1 -2 137.49 13.5
    7 -1 -2 111.59 9.2
    6 -1 2 920.21 55.09
    -6 1 2 941.81 54.59
    6 -1 2 1117.99 53.29
    -6 1 -2 949.4 51.79
    6 -1 -2 941.41 50.49
    6 -1 -2 1016.1 50.69
    6 -1 -2 894.91 53.89
    -6 1 -2 992.4 55.79
    5 -1 2 244.18 16.1
    -5 1 2 244.88 17.3
    5 -1 2 251.47 18.2
    -5 1 -2 215.68 15.3
    5 -1 -2 240.98 14.5
    -5 1 -2 222.68 17.7
    5 -1 -2 211.98 16.6
    -4 1 2 817.52 41.3
    4 -1 2 805.92 44.3
    -4 1 2 803.42 45.3
    4 -1 2 725.03 42
    4 -1 -2 762.72 40.4
    -4 1 -2 857.41 44.6
    -4 1 -2 817.62 42.2
    4 -1 -2 753.02 40.7
    4 -1 -2 758.82 43
    -3 1 2 2243.58 105.49
    3 -1 2 2034.8 106.09
    -3 1 2 1947.41 103.39
    3 -1 -2 2096.19 105.29
    3 -1 -2 2175.18 103.69
    -3 1 -2 2013.4 104.59
    -3 1 -2 2160.28 108.39
    -2 1 2 1240.88 57.59
    -2 1 2 1199.18 56.49
    2 -1 2 1098.99 57.39
    -2 1 -2 937.51 56.79
    2 -1 -2 1145.19 57.29
    0 1 -2 -0.1 0.3
    1 1 2 90.39 6.4
    1 1 2 69.59 5.5
    2 1 2 837.62 45.8
    2 1 2 917.11 48.7
    -2 -1 2 877.51 44.6
    -2 -1 2 898.71 45.2
    2 1 -2 948.01 45.2
    -2 -1 -2 958.3 46.2
    -2 -1 -2 884.51 47.1
    3 1 2 1883.21 94.59
    -3 -1 2 1979.3 94.89
    3 1 2 2056.29 97.09
    3 1 -2 1667.73 94.39
    -3 -1 -2 1885.51 94.69
    -3 -1 -2 1972.5 96.79
    -4 -1 2 789.62 41.9
    4 1 2 732.13 40.7
    4 1 2 745.33 43.3
    4 1 -2 737.03 41.6
    -4 -1 -2 872.51 44.2
    -4 -1 -2 826.22 41.1
    5 1 2 203.08 16.6
    -5 -1 2 232.48 15.9
    5 1 2 217.58 14.1
    -5 -1 -2 229.38 14.3
    5 1 -2 239.98 16
    6 1 2 919.71 53.39
    -6 -1 2 953.5 52.29
    -6 -1 -2 1006.6 54.19
    -6 -1 -2 879.11 49.2
    6 1 -2 967.6 52.19
    7 1 2 98.49 13.7
    7 1 2 107.49 9
    -7 -1 2 100.89 11.3
    -7 -1 -2 101.49 11.9
    -7 -1 -2 105.09 8.7
    7 1 -2 94.49 11.1
    -8 -1 2 2210.88 111.19
    8 1 2 2068.99 105.49
    8 1 2 2242.28 112.69
    8 1 -2 2153.48 110.49
    -8 -1 -2 2093.09 112.09
    -8 -1 -2 1834.52 104.79
    -9 -1 2 718.53 43.2
    9 1 2 581.34 42.4
    9 1 2 663.43 37.2
    9 1 -2 694.93 42.7
    -9 -1 -2 689.13 48.2
    10 1 2 206.88 20.9
    10 1 2 238.18 20.1
    10 1 2 184.08 14.4
    -10 -1 -2 205.58 21.1
    -10 -1 -2 188.88 16
    10 1 -2 207.68 20.1
    11 1 2 1016.1 65.49
    11 1 2 1115.99 57.29
    11 1 2 1145.99 57.39
    -11 -1 2 1067.59 64.99
    -11 -1 -2 996.4 55.79
    11 1 -2 1043.4 64.19
    12 1 2 49.9 7.4
    12 1 2 45.5 12.2
    12 1 2 59.69 8.6
    12 1 -2 47.3 12
    -12 -1 -2 48 6.7
    13 1 2 4.2 4.4
    13 1 2 5.2 4.5
    13 1 2 3 7.8
    13 1 -2 -6.3 6.8
    14 1 2 30 6
    14 1 2 24 10.3
    15 1 2 176.68 15.4
    15 1 2 171.58 26.5
    15 1 -2 187.58 25.7
    16 1 2 -8.9 8.2
    16 1 -2 4.7 11.1
    17 1 2 11.3 13.7
    17 1 -2 -12.2 10.4
    18 1 2 4 15.9
    18 1 -2 24.3 14.4
    19 1 2 47.8 18.1
    19 1 -2 -0.5 14.8
    20 1 2 4.1 14.4
    20 1 -2 11 16.8
    20 -1 3 30 17.3
    20 -1 -3 17.9 17.6
    19 -1 3 2.8 15
    19 -1 -3 4.8 17
    18 -1 3 10.2 8.7
    18 -1 3 0.7 15.1
    18 -1 -3 22.2 16
    17 -1 3 -9.8 7.4
    17 -1 3 -4.2 11.9
    17 -1 3 -20.1 7.5
    17 -1 -3 8.7 12.2
    16 -1 3 -10.9 10.6
    16 -1 3 -13.4 6.6
    16 -1 3 -2.9 6.8
    16 -1 -3 -0.3 9.1
    15 -1 3 2.8 11.1
    15 -1 3 -7.1 6.2
    15 -1 3 -6.5 7
    15 -1 -3 2.8 4.3
    15 -1 -3 16.3 10.4
    14 -1 3 218.48 17.9
    14 -1 3 193.98 18.3
    14 -1 3 212.28 29.6
    14 -1 -3 154.28 23.6
    14 -1 -3 197.98 14.9
    14 -1 -3 193.28 15
    13 -1 3 19 7.2
    13 -1 3 2.7 6.2
    13 -1 3 7.2 9.1
    13 -1 -3 11.1 8.3
    13 -1 -3 12.7 4.7
    -13 1 -3 11.8 4.6
    13 -1 -3 8.7 5.3
    12 -1 3 40.4 8.5
    12 -1 3 48 9.4
    12 -1 3 43.1 12.8
    -12 1 -3 17 6
    12 -1 -3 34.5 11.3
    12 -1 -3 25.4 6.6
    12 -1 -3 19.3 5
    11 -1 3 85.39 12
    11 -1 3 62.09 10.5
    11 -1 3 65.19 14
    -11 1 3 56.29 12.4
    11 -1 -3 71.29 8.1
    11 -1 -3 78.79 9.1
    11 -1 -3 77.69 14.5
    -11 1 -3 46.4 8.6
    -10 1 3 18.2 7.6
    10 -1 3 21.1 9.4
    10 -1 3 23.8 7.1
    10 -1 3 25.2 6.7
    10 -1 -3 22.6 5.4
    10 -1 -3 2.5 5.5
    -10 1 -3 32.4 6.9
    -10 1 -3 22.1 8.8
    10 -1 -3 14.5 4.9
    -9 1 3 48.6 10.4
    9 -1 3 42.7 8.3
    -9 1 -3 57.19 8.4
    9 -1 -3 52.59 7.5
    -9 1 -3 46.6 11.6
    9 -1 -3 53.79 10.7
    9 -1 -3 55.29 7.3
    8 -1 3 321.37 22.3
    8 -1 3 285.77 24.9
    -8 1 3 317.37 24.5
    -8 1 -3 304.87 21.5
    8 -1 -3 338.47 24.9
    8 -1 -3 357.56 20.5
    8 -1 -3 330.07 24.7
    -8 1 -3 344.47 26.3
    7 -1 3 790.42 48.6
    -7 1 3 784.12 43.6
    -7 1 3 837.62 47.7
    7 -1 3 815.92 45.4
    -7 1 -3 841.92 49.2
    7 -1 -3 777.82 42.4
    -7 1 -3 739.93 44.2
    7 -1 -3 803.92 47
    7 -1 -3 824.22 42.5
    6 -1 3 5304.57 258.17
    -6 1 3 5373.66 256.27
    6 -1 3 5182.08 261.17
    -6 1 3 5315.57 259.77
    6 -1 -3 5396.26 255.17
    6 -1 -3 5488.05 255.57
    -6 1 -3 5158.68 261.37
    6 -1 -3 4753.32 258.77
    -6 1 -3 4977.6 257.37
    -5 1 3 735.83 40.5
    -5 1 3 722.93 39
    5 -1 3 776.62 40.1
    5 -1 3 632.74 40.9
    -5 1 -3 715.13 41.7
    5 -1 -3 661.53 39.7
    -5 1 -3 715.73 39.3
    5 -1 -3 678.23 37.2
    4 -1 3 864.21 49.99
    4 -1 3 925.31 51.79
    -4 1 3 955.1 48.6
    -4 1 -3 1013.5 52.39
    4 -1 -3 919.11 50.29
    -4 1 -3 946.31 50.39
    4 -1 -3 958.4 48.4
    -3 1 3 723.13 40.4
    3 -1 3 770.62 43.1
    -3 1 3 933.91 42.6
    3 -1 3 671.33 41.8
    -3 1 -3 860.91 43.8
    3 -1 -3 785.12 40.7
    3 -1 -3 776.22 42
    -3 1 -3 785.82 42.2
    -2 1 3 1068.79 54.49
    -2 1 3 1027.1 53.89
    2 -1 3 1094.69 55.59
    2 -1 -3 1135.19 54.69
    -2 1 -3 1076.99 55.49
    2 -1 -3 1000 53.99
    -2 1 -3 1068.49 55.29
    2 1 3 970.8 48.9
    -2 -1 3 947.21 47.4
    2 1 3 1020.5 49.99
    -2 -1 3 979.2 46.7
    2 1 -3 925.31 47.3
    -2 -1 -3 942.31 49.6
    2 1 -3 872.61 46.6
    -2 -1 -3 896.91 48.7
    3 1 3 714.93 39.7
    -3 -1 3 842.72 37.8
    -3 -1 3 799.22 38.9
    3 1 3 748.33 41.4
    -3 -1 -3 781.02 41.9
    -3 -1 -3 740.13 39.9
    3 1 -3 706.43 37.6
    3 1 -3 670.73 38.4
    -4 -1 3 910.11 44.6
    -4 -1 3 957.8 47.8
    4 1 3 885.51 49.9
    4 1 -3 850.01 44.8
    -4 -1 -3 916.91 47.8
    -4 -1 -3 930.01 50.09
    5 1 3 707.43 37.7
    5 1 3 660.63 40.3
    -5 -1 -3 632.94 37.3
    5 1 -3 716.73 38.3
    -5 -1 -3 734.43 40.9
    -6 -1 3 5083.89 255.87
    6 1 3 5329.37 258.77
    6 1 3 5440.26 254.37
    6 1 -3 4969 255.47
    -6 -1 -3 4873.71 253.97
    -6 -1 -3 5323.67 258.67
    7 1 3 779.52 48
    -7 -1 3 766.42 45.8
    7 1 3 800.82 43.5
    7 1 -3 810.62 45.9
    -7 -1 -3 815.22 48.4
    8 1 3 339.97 21
    8 1 3 316.07 25.1
    -8 -1 3 335.37 23.9
    -8 -1 -3 276.17 19.9
    -8 -1 -3 327.57 25.4
    8 1 -3 329.47 23.6
    9 1 3 59.99 8.5
    9 1 3 41.4 10.7
    -9 -1 3 50.39 10.6
    -9 -1 -3 47.4 7.5
    9 1 -3 49.3 10
    -9 -1 -3 82.69 13.8
    10 1 3 19.6 5.7
    -10 -1 3 20.3 5.5
    10 1 3 11.7 8.3
    -10 -1 -3 15.2 8.4
    -10 -1 -3 20.2 5.3
    10 1 -3 27.7 8.3
    -11 -1 3 83.79 14.9
    11 1 3 54.99 12.8
    11 1 3 71.29 9.8
    -11 -1 -3 76.39 9.3
    12 1 3 26.7 6.5
    12 1 3 29 10.4
    12 1 3 32.9 7.8
    -12 -1 3 -0.4 7.3
    -12 -1 -3 32.8 6.7
    12 1 -3 34.6 10.8
    13 1 3 16 5.8
    13 1 3 4.6 7.5
    13 1 3 12 4.8
    13 1 -3 5 7
    -13 -1 -3 10.4 4.8
    14 1 3 180.58 25.7
    14 1 3 190.98 14.9
    14 1 3 187.48 15.1
    14 1 -3 164.78 23.6
    15 1 3 10.7 5.4
    15 1 3 -0.1 8.8
    15 1 3 2.7 4.4
    15 1 -3 -5.3 7.8
    16 1 3 0.3 4.4
    16 1 3 0.8 10.5
    16 1 -3 -4 8.4
    17 1 3 -0.6 10.6
    18 1 3 15.1 12.9
    18 1 -3 10.8 12.2
    19 1 3 20 17.8
    19 1 -3 5.7 14.6
    20 1 -3 28.4 18.9
    19 -1 4 4.6 13.8
    19 -1 -4 -8.5 12.2
    18 -1 4 79.19 12.9
    18 -1 4 58.59 21.6
    18 -1 -4 75.19 18.3
    17 -1 4 -30.6 9.9
    17 -1 4 -1.1 8
    17 -1 4 -7.7 9.2
    17 -1 -4 -16.5 10.2
    16 -1 4 41.6 10.4
    16 -1 4 53.79 17.9
    16 -1 4 40.6 9.9
    16 -1 -4 17.2 11.7
    15 -1 4 22.3 8.4
    15 -1 4 17.5 8.4
    15 -1 -4 15.3 6.6
    15 -1 -4 9.8 8.7
    14 -1 4 -5.6 8.8
    14 -1 4 6.5 6.5
    14 -1 4 1.6 6.4
    -14 1 -4 -12.1 4.6
    14 -1 -4 5.3 8.7
    14 -1 -4 12.4 4.8
    13 -1 4 5.1 6.6
    13 -1 4 8.2 6.6
    13 -1 4 1.4 7.5
    -13 1 -4 0.2 5.1
    13 -1 -4 -1.1 4.4
    13 -1 -4 3.8 4.6
    13 -1 -4 24.1 10.1
    12 -1 4 69.79 10.4
    12 -1 4 34.2 9.2
    -12 1 -4 41.2 8.3
    12 -1 -4 51.09 6.9
    12 -1 -4 45.9 12.2
    12 -1 -4 55.79 8.1
    -11 1 4 107.09 16.1
    11 -1 4 109.49 12.7
    11 -1 4 102.99 12.1
    11 -1 4 102.29 17.7
    -11 1 -4 92.79 11.2
    11 -1 -4 112.69 10.4
    11 -1 -4 91.59 9.3
    11 -1 -4 101.39 15.5
    10 -1 4 583.24 36.9
    10 -1 4 534.25 40.9
    -10 1 4 616.84 44.3
    -10 1 -4 600.04 35.9
    10 -1 -4 560.14 32.6
    10 -1 -4 603.04 33.3
    10 -1 -4 607.94 40.1
    9 -1 4 24.6 6.5
    9 -1 4 20.3 8.2
    -9 1 4 26.4 7.8
    -9 1 -4 29.8 8.8
    -9 1 -4 10.4 5.3
    9 -1 -4 24.6 7.6
    9 -1 -4 21.1 5.4
    9 -1 -4 27.7 5
    8 -1 4 370.66 25.7
    -8 1 4 350.96 23.5
    8 -1 4 370.16 28.8
    -8 1 4 420.76 28.1
    8 -1 -4 422.76 27.9
    8 -1 -4 397.86 22.8
    -8 1 -4 366.16 25
    -7 1 4 380.86 23.5
    7 -1 4 419.36 26.2
    -7 1 4 356.66 26.1
    7 -1 4 380.66 28.2
    7 -1 -4 394.16 22.4
    -7 1 -4 396.06 28.8
    7 -1 -4 387.26 26.5
    -7 1 -4 357.96 24.8
    7 -1 -4 411.76 23
    6 -1 4 367.06 23.4
    6 -1 4 368.86 25.5
    -6 1 4 341.77 23.4
    -6 1 4 345.27 20.7
    6 -1 -4 309.97 20.1
    -6 1 -4 347.17 22.7
    6 -1 -4 346.27 23.3
    -6 1 -4 362.86 25.5
    -5 1 4 944.91 51.19
    5 -1 4 911.41 51.09
    5 -1 4 907.71 52.79
    -5 1 4 940.71 48.5
    -5 1 -4 981 53.29
    5 -1 -4 939.21 48.5
    -5 1 -4 902.71 50.69
    5 -1 -4 917.41 50.89
    -4 1 4 691.13 38.2
    4 -1 4 640.64 36.7
    -4 1 4 664.83 34.9
    4 -1 4 636.54 37.8
    4 -1 -4 627.14 35.9
    -4 1 -4 656.33 37.8
    -4 1 -4 661.43 36.6
    4 -1 -4 588.54 34.2
    -3 1 4 2297.47 100.79
    3 -1 4 2096.69 102.19
    3 -1 4 1725.73 100.69
    -3 1 -4 1977.2 102.99
    3 -1 -4 2042.6 100.49
    3 -1 -4 1945.91 99.49
    -3 1 -4 1864.11 101.39
    -2 1 4 205.88 13.7
    2 -1 4 243.48 15.2
    2 -1 4 233.88 15.4
    -2 1 4 217.98 14.9
    2 -1 -4 223.98 14.4
    -2 1 -4 254.37 15.4
    2 -1 -4 227.38 14.2
    -2 1 -4 234.48 15.3
    2 -1 -4 218.48 13.9
    -1 1 4 675.63 35
    1 -1 4 656.13 34.7
    -1 1 4 670.43 35.1
    1 -1 4 669.13 37.3
    -1 1 -4 618.94 35.4
    1 -1 -4 640.44 34.1
    0 -1 4 4 1.3
    0 1 4 1.5 1.8
    0 -1 4 3 1.9
    0 1 4 1.9 1.8
    0 -1 -4 1.7 1
    0 -1 -4 1.2 1.3
    0 1 -4 2.2 1
    0 1 -4 0.4 1
    -1 -1 4 577.84 29.1
    -1 -1 -4 550.04 29.7
    -1 -1 -4 474.65 29
    -2 -1 4 213.48 12.6
    2 1 4 186.58 13.5
    -2 -1 4 215.18 10.8
    2 1 4 217.88 14.4
    -2 -1 -4 203.88 14.1
    -2 -1 -4 203.78 13.8
    2 1 -4 217.68 12.6
    2 1 -4 190.08 10.7
    3 1 4 1899.21 98.09
    -3 -1 4 2064.69 94.69
    -3 -1 4 1924.31 94.59
    3 1 4 1864.81 96.69
    -3 -1 -4 2037.8 98.49
    3 1 -4 1810.32 94.49
    3 1 -4 1753.92 94.19
    -3 -1 -4 1969.3 97.09
    4 1 4 551.24 33.6
    4 1 4 626.34 36.1
    -4 -1 4 611.94 31
    -4 -1 4 634.94 32.9
    -4 -1 -4 641.84 36.1
    -4 -1 -4 624.64 34.2
    4 1 -4 586.04 32.5
    4 1 -4 587.34 31.1
    -5 -1 4 893.81 48.8
    -5 -1 4 894.01 45.4
    5 1 4 857.81 51.59
    5 1 4 948.91 49.4
    5 1 -4 901.61 48.6
    5 1 -4 956.4 45.8
    -5 -1 -4 860.51 50.69
    -5 -1 -4 988.3 52.49
    -6 -1 4 330.07 22.7
    6 1 4 334.97 22.4
    6 1 4 349.17 25.4
    -6 -1 4 359.96 18.8
    -6 -1 -4 400.46 26.2
    6 1 -4 390.56 23.2
    -6 -1 -4 331.27 22.3
    6 1 -4 365.66 18.7
    7 1 4 369.06 27.8
    7 1 4 385.76 24.4
    -7 -1 4 372.26 25.6
    -7 -1 -4 450.95 29.2
    -7 -1 -4 360.36 24.1
    7 1 -4 398.26 25.6
    8 1 4 379.16 24
    8 1 4 365.16 28
    -8 -1 4 325.67 25.2
    -8 -1 -4 372.46 28.1
    8 1 -4 383.86 25.6
    -8 -1 -4 361.66 23.5
    -9 -1 4 20.8 6.7
    9 1 4 26.6 6.2
    9 1 -4 23.9 7.1
    -9 -1 -4 15.9 5.2
    -9 -1 -4 22.6 8.4
    -10 -1 4 571.54 38.2
    10 1 4 621.24 35
    10 1 4 575.24 41.4
    -10 -1 -4 529.65 33.8
    -10 -1 -4 567.34 40.6
    10 1 -4 596.54 38.4
    11 1 4 95.39 10.7
    -11 -1 4 130.29 17.6
    11 1 4 78.59 15.6
    11 1 -4 98.29 15.2
    -11 -1 -4 89.09 10.2
    -12 -1 4 52.29 11.7
    12 1 4 65.29 15
    12 1 4 51.39 9
    -12 -1 -4 42 7.9
    12 1 -4 37.1 10.7
    13 1 4 2.8 8.5
    13 1 4 27.2 7.5
    13 1 4 20.5 7
    -13 -1 -4 19.6 5.7
    13 1 -4 10 8.7
    14 1 4 17.5 11.7
    14 1 4 13.8 5.8
    14 1 4 12.1 6.9
    14 1 -4 27.3 10.3
    -14 -1 -4 -2.3 4.3
    15 1 4 8.4 5.8
    15 1 4 27.1 12.7
    15 1 4 28.5 6.9
    15 1 -4 13.1 10.1
    16 1 4 32 7.5
    16 1 4 15 15.6
    16 1 4 32.8 7.5
    16 1 -4 19.7 12
    17 1 4 -10.1 5.2
    17 1 4 -7.6 9.6
    17 1 -4 -1.7 11.2
    18 1 4 49.7 19.4
    18 1 -4 59.59 17.4
    19 1 4 9.1 15.7
    19 1 -4 1.7 13.5
    19 -1 5 -21.7 12.1
    19 -1 -5 -6.9 13.3
    18 -1 5 50.39 11.9
    18 -1 5 22.1 15.7
    18 -1 -5 4 13
    17 -1 5 21.7 12.9
    17 -1 5 25.3 10.9
    17 -1 5 32.9 11
    17 -1 -5 25.3 13.3
    16 -1 5 229.68 20
    16 -1 5 174.28 28.4
    16 -1 5 176.38 19.4
    16 -1 -5 128.79 22.6
    15 -1 5 154.28 16.6
    15 -1 5 129.29 24.8
    15 -1 5 147.39 16.9
    15 -1 -5 136.69 21.3
    -15 1 -5 126.89 14.8
    15 -1 -5 146.89 10.7
    14 -1 5 40.2 10.5
    14 -1 5 30 8.2
    14 -1 5 16.1 9.9
    14 -1 -5 40.4 6.7
    -14 1 -5 17.5 7.2
    13 -1 5 120.49 21.3
    13 -1 5 223.58 18.9
    13 -1 5 201.78 18.8
    13 -1 -5 195.08 22.3
    13 -1 -5 184.38 14.2
    -13 1 -5 185.98 16.4
    13 -1 -5 165.58 17.3
    12 -1 5 489.65 32.2
    12 -1 5 488.85 32.8
    12 -1 5 464.05 38.4
    12 -1 -5 436.26 27.3
    12 -1 -5 446.56 26.9
    -12 1 -5 450.35 30.4
    12 -1 -5 489.35 35.9
    -11 1 5 282.17 25.6
    11 -1 5 258.07 26.8
    11 -1 5 350.36 24.4
    11 -1 -5 285.87 18.8
    11 -1 -5 275.87 25.2
    -11 1 -5 312.47 22.2
    11 -1 -5 277.07 19
    10 -1 5 21 9.3
    10 -1 5 33.4 7.7
    -10 1 -5 45 8.8
    10 -1 -5 45.5 6.9
    10 -1 -5 45.4 6.6
    10 -1 -5 33.1 8.4
    -9 1 5 48.6 9.9
    9 -1 5 52.79 12.2
    -9 1 5 37.2 6.8
    9 -1 5 38.9 8.9
    9 -1 -5 34.7 5.8
    9 -1 -5 39.2 9.8
    -9 1 -5 36.4 7.9
    -9 1 -5 52.99 12.1
    9 -1 -5 36.5 5.9
    8 -1 5 573.44 40.5
    -8 1 5 613.64 38.7
    8 -1 5 684.53 38.8
    -8 1 5 596.64 34.7
    8 -1 -5 633.34 38.7
    8 -1 -5 596.54 33.5
    8 -1 -5 601.94 38.4
    -8 1 -5 601.44 37.2
    -8 1 -5 629.64 41.6
    -7 1 5 2076.59 106.79
    -7 1 5 2061.99 110.69
    7 -1 5 2335.77 111.29
    7 -1 5 1952.4 112.79
    -7 1 -5 2123.59 113.69
    -7 1 -5 2202.78 110.29
    7 -1 -5 2077.79 110.49
    7 -1 -5 2116.69 112.39
    6 -1 5 1291.77 73.89
    6 -1 5 1361.06 76.39
    -6 1 5 1425.46 70.89
    -6 1 5 1456.75 74.29
    6 -1 -5 1219.78 70.39
    -6 1 -5 1544.35 74.69
    -6 1 -5 1398.66 76.59
    6 -1 -5 1381.26 73.69
    -5 1 5 879.41 51.39
    5 -1 5 915.51 53.99
    5 -1 5 873.71 52.29
    -5 1 5 916.71 49.5
    -5 1 -5 1028.3 53.09
    -5 1 -5 1030.5 54.89
    5 -1 -5 962 49.99
    5 -1 -5 1014.8 52.09
    -4 1 5 340.17 19
    4 -1 5 316.27 21.2
    -4 1 5 349.07 20.5
    4 -1 5 364.96 22.7
    4 -1 -5 314.67 19.8
    4 -1 -5 283.47 18.7
    -4 1 -5 289.07 21.3
    -4 1 -5 281.07 20.5
    3 -1 5 459.45 27.6
    3 -1 5 397.26 26.8
    -3 1 5 470.05 25.5
    -3 1 5 488.35 25.9
    -3 1 -5 484.35 27.9
    3 -1 -5 400.76 25.2
    -3 1 -5 469.95 27.5
    3 -1 -5 440.16 25.6
    -2 1 5 342.27 20.2
    2 -1 5 302.87 21.1
    2 -1 5 306.27 20.6
    -2 1 5 365.06 19.8
    2 -1 -5 314.27 19.5
    -2 1 -5 324.37 20.7
    2 -1 -5 388.46 20.8
    2 -1 -5 374.16 20.5
    -1 1 5 147.79 10.7
    1 -1 5 147.59 10.6
    1 -1 5 147.09 11.6
    -1 1 5 150.98 11.1
    -1 1 -5 157.48 10.6
    -1 1 -5 146.39 11.4
    1 -1 -5 160.98 10.7
    1 -1 -5 169.88 11.5
    0 1 5 3.4 2.1
    0 1 5 1.8 1.7
    0 -1 5 7.2 2.7
    0 -1 5 3.4 1.5
    0 -1 -5 2.2 1.8
    0 -1 -5 11.3 3.2
    0 1 -5 7.8 1.8
    0 1 -5 8.2 2.8
    1 1 5 134.99 10.3
    1 1 5 128.99 10.5
    -1 -1 5 140.99 7.6
    1 1 -5 126.39 7.4
    -1 -1 -5 139.69 10.3
    -1 -1 -5 142.79 10.9
    1 1 -5 129.99 9.8
    2 1 5 345.17 21.1
    -2 -1 5 309.77 19.3
    2 1 5 347.27 20.9
    -2 -1 -5 357.86 23.1
    -2 -1 -5 324.17 20.6
    2 1 -5 320.27 19.3
    3 1 5 444.16 27.6
    -3 -1 5 452.75 24.7
    -3 -1 5 489.15 23.7
    3 1 5 413.76 26.3
    3 1 -5 437.66 23.4
    -3 -1 -5 458.05 27.6
    3 1 -5 430.66 24.6
    -4 -1 5 310.97 17.9
    4 1 5 296.17 20.3
    4 1 5 296.97 21.7
    -4 -1 5 286.47 18.2
    4 1 -5 345.17 18.4
    -4 -1 -5 328.97 20.8
    4 1 -5 322.77 18.3
    -4 -1 -5 382.96 23
    5 1 5 884.21 51.39
    -5 -1 5 911.61 47.7
    5 1 5 992.1 49.7
    -5 -1 5 950 45.3
    -5 -1 -5 889.11 51.29
    -5 -1 -5 874.41 49
    5 1 -5 755.42 45.2
    5 1 -5 905.41 47.4
    6 1 5 1306.97 75.39
    6 1 5 1487.75 72.99
    -6 -1 5 1398.56 67.79
    -6 -1 5 1374.06 71.89
    -6 -1 -5 1248.08 71.89
    6 1 -5 1409.86 71.59
    -6 -1 -5 1442.36 76.09
    6 1 -5 1283.97 67.99
    7 1 5 1967.1 111.89
    7 1 5 2176.48 108.49
    -7 -1 5 2134.79 108.79
    -7 -1 5 2134.09 103.29
    7 1 -5 2230.48 108.59
    -7 -1 -5 1789.82 107.39
    -7 -1 -5 2121.29 112.59
    7 1 -5 2082.59 103.19
    7 1 -5 2235.08 102.79
    8 1 5 579.64 40.4
    8 1 5 636.44 36.7
    -8 -1 5 590.94 37.5
    -8 -1 -5 607.84 36.4
    8 1 -5 607.84 37.1
    -8 -1 -5 628.54 44.9
    -9 -1 5 32.5 7.9
    9 1 5 40.7 11.6
    9 1 5 32.3 7.9
    -9 -1 -5 43.8 10.6
    9 1 -5 36.6 8.3
    -9 -1 -5 57.09 8.8
    10 1 5 32.8 10.4
    10 1 5 52.39 9.2
    -10 -1 5 58.19 11
    -10 -1 -5 37.6 8
    10 1 -5 46.1 9.7
    -11 -1 5 293.67 28.2
    11 1 5 276.07 21.5
    11 1 5 230.48 25.6
    -11 -1 -5 312.07 21.6
    11 1 -5 316.87 25.1
    12 1 5 487.65 30.2
    -12 -1 5 427.06 34.2
    12 1 -5 433.56 33.6
    -12 -1 -5 449.95 29.3
    13 1 5 176.38 25.8
    13 1 5 187.38 17.8
    13 1 -5 187.28 21.2
    -13 -1 -5 244.68 17.7
    14 1 5 41 8.4
    14 1 5 42.3 15.2
    14 1 5 40.7 9.1
    -14 -1 -5 15.3 7
    14 1 -5 29.8 11.1
    15 1 5 160.88 16.2
    15 1 5 149.69 15.4
    -15 -1 -5 152.38 14.1
    15 1 -5 165.78 22.4
    16 1 5 178.08 16.2
    16 1 5 118.39 22.6
    16 1 5 185.38 16.4
    16 1 -5 221.68 25.5
    17 1 5 24.1 13.7
    17 1 5 40.8 8.3
    17 1 5 15.6 9.3
    17 1 -5 47 15
    18 1 5 5.9 12.5
    18 1 -5 13.1 14.2
    19 1 5 -20.3 15
    19 1 -5 -2.6 15.3
    19 -1 6 -4.6 15.3
    18 -1 6 9.7 10.9
    18 -1 6 0.4 12.5
    18 -1 -6 3 10.9
    17 -1 6 42.7 12
    17 -1 6 30.6 13.9
    16 -1 6 37 15.3
    16 -1 6 4.5 13.7
    16 -1 6 29 10.3
    16 -1 -6 11.7 11
    -16 1 -6 19.7 8.7
    15 -1 6 19.9 13.6
    15 -1 6 33.3 10
    15 -1 -6 17.6 9.2
    14 -1 6 105.79 16
    14 -1 6 103.59 20.1
    14 -1 6 106.59 16.1
    14 -1 -6 100.69 18.7
    -14 1 -6 86.89 13.7
    14 -1 -6 117.29 11.9
    13 -1 6 75.19 13.5
    13 -1 6 96.39 14.7
    13 -1 6 80.09 17.2
    13 -1 -6 77.89 9
    13 -1 -6 65.19 14.7
    -13 1 -6 73.49 11.8
    12 -1 6 27.5 11.2
    -12 1 6 28.6 9.7
    12 -1 6 26.2 9
    -12 1 -6 30.5 8.6
    12 -1 -6 33.2 6.4
    12 -1 -6 27.7 5.7
    12 -1 -6 21 8.5
    11 -1 6 68.49 12
    11 -1 6 61.99 14.5
    -11 1 6 64.99 13
    11 -1 -6 58.49 8.2
    -11 1 -6 74.39 11.8
    11 -1 -6 59.69 8
    10 -1 6 40.5 11.4
    10 -1 6 38.9 9.3
    -10 1 6 37.3 9.8
    -10 1 -6 29.4 7.8
    10 -1 -6 51.39 7.3
    10 -1 -6 31.4 9.1
    10 -1 -6 45.5 6.8
    9 -1 6 37.4 9.2
    -9 1 6 44.1 9.7
    -9 1 6 40.5 7
    9 -1 6 42.1 11.3
    -9 1 -6 29 7.7
    -9 1 -6 55.49 11.2
    9 -1 -6 44.2 6.4
    9 -1 -6 38.4 8.5
    9 -1 -6 33.1 5.9
    8 -1 6 124.49 13.4
    -8 1 6 118.99 13.2
    -8 1 6 113.19 10.6
    8 -1 6 124.99 18
    -8 1 -6 128.89 17.5
    8 -1 -6 124.79 13.5
    -8 1 -6 131.59 13.3
    8 -1 -6 141.69 10.8
    7 -1 6 68.89 10.9
    7 -1 6 62.49 12
    -7 1 6 58.79 9.6
    -7 1 6 63.19 7.4
    -7 1 -6 62.79 10.3
    7 -1 -6 59.59 7.2
    -7 1 -6 68.19 11.9
    7 -1 -6 52.69 9
    -6 1 6 60.79 9.1
    6 -1 6 67.29 10.2
    -6 1 6 63.99 6.8
    6 -1 6 57.59 10.3
    6 -1 -6 52.19 9.8
    -6 1 -6 51.69 10.2
    -6 1 -6 51.79 9.1
    6 -1 -6 62.09 9.1
    5 -1 6 29.4 6.5
    -5 1 6 40 6.8
    5 -1 6 29.5 7.4
    -5 1 6 35.1 5.3
    5 -1 -6 43.8 7
    -5 1 -6 35.3 7.5
    -5 1 -6 42.8 7.9
    4 -1 6 163.98 13.6
    -4 1 6 166.68 12
    4 -1 6 132.89 12.6
    -4 1 6 145.29 11
    -4 1 -6 117.39 12.4
    -4 1 -6 144.29 12.8
    4 -1 -6 162.48 11.7
    4 -1 -6 130.69 12.2
    -3 1 6 136.99 10
    3 -1 6 129.09 11.5
    3 -1 6 109.69 11.1
    -3 1 6 128.69 10.2
    3 -1 -6 152.48 10.4
    3 -1 -6 131.89 10.4
    -3 1 -6 130.39 11.6
    -3 1 -6 131.89 11.6
    3 -1 -6 119.19 10.3
    2 -1 6 838.32 44.1
    2 -1 6 775.92 44.7
    -2 1 6 779.62 43.2
    2 -1 -6 849.72 44
    -2 1 -6 845.22 46
    2 -1 -6 755.22 42.5
    2 -1 -6 720.63 43
    -2 1 -6 868.31 45.1
    1 -1 6 452.65 24.7
    -1 1 6 432.46 25.9
    1 -1 6 435.76 26.1
    -1 1 6 402.36 24.9
    -1 1 -6 422.16 25.7
    -1 1 -6 413.96 24.1
    1 -1 -6 431.46 24.2
    1 -1 -6 381.86 26.3
    0 1 6 635.74 33.2
    0 -1 6 574.74 33.8
    0 -1 6 577.44 31.4
    0 1 6 639.44 34.1
    0 1 -6 564.84 35.2
    0 1 -6 575.44 31.2
    0 -1 -6 597.74 32.8
    1 1 6 378.66 22.8
    1 1 6 362.86 23.2
    -1 -1 6 388.96 19.8
    -1 -1 6 362.76 22.7
    1 1 -6 369.06 22.6
    -1 -1 -6 371.96 23.6
    -1 -1 -6 400.66 22.9
    1 1 -6 366.96 19.6
    -2 -1 6 762.62 40.8
    2 1 6 734.43 41.9
    2 1 6 759.42 42
    2 1 -6 757.82 40.6
    2 1 -6 713.63 37.2
    -2 -1 -6 775.12 42.3
    -2 -1 -6 785.42 42.1
    3 1 6 112.39 10.9
    -3 -1 6 105.09 7.1
    3 1 6 99.09 10.1
    3 1 -6 117.49 9.1
    -3 -1 -6 150.28 11.7
    -3 -1 -6 134.59 11.4
    3 1 -6 115.09 7.2
    4 1 6 126.19 12.4
    -4 -1 6 124.19 9.1
    -4 -1 6 136.79 9.9
    4 1 6 126.29 11.6
    -4 -1 -6 143.49 12.2
    4 1 -6 146.29 10
    4 1 -6 134.49 9.1
    -4 -1 -6 149.09 13
    -5 -1 6 34.8 5.3
    -5 -1 6 42.2 4.5
    5 1 6 43.5 7.6
    5 1 6 36 7.5
    5 1 -6 27 4.4
    5 1 -6 30.9 5
    -5 -1 -6 23.8 6
    -5 -1 -6 32.4 7
    6 1 6 51.39 8.6
    -6 -1 6 53.89 7.7
    6 1 6 45.4 9.4
    -6 -1 6 48.8 4.8
    6 1 -6 54.99 7.5
    -6 -1 -6 56.99 10.2
    6 1 -6 64.09 5.7
    -6 -1 -6 64.29 9.6
    -7 -1 6 63.89 5.3
    -7 -1 6 50.29 8.4
    7 1 6 87.09 11.2
    7 1 6 45 9.3
    -7 -1 -6 42.5 10
    7 1 -6 62.79 8.8
    -7 -1 -6 62.49 9.3
    7 1 -6 66.39 5.5
    8 1 6 151.18 13.8
    8 1 6 147.09 16.3
    -8 -1 6 141.69 9.3
    -8 -1 6 143.79 13.5
    -8 -1 -6 136.09 15.4
    -8 -1 -6 133.19 13.2
    8 1 -6 131.89 13.1
    8 1 -6 138.09 8.9
    8 1 -6 139.39 8.5
    9 1 6 27.1 8.5
    9 1 6 46.2 8.9
    -9 -1 6 30.5 7.5
    -9 -1 -6 33.7 7.6
    9 1 -6 28 7.6
    -9 -1 -6 44.1 10.5
    10 1 6 70.09 10.7
    10 1 6 35.2 10.8
    -10 -1 6 51.29 10.2
    -10 -1 -6 37.3 8.5
    10 1 -6 33.4 8.7
    -11 -1 6 81.69 15.1
    11 1 6 53.99 14
    11 1 6 87.49 12.4
    11 1 -6 77.09 13.8
    -11 -1 -6 78.09 11.6
    12 1 6 35.7 12
    12 1 6 44.9 8.8
    -12 -1 6 37.1 10.8
    12 1 -6 25.6 9.2
    -12 -1 -6 42.6 8.3
    13 1 6 73.89 17
    13 1 6 62.39 10.7
    13 1 -6 52.59 13.3
    -13 -1 -6 71.59 10.9
    14 1 6 99.79 13.8
    14 1 6 114.59 14.7
    14 1 6 89.19 20.7
    14 1 -6 96.39 17.3
    -14 -1 -6 101.69 12
    15 1 6 37.2 9.4
    15 1 6 24.9 13.5
    15 1 6 16.3 7.5
    -15 -1 -6 11 5.6
    16 1 6 36.5 9.3
    16 1 6 5.7 10.1
    16 1 6 28.9 9
    16 1 -6 28.3 12.8
    -16 -1 -6 10.8 7.2
    17 1 6 18.6 16.9
    17 1 6 39.5 8.9
    17 1 -6 8.3 10.5
    18 1 6 0.5 8.1
    18 1 6 -0.2 11.7
    18 1 -6 17.3 12.6
    19 1 6 -0.5 16.6
    19 1 -6 11.9 14.8
    19 -1 -7 9.3 15.5
    18 -1 7 -10.5 10.3
    18 -1 -7 -6.3 13
    17 -1 7 58.29 18
    17 -1 7 85.99 23.5
    17 -1 -7 33.4 15.1
    16 -1 7 -4.8 9.4
    16 -1 7 -23.1 10.3
    16 -1 -7 5.3 10
    -16 1 -7 -4 6.7
    15 -1 7 36.6 16.3
    15 -1 7 38.4 11.6
    15 -1 7 26.8 14.8
    15 -1 -7 29.8 11.9
    -15 1 -7 25.6 8.6
    14 -1 7 97.59 16.3
    14 -1 7 92.29 15.4
    14 -1 7 62.39 17.4
    14 -1 -7 104.39 18
    -14 1 -7 62.69 11.7
    14 -1 -7 79.99 11
    13 -1 7 282.07 25.6
    13 -1 7 357.26 33.4
    13 -1 -7 289.87 27.4
    13 -1 -7 295.37 19.4
    13 -1 -7 304.07 25
    12 -1 7 23.9 12.4
    -12 1 7 4 9.2
    12 -1 7 20.6 8.4
    12 -1 -7 13.7 5.2
    12 -1 -7 16.2 4.8
    12 -1 -7 17.6 8.8
    -12 1 -7 36.5 8.3
    11 -1 7 332.67 25.4
    11 -1 7 308.37 29.3
    -11 1 7 307.67 25.8
    -11 1 -7 309.17 23.6
    11 -1 -7 279.67 19.1
    11 -1 -7 275.87 18.9
    11 -1 -7 280.17 25.6
    10 -1 7 51.39 11.2
    -10 1 7 61.49 9.1
    -10 1 7 48.3 11
    10 -1 7 52.59 13.3
    -10 1 -7 88.29 12.8
    10 -1 -7 73.09 13.1
    10 -1 -7 66.59 7.9
    10 -1 -7 73.19 8.9
    -9 1 7 32 6.7
    -9 1 7 34.2 8
    9 -1 7 29.4 8.7
    9 -1 7 38.4 11.6
    9 -1 -7 29.5 5.9
    9 -1 -7 33.4 5.7
    9 -1 -7 30.7 7.2
    -9 1 -7 44.3 11.1
    -9 1 -7 44.2 9.2
    -8 1 7 303.07 22.7
    -8 1 7 276.57 19.3
    8 -1 7 317.67 23.8
    8 -1 7 294.67 26.4
    8 -1 -7 305.37 22.8
    8 -1 -7 297.47 19.6
    -8 1 -7 301.37 25.5
    -8 1 -7 344.47 23.9
    7 -1 7 556.74 37.3
    -7 1 7 566.64 33.2
    7 -1 7 605.44 40
    -7 1 7 522.25 35.6
    -7 1 -7 614.84 37.5
    7 -1 -7 614.54 36.3
    -7 1 -7 645.84 43.9
    7 -1 -7 638.74 34.2
    6 -1 7 467.15 31.2
    -6 1 7 475.85 25.9
    6 -1 7 434.96 29.4
    -6 1 7 396.46 27
    -6 1 -7 446.76 30.7
    -6 1 -7 375.26 28.1
    6 -1 -7 459.05 27.6
    6 -1 -7 419.46 25.9
    5 -1 7 1683.93 94.39
    5 -1 7 1855.51 96.09
    -5 1 7 1758.32 90.79
    -5 1 7 1716.93 91.79
    5 -1 -7 1820.82 92.09
    5 -1 -7 1751.72 91.49
    -5 1 -7 1875.01 95.99
    -5 1 -7 1838.52 94.79
    4 -1 7 552.44 34.1
    4 -1 7 525.15 33.6
    -4 1 7 544.95 31.1
    -4 1 7 529.85 32.6
    -4 1 -7 562.74 34.1
    -4 1 -7 559.14 33.8
    4 -1 -7 577.74 31.4
    4 -1 -7 512.55 31.3
    3 -1 7 21.8 5.6
    3 -1 7 25.7 6
    -3 1 7 20.1 4.3
    -3 1 7 21 4.8
    3 -1 -7 37.4 5.3
    3 -1 -7 32.4 5.4
    3 -1 -7 39.5 6.4
    -3 1 -7 42 7.6
    -3 1 -7 31.5 6.4
    -2 1 7 155.58 11.9
    2 -1 7 157.68 12.8
    2 -1 7 119.29 12.6
    -2 1 7 167.48 12.8
    2 -1 -7 167.68 11.5
    2 -1 -7 187.38 13.3
    -2 1 -7 186.58 13.2
    2 -1 -7 165.48 11.9
    -2 1 -7 195.08 14.5
    1 -1 7 351.26 23.4
    -1 1 7 359.56 21.7
    -1 1 7 337.37 22.4
    1 -1 7 372.86 21.7
    -1 1 -7 359.56 21.3
    -1 1 -7 357.76 23.2
    1 -1 -7 364.66 21.4
    1 -1 -7 353.46 22.8
    0 1 7 326.77 21.6
    0 -1 7 362.36 20.6
    0 1 7 371.06 23.2
    0 -1 7 356.86 23
    0 -1 -7 393.26 22
    0 -1 -7 367.16 23.3
    0 1 -7 354.16 22.9
    0 1 -7 353.66 20.4
    1 1 7 316.37 20.2
    -1 -1 7 323.57 17.4
    1 1 7 317.77 21.1
    -1 -1 7 313.97 20.4
    -1 -1 -7 331.57 21.3
    1 1 -7 290.67 17
    -1 -1 -7 320.97 20.4
    1 1 -7 312.17 20.4
    -2 -1 7 169.48 12.3
    -2 -1 7 162.08 8.9
    2 1 7 148.79 12.9
    2 1 7 143.29 12.4
    2 1 -7 142.49 12.8
    2 1 -7 133.59 8.3
    -2 -1 -7 149.99 12.3
    2 1 -7 145.89 8.5
    -2 -1 -7 160.28 13
    3 1 7 51.19 8.4
    3 1 7 30.3 6.3
    -3 -1 7 33.8 2.8
    -3 -1 7 35.4 5.7
    -3 -1 -7 28.1 6.5
    3 1 -7 23.1 3
    -3 -1 -7 24.3 5.7
    3 1 -7 23.3 3
    3 1 -7 20.2 4.4
    -4 -1 7 494.65 29.6
    4 1 7 603.04 34.6
    4 1 7 491.95 32.1
    -4 -1 7 508.05 28
    -4 -1 -7 584.14 33.2
    4 1 -7 552.24 28.2
    -4 -1 -7 530.45 33.3
    4 1 -7 499.55 29.7
    -5 -1 7 1867.71 91.69
    -5 -1 7 1788.12 91.59
    5 1 7 1920.51 97.99
    5 1 7 1900.11 95.89
    5 1 -7 1772.02 91.79
    -5 -1 -7 1796.42 97.19
    -5 -1 -7 1696.13 95.09
    6 1 7 440.36 31.4
    6 1 7 418.06 28.8
    6 1 -7 452.95 25.5
    -6 -1 -7 478.45 31.6
    -6 -1 -7 434.06 29.2
    6 1 -7 469.45 26.6
    7 1 7 564.04 38.7
    -7 -1 7 565.64 32.4
    -7 -1 7 577.74 33.9
    7 1 7 637.14 36.5
    7 1 -7 550.34 30.9
    -7 -1 -7 504.95 37.6
    -7 -1 -7 633.14 36.4
    7 1 -7 549.35 33.3
    8 1 7 357.56 23.5
    -8 -1 7 273.87 21
    -8 -1 7 310.87 17.1
    8 1 -7 290.67 17.2
    -8 -1 -7 267.17 21.6
    -8 -1 -7 267.67 24
    8 1 -7 287.57 20.8
    -9 -1 7 42.6 5
    9 1 7 32 10.4
    -9 -1 7 35.6 8.2
    9 1 7 52.99 9.8
    -9 -1 -7 51.99 9
    -9 -1 -7 43.8 10.2
    9 1 -7 32.7 7.6
    9 1 -7 30.7 3.7
    9 1 -7 37.3 4.2
    -10 -1 7 64.59 11.1
    10 1 7 81.39 12.1
    10 1 7 55.79 12.8
    10 1 -7 62.39 11.1
    -10 -1 -7 54.19 10.8
    11 1 7 278.37 27.6
    11 1 7 325.87 24.4
    -11 -1 7 281.17 24.7
    -11 -1 -7 319.37 23.6
    11 1 -7 323.27 25.1
    12 1 7 13.9 9.5
    12 1 7 30 9
    -12 -1 7 15.5 8
    12 1 -7 25.5 10
    -12 -1 -7 35.4 8.4
    -13 -1 7 254.37 25.5
    13 1 7 249.88 28.4
    13 1 7 306.87 23.7
    -13 -1 -7 267.87 21.8
    13 1 -7 309.77 26.1
    14 1 7 68.49 12.3
    14 1 7 66.09 18.6
    -14 -1 -7 67.69 10.7
    14 1 -7 93.99 16.2
    15 1 7 42.2 11.3
    15 1 7 23.2 14.4
    15 1 7 29 8.8
    15 1 -7 45.8 14.4
    -15 -1 -7 20.5 8.3
    16 1 7 13.9 9.1
    16 1 7 -5.3 10
    16 1 7 3.3 8
    16 1 -7 14.6 11.6
    17 1 7 65.49 12.1
    17 1 7 26.4 14.3
    17 1 -7 59.49 16.8
    18 1 7 6.8 8.8
    18 1 -7 24.2 13.1
    19 1 7 -9.9 14.6
    19 1 -7 -22.1 12.7
    19 -1 8 26.6 18.3
    19 -1 -8 27.4 16.9
    18 -1 8 86.19 16.5
    18 -1 8 51.79 19.8
    18 -1 -8 34.7 16.5
    17 -1 8 43.5 17.3
    17 -1 8 50.19 13.8
    17 -1 -8 48.2 15
    16 -1 8 13.7 11.7
    16 -1 8 10.6 10.4
    16 -1 8 40.4 17.6
    -16 1 -8 6.6 7.8
    16 -1 -8 22.6 10.8
    15 -1 8 13.3 9.5
    15 -1 8 -5.9 9.3
    15 -1 8 8.9 9.6
    -15 1 -8 -2 6.9
    15 -1 -8 3.5 9.7
    14 -1 8 84.59 15.6
    14 -1 8 97.49 32.7
    14 -1 8 73.99 16.6
    14 -1 -8 71.49 14.6
    14 -1 -8 61.19 9
    -14 1 -8 94.09 14.6
    13 -1 8 3.7 8.2
    13 -1 8 -4.8 7.4
    13 -1 -8 16.3 8.9
    13 -1 -8 10.9 5.1
    13 -1 -8 5.9 4.3
    -13 1 -8 5 6.9
    12 -1 8 168.88 18.1
    12 -1 8 115.19 21.4
    -12 1 8 131.19 19.4
    -12 1 -8 126.19 16.9
    12 -1 -8 160.18 12.5
    12 -1 -8 141.39 12.2
    12 -1 -8 120.99 18.1
    -11 1 8 142.49 16.9
    -11 1 8 139.49 13.5
    11 -1 8 173.98 17.8
    11 -1 8 101.19 29.3
    11 -1 -8 133.29 12.2
    11 -1 -8 140.99 12.1
    -11 1 -8 157.58 16.1
    11 -1 -8 145.39 16.7
    -10 1 8 759.12 42.7
    10 -1 8 750.32 47.9
    -10 1 8 690.63 46.8
    10 -1 8 701.33 50.89
    10 -1 -8 830.62 41.5
    10 -1 -8 763.12 47.3
    10 -1 -8 729.73 41.8
    -10 1 -8 747.83 46.7
    -9 1 8 -7.6 3.6
    9 -1 8 7.3 7
    9 -1 8 1.5 4.9
    -9 1 8 1.2 3.9
    9 -1 -8 1.8 3.1
    9 -1 -8 -0.6 4.4
    -9 1 -8 3.8 5.1
    8 -1 8 255.57 22.9
    -8 1 8 226.18 16
    8 -1 8 226.08 20
    -8 1 8 241.78 18.8
    8 -1 -8 227.58 18.7
    8 -1 -8 193.68 15.8
    -8 1 -8 218.88 19.4
    -8 1 -8 219.18 21.2
    7 -1 8 7.1 5.3
    -7 1 8 3.8 3.1
    7 -1 8 -2.7 3.6
    -7 1 8 0.1 3
    -7 1 -8 -0.3 4.5
    7 -1 -8 4.5 3.5
    7 -1 -8 0.2 3.4
    -7 1 -8 7.7 4.5
    -6 1 8 15.3 4.7
    6 -1 8 16.9 6.3
    6 -1 8 10.4 5.5
    -6 1 8 12.6 4.5
    -6 1 -8 12.9 5.3
    6 -1 -8 10.5 4.3
    6 -1 -8 11.5 4.7
    -6 1 -8 12.5 6
    5 -1 8 494.95 32.6
    -5 1 8 547.35 28.9
    -5 1 8 445.76 28.3
    5 -1 8 504.55 32.2
    5 -1 -8 483.55 28.7
    -5 1 -8 435.86 30.7
    -5 1 -8 486.45 32.1
    5 -1 -8 428.06 28.3
    -4 1 8 91.29 9.3
    4 -1 8 90.29 12.7
    4 -1 8 92.39 10.9
    4 -1 -8 102.89 9.2
    -4 1 -8 107.79 11.5
    -4 1 -8 101.29 11
    4 -1 -8 83.49 9.2
    3 -1 8 105.99 11.2
    3 -1 8 109.09 11
    -3 1 8 116.59 10.1
    -3 1 -8 89.89 9.9
    3 -1 -8 98.39 9.7
    3 -1 -8 86.19 8.5
    -3 1 -8 77.49 9.2
    3 -1 -8 94.99 8.3
    -2 1 8 37.5 6.7
    -2 1 8 30.5 5.3
    2 -1 8 24.1 6.1
    2 -1 8 29.6 5.9
    -2 1 -8 44.8 7
    -2 1 -8 37.3 7.4
    2 -1 -8 38.2 5.8
    2 -1 -8 37.4 6.7
    2 -1 -8 38.1 5.3
    -1 1 8 1020.2 54.09
    -1 1 8 1006.8 55.39
    1 -1 8 1064.79 54.19
    -1 1 -8 976.5 55.89
    -1 1 -8 1000.9 53.89
    1 -1 -8 1049.3 53.89
    1 -1 -8 980.4 55.49
    0 1 8 14.9 4.1
    0 -1 8 18.4 4.8
    0 1 8 21.7 5.3
    0 -1 -8 18.1 5.4
    0 1 -8 16 3.2
    0 1 -8 15.3 4.4
    1 1 8 877.11 48.7
    1 1 8 778.22 46.9
    -1 -1 8 878.61 48.2
    -1 -1 8 854.11 44.4
    1 1 -8 874.81 44.2
    -1 -1 -8 885.01 48.9
    1 1 -8 887.81 48
    -1 -1 -8 864.61 47.3
    -2 -1 8 40.6 6.6
    -2 -1 8 32 3.3
    2 1 8 37.2 6.9
    2 1 8 37.3 7
    -2 -1 -8 24.5 5.4
    2 1 -8 23.3 2.9
    2 1 -8 20.7 5.2
    -2 -1 -8 18 5.1
    2 1 -8 21 2.8
    -3 -1 8 86.19 9
    3 1 8 88.69 10.3
    3 1 8 92.89 10.7
    3 1 -8 104.29 6.6
    3 1 -8 103.89 6.6
    -3 -1 -8 97.59 10.5
    -3 -1 -8 108.59 11
    3 1 -8 104.69 9.6
    -4 -1 8 86.89 6.6
    4 1 8 84.49 12.2
    4 1 8 78.49 11.2
    -4 -1 8 88.99 8.6
    4 1 -8 92.29 6.7
    -4 -1 -8 107.89 11.3
    -4 -1 -8 84.59 10
    4 1 -8 91.99 7
    -5 -1 8 445.16 26.2
    5 1 8 513.45 32.6
    -5 -1 8 498.05 27.7
    5 1 8 436.06 30.3
    5 1 -8 497.25 26.6
    5 1 -8 396.96 27.1
    -5 -1 -8 549.15 31.9
    -5 -1 -8 495.95 32.1
    -6 -1 8 14.3 4
    6 1 8 13.5 6
    -6 -1 8 11.3 3.6
    6 1 8 5.8 4.6
    -6 -1 -8 12.3 5.2
    -6 -1 -8 8.6 5.7
    6 1 -8 9.6 3.4
    6 1 -8 10.8 3.8
    7 1 8 -3 3.8
    -7 -1 8 9.7 3.6
    7 1 8 6.3 5
    -7 -1 8 5 2.4
    -7 -1 -8 -3.1 3.5
    7 1 -8 -1.5 2.2
    -7 -1 -8 -5 3.4
    7 1 -8 -1.7 2.8
    8 1 8 208.38 21.6
    -8 -1 8 198.48 16.8
    8 1 8 226.48 19.2
    -8 -1 8 208.98 14.2
    8 1 -8 245.98 14.7
    8 1 -8 220.58 16.9
    -8 -1 -8 226.68 21
    -8 -1 -8 232.18 19.1
    9 1 8 7.8 7.7
    -9 -1 8 6.4 4.7
    9 1 8 8 5.3
    -9 -1 -8 10.1 4.8
    9 1 -8 9.7 5.2
    9 1 -8 9.5 2.7
    10 1 8 771.72 46
    -10 -1 8 753.12 45.5
    10 1 8 708.33 50.29
    10 1 -8 723.23 37.9
    -10 -1 -8 754.22 45.5
    10 1 -8 695.93 37.3
    10 1 -8 762.52 44.9
    -11 -1 8 133.39 16.1
    11 1 8 143.09 15.6
    11 1 -8 134.29 15.1
    -11 -1 -8 143.49 17.6
    12 1 8 177.48 17.3
    12 1 8 127.99 21.5
    -12 -1 8 129.89 17.7
    12 1 -8 149.29 17.3
    -12 -1 -8 123.49 14.3
    13 1 8 5.7 6
    13 1 8 -3.8 8.8
    -13 -1 8 -10 7.2
    13 1 -8 17.4 8.2
    -13 -1 -8 3.4 6.8
    14 1 8 48.6 19.3
    14 1 8 65.29 12.2
    14 1 -8 64.79 14.3
    -14 -1 -8 60.69 11.3
    15 1 8 5.5 8
    15 1 8 10.6 13.3
    15 1 -8 -0.9 9.1
    -15 -1 -8 6.1 11.3
    16 1 8 32.9 10.3
    16 1 8 -6.7 18.2
    16 1 8 7.3 13.7
    16 1 -8 21.7 10.7
    17 1 8 49 12.1
    17 1 8 51.59 17.7
    17 1 -8 58.99 16.6
    18 1 8 37.8 19.1
    18 1 8 63.29 12.9
    18 1 -8 83.69 23
    19 1 8 31.4 23.4
    19 1 -8 -15.4 13.9
    19 -1 9 27.8 20.2
    19 -1 -9 10.3 15.2
    18 -1 9 34.9 18.1
    18 -1 9 65.59 15.1
    18 -1 -9 39.6 17.1
    17 -1 9 34.8 18.2
    17 -1 9 26.9 13.1
    17 -1 -9 63.49 18.1
    16 -1 9 69.29 20.2
    16 -1 9 49.9 13.5
    16 -1 -9 82.69 16.7
    15 -1 9 23.5 11.2
    15 -1 9 -7.6 17.2
    15 -1 9 15.9 12.4
    15 -1 -9 17 10.2
    14 -1 9 16.1 11.5
    14 -1 9 33.7 10.8
    14 -1 -9 30.7 11.6
    -14 1 -9 12 7.2
    14 -1 -9 22.8 4.9
    13 -1 9 -1.2 8.4
    13 -1 9 7.8 9.2
    -13 1 -9 12.8 7.6
    13 -1 -9 9.3 9.1
    13 -1 -9 16.2 5.4
    13 -1 -9 12.2 5.6
    12 -1 9 7.3 8
    -12 1 9 4.7 6
    12 -1 -9 -8.4 5.9
    -12 1 -9 0.1 6.2
    12 -1 -9 -0.7 4.2
    12 -1 -9 -1.1 4.1
    11 -1 9 103.19 16.3
    -11 1 9 83.39 14.1
    11 -1 9 84.59 17.2
    -11 1 9 108.09 11.6
    11 -1 -9 81.39 14.2
    11 -1 -9 98.19 10.1
    -11 1 -9 91.09 14.2
    11 -1 -9 82.69 10.7
    -10 1 9 111.39 15.4
    10 -1 9 120.49 17.8
    10 -1 9 135.49 21.3
    -10 1 9 101.39 11.5
    10 -1 -9 137.49 14.9
    10 -1 -9 112.39 11.3
    -9 1 9 75.89 12.2
    9 -1 9 67.09 14.2
    -9 1 9 57.39 8.2
    9 -1 9 77.49 12.9
    -9 1 -9 86.69 13.7
    9 -1 -9 61.19 10.7
    9 -1 -9 52.89 8.4
    -8 1 9 218.38 18.4
    8 -1 9 223.78 22
    8 -1 9 212.88 20.3
    -8 1 9 220.68 16.3
    -8 1 -9 212.78 21.1
    8 -1 -9 220.48 16.7
    8 -1 -9 239.98 18.8
    -8 1 -9 235.58 20.3
    7 -1 9 592.34 38.7
    7 -1 9 535.45 39.4
    -7 1 9 531.05 33.1
    -7 1 9 548.25 35
    -7 1 -9 621.14 40.1
    7 -1 -9 571.94 34.2
    7 -1 -9 627.44 35.8
    -7 1 -9 606.44 38.4
    -6 1 9 346.37 24.9
    6 -1 9 371.06 29
    -6 1 9 377.06 24.6
    6 -1 9 382.46 28.6
    -6 1 -9 421.16 29.9
    -6 1 -9 426.06 29
    6 -1 -9 427.86 25.9
    6 -1 -9 452.55 26.3
    5 -1 9 479.35 32.1
    -5 1 9 471.05 28.3
    -5 1 9 444.56 27.7
    5 -1 9 464.75 32
    5 -1 -9 430.96 28.5
    -5 1 -9 480.05 31.6
    5 -1 -9 468.35 28.1
    -5 1 -9 475.95 31.8
    5 -1 -9 477.65 28.9
    -4 1 9 52.49 7.9
    4 -1 9 77.89 11.4
    -4 1 9 74.79 8.3
    4 -1 9 48.3 9.7
    4 -1 -9 50.79 8.9
    4 -1 -9 57.69 8.9
    -4 1 -9 56.69 9.5
    4 -1 -9 74.49 7.7
    -4 1 -9 65.09 10.8
    3 -1 9 789.52 47.1
    3 -1 9 710.23 45
    -3 1 9 729.13 44.2
    3 -1 -9 814.02 45.3
    3 -1 -9 860.21 43.1
    -3 1 -9 805.32 46.7
    3 -1 -9 764.72 43.1
    -3 1 -9 838.82 45.9
    -2 1 9 230.38 15.3
    -2 1 9 247.28 16.8
    2 -1 9 241.28 16.3
    2 -1 9 233.08 17.8
    2 -1 -9 171.58 15.3
    -2 1 -9 174.18 14.6
    2 -1 -9 168.28 13.6
    2 -1 -9 196.28 13.6
    -2 1 -9 197.88 16.5
    -1 1 9 64.49 7.5
    1 -1 9 52.59 7.6
    -1 1 9 80.79 9.2
    1 -1 9 74.49 10.6
    -1 1 -9 60.39 7
    -1 1 -9 62.19 10.1
    1 -1 -9 74.79 10.7
    0 1 9 39.5 7.6
    0 -1 9 63.09 10
    0 -1 9 49.8 6.5
    0 1 9 51.99 7.7
    0 -1 -9 46.2 7.2
    0 1 -9 49.99 5.6
    0 -1 -9 45.1 8.1
    0 1 -9 58.29 8.8
    -1 -1 9 45.8 5.2
    1 1 9 34.4 7.1
    -1 -1 9 68.29 9.8
    1 1 9 60.39 8.6
    1 1 -9 66.19 9.6
    -1 -1 -9 56.99 9.4
    1 1 -9 65.49 5.5
    -1 -1 -9 67.99 9.2
    2 1 9 141.19 14.2
    -2 -1 9 186.78 14.8
    2 1 9 181.28 15.5
    -2 -1 9 162.18 10.9
    2 1 -9 217.98 15.4
    -2 -1 -9 206.88 15.4
    2 1 -9 185.18 11
    -2 -1 -9 184.98 15.5
    3 1 9 820.12 45.9
    3 1 9 765.32 45.3
    -3 -1 9 772.02 43.6
    -3 -1 -9 753.52 44.8
    3 1 -9 752.12 43.4
    -3 -1 -9 713.03 45.1
    3 1 -9 787.52 39.2
    3 1 -9 775.72 39
    4 1 9 76.79 12
    4 1 9 65.39 10.5
    -4 -1 9 59.59 8.4
    -4 -1 -9 62.89 10.1
    4 1 -9 63.19 5.3
    -4 -1 -9 65.19 10.5
    4 1 -9 52.79 5.2
    4 1 -9 65.39 7.7
    5 1 9 525.75 33.3
    -5 -1 9 483.25 28
    -5 -1 9 459.95 25.8
    5 1 9 466.75 31.2
    5 1 -9 427.16 27.6
    -5 -1 -9 431.46 31.2
    -5 -1 -9 482.15 31.4
    5 1 -9 471.95 25.8
    6 1 9 466.55 29.5
    -6 -1 9 419.06 24.4
    6 1 9 451.05 30.9
    -6 -1 9 402.26 23.8
    6 1 -9 369.26 23.4
    6 1 -9 413.76 24.9
    -6 -1 -9 374.06 27.7
    -6 -1 -9 343.87 28.1
    7 1 9 636.74 38.2
    7 1 9 593.54 40.7
    -7 -1 9 558.74 33.3
    -7 -1 9 561.34 31.9
    -7 -1 -9 576.94 39.5
    7 1 -9 580.44 33.2
    -7 -1 -9 524.65 36.4
    8 1 9 250.67 20.3
    8 1 9 239.38 22.5
    -8 -1 9 215.98 14.1
    -8 -1 9 208.68 16.6
    8 1 -9 231.78 16.9
    -8 -1 -9 182.88 19.5
    8 1 -9 204.28 14.6
    -8 -1 -9 208.38 19
    -9 -1 9 53.19 9.7
    -9 -1 9 64.49 6.8
    9 1 9 57.89 13.9
    9 1 9 61.99 11.6
    -9 -1 -9 97.59 12.9
    9 1 -9 61.59 7
    9 1 -9 54.69 8.7
    -10 -1 9 143.89 14.5
    10 1 9 134.59 15.3
    10 1 9 137.79 21.3
    -10 -1 -9 114.19 16
    10 1 -9 112.29 9.4
    10 1 -9 120.09 13.2
    10 1 -9 124.39 11.7
    11 1 9 128.79 17
    11 1 9 113.29 19.5
    -11 -1 9 74.59 13
    11 1 -9 103.99 14.4
    -11 -1 -9 141.89 14.9
    12 1 9 -1 7
    12 1 9 4.4 6.3
    -12 -1 9 -12.5 6.5
    -12 -1 -9 -2 5.5
    12 1 -9 1.3 5.8
    -13 -1 9 12.4 9.1
    13 1 9 26.8 8.8
    13 1 9 20 11.2
    13 1 -9 13 8.5
    -13 -1 -9 22.3 10.2
    14 1 9 34.6 13.5
    14 1 9 32.1 10
    -14 -1 -9 50.19 10.7
    14 1 -9 26 9.6
    15 1 9 29.8 14.8
    15 1 9 6.2 8.7
    -15 -1 -9 32.7 9.2
    15 1 -9 32.9 10.5
    16 1 9 60.69 15.8
    16 1 9 61.39 18.3
    16 1 -9 48.9 15.5
    -16 -1 -9 49.4 11
    17 1 9 40.4 17
    17 1 -9 19.6 12
    18 1 9 53.39 19.3
    18 1 9 36.5 14
    18 1 -9 43.1 16.4
    19 1 9 18.8 17.3
    19 1 -9 -0.1 13.2
    19 -1 10 13.4 17.3
    19 -1 -10 -18.5 14.7
    18 -1 10 -2.6 12.4
    18 -1 10 19 14.1
    18 -1 -10 9 14.1
    17 -1 10 15.7 14.2
    17 -1 10 26.6 13.4
    17 -1 -10 9.4 10
    16 -1 10 7.5 12
    16 -1 10 14.4 13.5
    16 -1 -10 12.5 10.9
    15 -1 10 -1.4 9.3
    15 -1 10 1 9.8
    14 -1 10 17.6 9.8
    14 -1 10 14.6 10.7
    14 -1 -10 9.2 4.7
    14 -1 -10 5.1 9.8
    13 -1 10 -12.3 5.8
    13 -1 10 -2.5 7.6
    13 -1 -10 -7.2 5.3
    13 -1 -10 -1.1 7.7
    13 -1 -10 0.7 3.9
    -13 1 -10 -14.5 5.8
    -12 1 10 102.79 12.4
    12 -1 10 94.59 20
    12 -1 10 92.09 16.6
    -12 1 10 79.89 14.5
    12 -1 -10 61.69 9.4
    -12 1 -10 94.99 14.8
    12 -1 -10 73.59 9.1
    12 -1 -10 46.4 11.8
    -11 1 10 33.5 10.8
    11 -1 10 38.9 12.5
    -11 1 10 36 8
    11 -1 10 21.7 8.7
    11 -1 -10 43.2 10.7
    11 -1 -10 28.6 6.5
    11 -1 -10 41.3 7.2
    -11 1 -10 35.1 10
    -10 1 10 22.5 7.3
    -10 1 10 15 5.8
    10 -1 10 15.4 8.4
    10 -1 10 12.8 8.3
    10 -1 -10 29 6.7
    10 -1 -10 17 7
    -10 1 -10 22.8 8
    9 -1 10 393.36 32.1
    -9 1 10 369.66 26.6
    9 -1 10 355.26 28.5
    -9 1 10 374.96 23.7
    9 -1 -10 354.66 26
    9 -1 -10 344.67 23.9
    -9 1 -10 330.77 31.1
    8 -1 10 866.01 51.59
    -8 1 10 796.32 47.1
    8 -1 10 844.32 53.09
    -8 1 10 827.02 44.9
    8 -1 -10 743.13 45.1
    -8 1 -10 790.82 52.49
    -8 1 -10 768.22 49.5
    8 -1 -10 780.02 46.7
    7 -1 10 62.29 12.1
    7 -1 10 30.8 11.2
    -7 1 10 55.39 8.5
    -7 1 10 62.99 9.4
    -7 1 -10 69.19 12.3
    7 -1 -10 55.49 8.9
    -7 1 -10 64.39 12.6
    7 -1 -10 68.99 9.9
    6 -1 10 363.86 27.7
    -6 1 10 355.46 23.2
    6 -1 10 369.66 27.6
    -6 1 10 363.46 23.2
    6 -1 -10 370.66 24.4
    -6 1 -10 371.66 30.6
    -6 1 -10 328.17 25.8
    6 -1 -10 318.97 23.3
    6 -1 -10 345.17 23.1
    -5 1 10 20.5 4.6
    -5 1 10 23.6 5.8
    5 -1 10 20 6.8
    5 -1 10 23.6 7.2
    5 -1 -10 20.1 5.6
    5 -1 -10 20.6 5.1
    5 -1 -10 18.9 5
    -5 1 -10 15 5.9
    -5 1 -10 16.3 5.9
    4 -1 10 98.99 11.4
    4 -1 10 69.89 10.9
    -4 1 10 104.99 10.1
    4 -1 -10 69.09 10.3
    4 -1 -10 75.69 8.4
    4 -1 -10 69.89 8.2
    -4 1 -10 79.99 11.9
    -4 1 -10 68.49 10.9
    -3 1 10 443.16 28.9
    3 -1 10 438.06 32.1
    -3 1 10 478.75 30.7
    3 -1 10 509.95 31.8
    -3 1 -10 488.75 31.1
    3 -1 -10 527.35 28.7
    -3 1 -10 506.65 32.6
    3 -1 -10 518.65 31.4
    -2 1 10 1770.92 85.09
    -2 1 10 1579.04 86.39
    2 -1 10 1643.54 88.39
    2 -1 10 1655.33 86.09
    2 -1 -10 1536.05 86.49
    -2 1 -10 1524.35 85.09
    2 -1 -10 1702.83 83.59
    -2 1 -10 1628.04 87.99
    -1 1 10 1954.5 100.09
    -1 1 10 1955.2 102.19
    1 -1 10 1926.21 102.99
    1 -1 10 1928.91 99.99
    -1 1 -10 1994.1 99.69
    -1 1 -10 1938.81 102.79
    1 -1 -10 2024.7 102.69
    1 -1 -10 1845.52 99.29
    0 1 10 9705.33 464.95
    0 -1 10 9842.42 463.25
    0 1 10 9999 467.35
    0 -1 10 8991 466.55
    0 1 -10 9048 462.55
    0 1 -10 9447.85 466.75
    0 -1 -10 9420.06 464.35
    0 -1 -10 9520.55 467.15
    1 1 10 1879.11 93.09
    -1 -1 10 1758.32 93.59
    1 1 10 1641.14 93.59
    1 1 -10 1774.12 93.39
    -1 -1 -10 1805.52 94.49
    -1 -1 -10 1852.81 92.59
    1 1 -10 1674.63 88.69
    2 1 10 1444.16 75.19
    -2 -1 10 1366.86 69.69
    2 1 10 1273.47 75.19
    -2 -1 10 1407.66 74.69
    2 1 -10 1261.17 69.19
    2 1 -10 1438.86 74.69
    -2 -1 -10 1515.05 75.09
    3 1 10 518.75 32.6
    -3 -1 10 534.75 31.3
    3 1 10 534.25 33.2
    -3 -1 -10 448.86 31.1
    3 1 -10 489.25 26.1
    -3 -1 -10 503.15 32.7
    3 1 -10 448.96 30.2
    3 1 -10 492.75 26
    4 1 10 55.79 10.5
    -4 -1 10 88.09 9.1
    4 1 10 76.39 12.2
    4 1 -10 76.99 9.1
    -4 -1 -10 66.99 11
    -4 -1 -10 86.39 12.2
    4 1 -10 72.79 6
    4 1 -10 77.59 6.3
    5 1 10 27.8 7.7
    -5 -1 10 28 6.1
    5 1 10 23.4 7.2
    -5 -1 10 13.7 3.2
    5 1 -10 22.7 4.2
    5 1 -10 14.2 4.9
    -5 -1 -10 25.8 6.6
    -5 -1 -10 20.9 6.9
    5 1 -10 19.9 3.6
    6 1 10 370.76 26.9
    -6 -1 10 359.96 22.7
    6 1 10 390.46 28.7
    -6 -1 10 329.27 21
    6 1 -10 349.27 21.1
    -6 -1 -10 349.67 26.4
    6 1 -10 354.56 23
    7 1 10 50.39 11.3
    7 1 10 69.29 12.2
    -7 -1 10 60.59 8
    -7 -1 10 55.19 7.9
    -7 -1 -10 52.19 10.4
    7 1 -10 49.2 7.7
    -7 -1 -10 59.59 11.5
    7 1 -10 59.29 7.7
    -8 -1 10 771.12 45.4
    8 1 10 843.32 50.39
    8 1 10 736.63 51.99
    -8 -1 10 780.72 43.4
    -8 -1 -10 899.41 54.79
    8 1 -10 884.21 45.8
    -8 -1 -10 776.82 49.5
    8 1 -10 797.52 44.4
    -9 -1 10 346.07 24.7
    9 1 10 410.86 29.2
    9 1 10 372.16 31.3
    -9 -1 10 354.16 21.4
    9 1 -10 351.66 24.2
    -9 -1 -10 329.67 26.8
    10 1 10 30 10.8
    -10 -1 10 33.3 7.2
    10 1 10 17 8.9
    -10 -1 10 25.1 5.2
    -10 -1 -10 14.5 5.6
    10 1 -10 9.9 3.9
    10 1 -10 31.5 7.7
    -11 -1 10 25.9 8.2
    11 1 10 35.2 9.8
    11 1 10 28.9 11.4
    11 1 -10 33.5 8.8
    11 1 -10 36.7 7.3
    11 1 -10 28.9 4.9
    -11 -1 -10 34.8 11.2
    -12 -1 10 67.49 12.3
    12 1 10 75.99 13.9
    12 1 10 49.7 15
    -12 -1 -10 95.69 14.9
    12 1 -10 67.79 12.5
    13 1 10 0.4 9
    -13 -1 10 2 6.8
    13 1 -10 9.9 9.4
    -13 -1 -10 -1.7 5.7
    14 1 10 -8.2 6.4
    14 1 10 9 11.9
    14 1 -10 8.1 8.5
    -14 -1 -10 4.5 7.8
    15 1 10 15.3 8.6
    15 1 10 18 12.8
    15 1 -10 13.9 9.3
    -15 -1 -10 -8.9 7.7
    16 1 10 9.9 13.2
    16 1 10 7.6 8.8
    -16 -1 -10 -11 6.8
    17 1 10 7.9 14.6
    17 1 10 7.8 10.4
    17 1 -10 12.7 11
    18 1 10 -25.4 14.6
    18 1 10 -9.8 10.6
    18 1 -10 -8.1 12.4
    19 1 10 8.6 19.1
    19 1 -10 -33.5 14
    19 -1 11 53.29 25.2
    19 -1 -11 65.89 22.7
    17 -1 11 221.48 34.9
    17 -1 11 253.67 27.9
    17 -1 -11 241.68 27.9
    16 -1 11 72.59 21.1
    16 -1 11 107.79 20.8
    16 -1 -11 120.09 20.3
    15 -1 11 62.09 16.7
    15 -1 11 57.79 18.3
    15 -1 -11 81.69 16.8
    14 -1 11 -0.1 9.3
    14 -1 11 5.3 9.1
    14 -1 -11 -1.1 5.3
    14 -1 -11 15.8 5.3
    14 -1 -11 -0.4 8.3
    13 -1 11 17.9 9.4
    -13 1 11 9.7 11
    13 -1 -11 6 5
    13 -1 -11 3.1 5.6
    13 -1 -11 9.5 8.9
    -12 1 11 126.39 13.7
    12 -1 11 95.29 20.5
    12 -1 11 123.09 19
    -12 1 11 135.39 19.4
    12 -1 -11 145.29 13.8
    12 -1 -11 134.59 12.3
    12 -1 -11 154.18 22.4
    11 -1 11 119.19 18.3
    11 -1 11 78.59 17
    -11 1 11 114.29 12.4
    -11 1 -11 121.19 17.1
    11 -1 -11 80.39 14
    11 -1 -11 104.39 12.2
    10 -1 11 151.68 21
    -10 1 11 152.78 16
    -10 1 11 140.69 13.4
    10 -1 -11 145.19 13.6
    10 -1 -11 132.09 15.1
    -10 1 -11 146.79 16.8
    -9 1 11 113.59 12
    -9 1 11 132.69 14.8
    9 -1 11 119.49 18.9
    -9 1 -11 149.09 17
    9 -1 -11 144.39 13.2
    9 -1 -11 147.99 15.1
    8 -1 11 206.38 21.6
    8 -1 11 180.28 19.8
    -8 1 11 181.58 16.2
    -8 1 11 170.78 14.9
    8 -1 -11 179.08 16
    -8 1 -11 193.48 19.1
    8 -1 -11 177.38 15.4
    7 -1 11 92.09 16
    -7 1 11 119.89 11.7
    -7 1 11 113.29 11.6
    7 -1 11 131.99 18.3
    7 -1 -11 106.09 11.6
    7 -1 -11 126.99 13
    -7 1 -11 125.99 17.7
    -7 1 -11 145.79 15.4
    7 -1 -11 126.59 12.6
    -6 1 11 186.38 16.2
    -6 1 11 200.38 15.8
    6 -1 11 180.18 19.4
    6 -1 11 196.68 19.8
    -6 1 -11 279.67 21.8
    6 -1 -11 239.88 16.8
    6 -1 -11 224.98 17.3
    -6 1 -11 215.98 20
    6 -1 -11 197.78 17.1
    -5 1 11 29.5 5.7
    5 -1 11 34.8 9.2
    5 -1 11 40.6 9.4
    -5 1 11 54.49 8.9
    -5 1 -11 36.6 9.4
    -5 1 -11 29.4 7.6
    5 -1 -11 32.7 7.4
    5 -1 -11 43.5 7.3
    5 -1 -11 30.6 6.3
    -4 1 11 403.46 26.1
    4 -1 11 348.97 26.8
    4 -1 11 419.96 29.4
    -4 1 -11 346.67 27.1
    4 -1 -11 393.76 26.5
    -4 1 -11 350.16 26.5
    4 -1 -11 419.86 24.1
    4 -1 -11 363.76 23.9
    3 -1 11 889.11 51.49
    -3 1 11 913.11 49.2
    -3 1 11 972.7 51.59
    3 -1 11 873.71 53.19
    -3 1 -11 929.31 51.39
    -3 1 -11 831.22 52.19
    3 -1 -11 891.81 51.39
    3 -1 -11 790.92 47.9
    3 -1 -11 892.71 47.9
    -2 1 11 321.67 22.4
    -2 1 11 290.97 19.8
    2 -1 11 299.07 23
    2 -1 -11 270.97 19.1
    -2 1 -11 296.27 22.7
    2 -1 -11 285.47 21.9
    -2 1 -11 278.47 20.2
    1 -1 11 1239.78 64.89
    1 -1 11 1185.08 67.89
    -1 1 11 1237.28 65.09
    -1 1 11 1247.88 67.39
    -1 1 -11 1138.69 67.29
    -1 1 -11 1158.28 64.19
    1 -1 -11 1197.88 64.19
    1 -1 -11 1252.17 67.79
    0 -1 11 144.89 12
    0 1 11 183.28 16
    0 -1 11 139.39 14.2
    0 1 11 148.39 13.2
    0 -1 -11 133.59 12.4
    0 1 -11 163.08 14.8
    0 -1 -11 148.39 14.6
    0 1 -11 148.09 12.9
    -1 -1 11 1159.98 58.99
    -1 -1 11 1038.1 62.69
    1 1 11 1070.19 61.89
    1 1 11 1252.27 64.89
    1 1 -11 1168.38 63.49
    1 1 -11 1160.48 58.59
    -1 -1 -11 1025.7 63.19
    -1 -1 -11 1141.49 61.89
    2 1 11 195.18 17.1
    -2 -1 11 184.28 16.3
    -2 -1 11 164.98 12.1
    2 1 11 190.48 16.6
    -2 -1 -11 196.08 16
    -2 -1 -11 170.18 16.4
    2 1 -11 193.48 12
    2 1 -11 179.28 15.8
    -3 -1 11 867.01 49.8
    3 1 11 852.91 51.59
    3 1 11 822.12 50.59
    -3 -1 -11 863.51 51.89
    3 1 -11 864.91 44.1
    -3 -1 -11 914.91 51.09
    3 1 -11 868.21 44.3
    3 1 -11 842.12 49.4
    -4 -1 11 411.66 25.8
    4 1 11 347.97 27.2
    4 1 11 350.56 27.1
    -4 -1 -11 388.06 28
    4 1 -11 381.86 20.8
    -4 -1 -11 385.26 27.2
    4 1 -11 361.36 25
    4 1 -11 381.16 20.9
    -5 -1 11 31.1 6.9
    5 1 11 43.4 9.9
    5 1 11 49.9 10.2
    -5 -1 -11 31.1 7.6
    -5 -1 -11 42 8.8
    5 1 -11 52.29 8.7
    5 1 -11 52.69 5.3
    5 1 -11 45 5.2
    -6 -1 11 211.68 14.6
    -6 -1 11 225.38 17.1
    6 1 11 233.18 20.8
    6 1 11 253.27 22.4
    6 1 -11 235.18 15.5
    -6 -1 -11 228.48 21.5
    6 1 -11 239.48 15.1
    -6 -1 -11 227.78 20
    6 1 -11 232.68 17.6
    -7 -1 11 116.19 16
    7 1 11 136.79 19.1
    7 1 11 128.19 14.9
    -7 -1 11 94.19 10.4
    -7 -1 -11 131.39 18.6
    7 1 -11 112.69 11.1
    -7 -1 -11 124.99 14.5
    7 1 -11 112.79 10
    -8 -1 11 200.08 15
    -8 -1 11 172.08 13.8
    8 1 11 197.88 20.9
    8 1 11 182.98 19
    -8 -1 -11 156.28 17.4
    8 1 -11 173.88 14.3
    8 1 -11 200.58 14.8
    9 1 11 176.38 18.1
    -9 -1 11 121.69 11
    -9 -1 11 120.49 12.6
    9 1 11 123.99 19.5
    9 1 -11 138.89 12.8
    9 1 -11 131.19 11.8
    -9 -1 -11 149.19 22.1
    10 1 11 154.18 20.5
    -10 -1 11 125.59 14.4
    -10 -1 11 150.98 11.6
    10 1 -11 151.08 16.2
    -10 -1 -11 141.19 19.4
    10 1 -11 137.49 13.8
    -11 -1 11 129.89 10.5
    11 1 11 148.39 23.2
    -11 -1 11 132.09 15.1
    11 1 -11 116.79 15.3
    11 1 -11 102.69 9.9
    -11 -1 -11 107.69 16.3
    -12 -1 11 118.39 16.3
    12 1 11 165.58 21.1
    12 1 11 130.89 22.7
    12 1 -11 117.89 15.9
    -12 -1 -11 123.99 17.9
    -13 -1 11 -1.6 7.4
    13 1 11 15.4 9.3
    13 1 11 1.1 7.9
    13 1 -11 4.7 6.3
    -13 -1 -11 15.7 7.8
    14 1 11 7.8 7.9
    14 1 11 8.5 10.7
    -14 -1 11 -12.5 8
    -14 -1 -11 -14 6.7
    14 1 -11 -4 6.7
    15 1 11 82.09 15.7
    15 1 11 71.69 20.6
    15 1 -11 58.89 13.8
    16 1 11 97.19 16.4
    16 1 11 93.19 24.2
    16 1 -11 65.69 16.6
    17 1 11 235.08 36.7
    17 1 11 253.67 25.7
    17 1 -11 182.28 25.2
    18 1 11 -39.2 25.5
    18 1 11 5.2 11.5
    18 1 -11 3.6 12.7
    19 1 11 65.89 19.9
    19 1 -11 48 21.2
    18 -1 12 59.19 17.4
    18 -1 12 55.99 18.9
    18 -1 -12 30.6 18.5
    17 -1 12 3.4 13.8
    17 -1 12 -1.5 12.1
    17 -1 -12 1.3 12.8
    16 -1 12 -1.2 11.6
    16 -1 -12 -1.3 10.9
    15 -1 12 -11.7 10
    15 -1 12 -11.8 9.2
    15 -1 -12 7.2 10.8
    14 -1 12 14.3 11.3
    14 -1 12 8.1 11.3
    14 -1 -12 24.9 6.4
    14 -1 -12 23.2 6.8
    14 -1 -12 29 10.9
    -13 1 12 59.99 10.4
    13 -1 12 58.39 14.1
    -13 1 12 41.4 12.4
    13 -1 12 38.2 15.9
    13 -1 -12 40.1 7.3
    13 -1 -12 31.7 8.5
    13 -1 -12 50.09 12.5
    -12 1 12 227.18 21.5
    -12 1 12 250.67 19
    12 -1 12 244.48 28.2
    12 -1 12 241.78 24.4
    12 -1 -12 217.78 18
    12 -1 -12 187.48 16
    11 -1 12 52.59 14.7
    11 -1 12 70.19 14.5
    -11 1 12 42.9 9.8
    -11 1 12 55.79 9.5
    11 -1 -12 60.59 12.2
    11 -1 -12 46.5 9.5
    10 -1 12 249.97 27
    10 -1 12 306.67 27.1
    -10 1 12 293.87 22.9
    -10 1 12 258.37 19.9
    10 -1 -12 272.77 20.7
    -10 1 -12 266.67 24.9
    10 -1 -12 262.37 22.1
    9 -1 12 327.17 28.4
    9 -1 12 331.77 30.1
    -9 1 12 367.36 24.8
    -9 1 12 340.67 22.7
    9 -1 -12 305.37 23.5
    9 -1 -12 304.67 23
    -9 1 -12 264.97 25.5
    8 -1 12 7.8 7.7
    -8 1 12 12.1 5.4
    -8 1 12 15.7 5.7
    8 -1 12 20.1 10.4
    8 -1 -12 8.5 6
    8 -1 -12 17.7 6.6
    8 -1 -12 8.7 5.3
    -8 1 -12 17.1 6.7
    -7 1 12 408.46 25.9
    -7 1 12 374.06 25.8
    7 -1 12 476.45 33
    7 -1 12 414.86 31.8
    -7 1 -12 387.06 31.1
    -7 1 -12 426.06 30.6
    7 -1 -12 347.47 25.9
    7 -1 -12 383.76 25.9
    7 -1 -12 355.46 26.4
    -6 1 12 6.6 3.7
    -6 1 12 0.4 3.9
    6 -1 12 -3.6 5.2
    6 -1 12 3.5 6.7
    6 -1 -12 11.1 4.7
    -6 1 -12 7.9 5.7
    6 -1 -12 4.1 4
    6 -1 -12 5.3 4.4
    5 -1 12 64.09 12.4
    -5 1 12 74.09 11
    5 -1 12 87.09 14.2
    -5 1 -12 89.89 13.3
    5 -1 -12 84.19 9.6
    5 -1 -12 75.69 8.9
    5 -1 -12 60.29 10.4
    -5 1 -12 72.59 12.6
    4 -1 12 39.7 9.5
    4 -1 12 48.7 10.4
    -4 1 12 62.49 9.6
    4 -1 -12 63.99 7.4
    4 -1 -12 33.5 6.7
    -4 1 -12 42.1 9.4
    -4 1 -12 35.2 8.2
    -3 1 12 561.14 34.8
    3 -1 12 525.25 38.3
    -3 1 12 626.54 37.8
    3 -1 12 601.14 37.7
    -3 1 -12 556.44 36.4
    -3 1 -12 695.73 40.5
    3 -1 -12 563.14 37.1
    3 -1 -12 578.54 34.4
    3 -1 -12 627.94 34.1
    2 -1 12 337.27 23.7
    -2 1 12 344.47 24.8
    -2 1 12 337.47 22.4
    2 -1 12 270.37 24.3
    2 -1 -12 363.36 25.2
    -2 1 -12 329.27 25.4
    2 -1 -12 319.37 21.7
    -2 1 -12 358.56 23.5
    1 -1 12 3243.48 158.88
    -1 1 12 3080.29 154.58
    1 -1 12 3052.09 154.38
    -1 1 12 3130.79 157.38
    1 -1 -12 2885.51 153.48
    -1 1 -12 3047.7 157.78
    -1 1 -12 2945.71 153.68
    1 -1 -12 3028.3 157.38
    0 1 12 2269.07 115.59
    0 1 12 2237.88 112.89
    0 -1 12 2259.07 111.19
    0 -1 12 2220.98 115.59
    0 1 -12 2027.1 109.99
    0 -1 -12 2027.6 111.49
    0 -1 -12 2112.79 114.99
    0 1 -12 2242.28 115.29
    -1 -1 12 2687.03 140.99
    -1 -1 12 2971.9 146.89
    1 1 12 2800.02 146.89
    1 1 12 2750.22 144.59
    1 1 -12 2554.14 140.29
    1 1 -12 2903.01 146.29
    -1 -1 -12 3158.68 148.19
    2 1 12 218.18 19.2
    2 1 12 210.98 18.1
    -2 -1 12 203.88 18.1
    -2 -1 -12 195.08 17.1
    2 1 -12 208.48 18
    -2 -1 -12 246.08 20.3
    2 1 -12 206.18 13.7
    3 1 12 578.74 36.1
    -3 -1 12 517.35 29.4
    3 1 12 521.55 36.3
    -3 -1 12 555.74 34.7
    -3 -1 -12 560.44 36.8
    3 1 -12 521.05 34.2
    3 1 -12 530.55 28.8
    3 1 -12 557.34 29.1
    -3 -1 -12 520.35 34.8
    4 1 12 54.39 11.3
    -4 -1 12 46.7 8.8
    4 1 12 38.2 9.4
    -4 -1 -12 55.39 10.6
    -4 -1 -12 55.29 10.2
    4 1 -12 50.79 8.9
    4 1 -12 49.9 5
    4 1 -12 52.19 5.2
    5 1 12 73.39 13.2
    -5 -1 12 71.69 10.7
    5 1 12 87.19 14.3
    5 1 -12 74.09 6.6
    -5 -1 -12 81.99 14.7
    5 1 -12 63.69 10.1
    5 1 -12 77.89 6.7
    -5 -1 -12 72.89 12.7
    6 1 12 -0.6 5.1
    -6 -1 12 5.7 4
    -6 -1 -12 5.6 4.9
    6 1 -12 5.1 4
    6 1 -12 6.8 3.1
    -6 -1 -12 6.6 5
    7 1 12 398.36 30.5
    -7 -1 12 364.56 25
    7 1 12 375.76 31.1
    7 1 -12 447.06 24
    7 1 -12 349.57 25.2
    -7 -1 -12 397.16 30.8
    -8 -1 12 8.5 4.3
    8 1 12 17.4 8.5
    8 1 12 26.5 9.9
    -8 -1 12 14.3 4.8
    8 1 -12 12 5.1
    -8 -1 -12 -2.3 4.9
    8 1 -12 23 6.2
    -9 -1 12 302.77 20.8
    -9 -1 12 314.17 22.4
    9 1 12 310.97 29.2
    9 1 -12 328.37 22.2
    9 1 -12 349.96 22.4
    -9 -1 -12 342.87 27.5
    -10 -1 12 313.47 22.3
    10 1 12 292.07 28.4
    -10 -1 12 297.77 19
    10 1 12 282.97 25.6
    10 1 -12 268.87 19.3
    -10 -1 -12 271.37 24.2
    10 1 -12 239.68 20.2
    11 1 12 41.3 11
    11 1 12 44.8 13.5
    -11 -1 12 56.69 7.8
    -11 -1 12 50.19 9.4
    11 1 -12 52.19 10.9
    -11 -1 -12 39.4 12.6
    11 1 -12 41.4 9.8
    12 1 12 221.48 23.5
    -12 -1 12 201.38 20.2
    12 1 12 183.58 28
    -12 -1 12 231.68 15.6
    12 1 -12 234.88 14.9
    12 1 -12 227.58 20.3
    -12 -1 -12 194.78 21.8
    13 1 12 50.39 13.5
    -13 -1 12 36.7 11.5
    13 1 12 55.99 15.8
    13 1 -12 50.39 11.4
    14 1 12 14.3 10.8
    -14 -1 12 11.8 9.7
    14 1 12 25.5 9.9
    14 1 -12 8.9 8.3
    15 1 12 15.3 12.7
    15 1 12 -5.2 9.2
    15 1 -12 -4.2 8.5
    16 1 12 0 15.1
    16 1 12 -8.7 9.7
    16 1 -12 -20.7 9.1
    17 1 12 23.6 19.3
    17 1 12 10.8 12.8
    17 1 -12 3.4 11.3
    18 1 12 48.2 20.6
    18 1 12 19.8 14.2
    18 1 -12 38.7 15.4
    18 -1 13 76.59 17.8
    18 -1 13 68.49 21.5
    17 -1 13 9.8 12.6
    17 -1 13 33.3 18.5
    17 -1 -13 9 11.7
    16 -1 13 40.3 16
    16 -1 13 20 15
    16 -1 -13 15.4 13.9
    15 -1 13 26.1 15.5
    15 -1 13 25.5 11.4
    15 -1 -13 8.1 10
    15 -1 -13 12 5.3
    14 -1 13 -1.2 11.5
    14 -1 13 13.6 12.7
    14 -1 -13 -3 5.6
    14 -1 -13 -5.2 5.1
    14 -1 -13 -7 7.3
    -13 1 13 4.4 7.4
    13 -1 13 8.6 9.3
    13 -1 13 2.9 9.2
    -13 1 13 9.1 6.5
    13 -1 -13 10.3 5.6
    13 -1 -13 4.5 6.5
    13 -1 -13 10.1 7.9
    -12 1 13 109.59 14.1
    12 -1 13 150.48 25.5
    -12 1 13 127.89 17.6
    12 -1 13 140.69 21.5
    12 -1 -13 109.19 16.5
    12 -1 -13 127.09 14.1
    11 -1 13 12 9.5
    -11 1 13 17.7 6.3
    -11 1 13 5.4 6.5
    11 -1 13 9.2 8.5
    11 -1 -13 6 5.7
    11 -1 -13 7.1 8.2
    10 -1 13 95.99 19.1
    -10 1 13 133.29 13.6
    -10 1 13 132.69 15.1
    10 -1 13 105.79 18.8
    10 -1 -13 136.99 15.2
    10 -1 -13 149.59 14.4
    9 -1 13 8.8 7.4
    9 -1 13 9.7 7.7
    -9 1 13 7.9 6.3
    -9 1 13 24.1 6.8
    -9 1 -13 19.7 8.3
    9 -1 -13 17.8 6
    9 -1 -13 13.6 5.9
    9 -1 -13 40.8 9.1
    -8 1 13 104.39 11.5
    8 -1 13 81.79 15.8
    -8 1 13 110.39 11.4
    8 -1 13 74.39 14.6
    8 -1 -13 84.39 11.4
    8 -1 -13 87.19 12.7
    -8 1 -13 97.19 16.4
    8 -1 -13 75.29 11.9
    -7 1 13 710.63 42.6
    7 -1 13 761.92 50.09
    -7 1 13 706.63 43.5
    7 -1 13 824.42 50.69
    7 -1 -13 747.23 43.2
    7 -1 -13 773.22 44.3
    -7 1 -13 750.92 48.9
    7 -1 -13 722.43 44.8
    -7 1 -13 677.73 51.19
    6 -1 13 257.87 28.3
    -6 1 13 288.67 22.2
    6 -1 13 266.67 25.2
    -6 1 -13 309.37 25.4
    6 -1 -13 304.97 21.1
    6 -1 -13 286.77 22.7
    6 -1 -13 306.17 20.7
    -6 1 -13 304.77 25.2
    5 -1 13 356.66 28.5
    5 -1 13 383.56 28.5
    -5 1 13 344.17 25.2
    5 -1 -13 347.47 22.8
    5 -1 -13 328.77 25.3
    5 -1 -13 339.27 23.3
    -5 1 -13 379.16 28.8
    -4 1 13 113.39 13
    4 -1 13 125.29 17.5
    4 -1 13 120.89 14.2
    -4 1 -13 144.29 14.7
    4 -1 -13 114.89 10.9
    -4 1 -13 134.99 19
    4 -1 -13 121.79 11.4
    4 -1 -13 111.89 13.3
    3 -1 13 118.09 12.8
    -3 1 13 86.29 10
    -3 1 13 124.39 13.4
    3 -1 13 78.89 13.6
    3 -1 -13 111.99 10.2
    -3 1 -13 86.79 14.1
    3 -1 -13 116.99 13.2
    3 -1 -13 91.09 9.7
    -2 1 13 880.01 51.79
    2 -1 13 832.22 52.79
    -2 1 13 880.41 48.9
    2 -1 13 938.31 50.79
    -2 1 -13 829.22 49.3
    2 -1 -13 844.12 47.9
    2 -1 -13 859.11 51.69
    -2 1 -13 821.52 52.29
    1 -1 13 971.6 52.09
    -1 1 13 958.5 52.29
    1 -1 13 897.11 55.39
    -1 1 13 996.1 55.39
    -1 1 -13 953.9 51.49
    -1 1 -13 841.02 54.29
    1 -1 -13 795.22 50.49
    1 -1 -13 932.61 54.89
    0 -1 13 622.84 37.2
    0 -1 13 653.33 41.9
    0 1 13 701.03 42.2
    0 1 13 666.93 39.1
    0 -1 -13 598.64 37.9
    0 -1 -13 652.73 41.6
    0 1 -13 643.94 41.3
    0 1 -13 622.14 36.7
    1 1 13 831.02 49.99
    -1 -1 13 878.91 50.09
    1 1 13 896.81 48.4
    -1 -1 13 842.42 44.6
    1 1 -13 679.43 44.7
    -1 -1 -13 790.92 49.5
    -1 -1 -13 729.83 46.3
    1 1 -13 824.02 49
    2 1 13 753.82 49.1
    -2 -1 13 777.32 48.2
    2 1 13 801.12 47.8
    -2 -1 13 758.12 42.8
    2 1 -13 774.22 47.8
    -2 -1 -13 798.92 47.3
    2 1 -13 852.01 42.7
    -2 -1 -13 824.42 49.99
    3 1 13 72.89 12.6
    -3 -1 13 74.29 11.5
    -3 -1 13 61.99 8.4
    3 1 13 70.89 12.3
    3 1 -13 81.19 12.1
    -3 -1 -13 86.69 13.6
    -3 -1 -13 66.49 11.5
    3 1 -13 74.79 6.9
    3 1 -13 74.39 6.6
    4 1 13 112.89 17.1
    4 1 13 95.59 15
    -4 -1 13 110.49 12.8
    4 1 -13 93.09 13.3
    4 1 -13 114.29 8.4
    -4 -1 -13 154.58 15.4
    4 1 -13 124.99 8.7
    -4 -1 -13 114.09 16.3
    -5 -1 13 315.57 24.7
    5 1 13 311.47 27.4
    5 1 13 309.57 27.4
    5 1 -13 390.06 20.8
    5 1 -13 378.86 20.6
    -5 -1 -13 397.46 28.7
    5 1 -13 351.76 25.5
    6 1 13 285.17 24.5
    6 1 13 284.97 24.8
    -6 -1 13 290.87 21.1
    -6 -1 -13 269.37 24.1
    6 1 -13 267.07 17
    -6 -1 -13 271.97 23.9
    6 1 -13 250.67 20.5
    -7 -1 13 702.53 43.4
    7 1 13 709.33 49.99
    7 1 13 766.92 53.59
    -7 -1 13 712.13 40.5
    7 1 -13 827.42 42.2
    7 1 -13 740.53 40.5
    -7 -1 -13 834.52 49.99
    7 1 -13 723.93 44.1
    -8 -1 13 92.49 10.2
    8 1 13 75.69 15.5
    8 1 13 77.79 14.3
    -8 -1 13 82.39 9.3
    8 1 -13 98.69 9.6
    8 1 -13 102.69 11.3
    8 1 -13 98.79 10.1
    -8 -1 -13 105.19 17
    -9 -1 13 25.2 6.5
    9 1 13 36.5 11.3
    -9 -1 13 36.5 7
    9 1 13 32.9 10.4
    -9 -1 -13 13.2 8.4
    9 1 -13 20.9 5.8
    9 1 -13 18 5.7
    10 1 13 115.79 20.7
    10 1 13 155.28 20.9
    -10 -1 13 133.89 14
    -10 -1 13 137.79 12.2
    -10 -1 -13 87.29 15.8
    10 1 -13 121.99 12.2
    10 1 -13 128.09 13.1
    11 1 13 29.6 10.5
    11 1 13 14 9.5
    -11 -1 13 15.9 5.3
    -11 -1 13 14.8 6.7
    11 1 -13 12.5 5.1
    11 1 -13 10.4 6
    -12 -1 13 133.09 16.1
    12 1 13 128.29 23.1
    -12 -1 13 153.28 12.7
    12 1 13 143.99 21.2
    12 1 -13 154.98 16.4
    13 1 13 21.8 13.5
    13 1 13 14.8 10.1
    13 1 -13 5.5 6.2
    -14 -1 13 3.5 7.2
    14 1 13 -1.5 9.4
    14 1 13 1.6 8.8
    14 1 -13 -2.8 8.1
    15 1 13 14.8 10.2
    15 1 13 27.5 14.9
    15 1 -13 6.6 9.3
    16 1 13 9.8 16.4
    16 1 13 24.5 12.8
    16 1 -13 11.7 10.9
    17 1 13 -4.9 15
    17 1 13 -12.3 15.4
    17 1 -13 14.5 18.3
    18 1 13 54.29 22.5
    18 1 -13 23.2 13.5
    18 -1 14 -15.3 11.7
    18 -1 14 -10.1 14.1
    18 -1 -14 -21.8 12.4
    17 -1 14 12.4 24
    17 -1 14 -8.3 13.8
    17 -1 -14 15.9 12.6
    16 -1 14 34.4 17.1
    16 -1 14 38.8 15.1
    16 -1 -14 16.5 11.3
    15 -1 14 24.8 13.1
    15 -1 14 42.8 16.2
    15 -1 -14 19.6 6.9
    15 -1 -14 48.3 13
    15 -1 -14 33.2 8.7
    14 -1 14 0.2 10.8
    14 -1 14 -5.9 9
    -14 1 14 3.5 6.7
    14 -1 -14 7.6 7.4
    14 -1 -14 -9.1 5.1
    13 -1 14 15.3 11.9
    -13 1 14 30.7 8.5
    -13 1 14 5.8 9.9
    13 -1 -14 10.2 7.4
    13 -1 -14 8.1 6.1
    13 -1 -14 20.2 8.9
    -12 1 14 114.99 16.1
    -12 1 14 110.79 13.2
    12 -1 14 111.09 20
    12 -1 -14 123.69 14.2
    12 -1 -14 113.99 16.5
    11 -1 14 559.24 42
    11 -1 14 510.25 43.2
    -11 1 14 559.24 33.9
    -11 1 14 571.24 36.8
    11 -1 -14 495.85 35.1
    11 -1 -14 481.55 33.7
    11 -1 -14 510.35 37.2
    -10 1 14 202.38 17.3
    10 -1 14 162.88 24.1
    -10 1 14 196.38 18.1
    10 -1 14 192.98 22.9
    10 -1 -14 177.68 17.2
    10 -1 -14 203.48 18.5
    10 -1 -14 202.88 19.9
    -9 1 14 285.47 22.2
    9 -1 14 366.06 30.2
    -9 1 14 286.77 21.8
    9 -1 -14 306.17 24.1
    9 -1 -14 269.67 22.6
    9 -1 -14 280.27 22
    8 -1 14 97.99 16.9
    -8 1 14 102.29 13.6
    8 -1 14 116.99 19.2
    -8 1 14 110.09 12
    8 -1 -14 127.49 12.9
    8 -1 -14 136.39 14.1
    8 -1 -14 105.89 14.7
    -7 1 14 410.96 28.9
    7 -1 14 463.85 35.3
    7 -1 14 416.66 34.1
    7 -1 -14 446.96 28.1
    7 -1 -14 416.36 29.9
    -7 1 -14 379.36 32
    7 -1 -14 471.15 29.1
    -6 1 14 174.08 16.4
    6 -1 14 134.09 19.3
    6 -1 14 180.48 20.2
    6 -1 -14 163.38 14.7
    6 -1 -14 177.88 14.7
    -6 1 -14 197.08 19.3
    -6 1 -14 165.38 18.5
    6 -1 -14 173.78 16.8
    5 -1 14 31.2 11.3
    5 -1 14 24.2 9
    -5 1 14 23.2 8
    5 -1 -14 28.5 6
    5 -1 -14 14.5 6.8
    5 -1 -14 34.5 6.7
    -5 1 -14 23.7 7.3
    -5 1 -14 28.7 7.8
    4 -1 14 18 7.4
    4 -1 14 23.8 8
    -4 1 14 29.3 7.7
    4 -1 -14 31.6 6.9
    4 -1 -14 33 6.2
    4 -1 -14 33.6 8.2
    -4 1 -14 31.4 9.3
    -4 1 -14 26.1 7.7
    3 -1 14 206.38 20.8
    -3 1 14 182.98 18.3
    3 -1 14 245.58 20.2
    -3 1 14 215.68 17.2
    -3 1 -14 224.38 19.1
    3 -1 -14 219.68 16.6
    -3 1 -14 260.87 22.2
    3 -1 -14 223.58 16.2
    3 -1 -14 219.18 19.5
    2 -1 14 41 8.5
    -2 1 14 48.7 9.6
    2 -1 14 40 9.6
    -2 1 14 42.2 8
    -2 1 -14 38.5 9.8
    -2 1 -14 42.2 8.2
    2 -1 -14 27.7 7.3
    2 -1 -14 36.6 6.8
    1 -1 14 177.68 14.8
    -1 1 14 178.38 17.2
    1 -1 14 180.58 17.8
    -1 1 14 142.39 14.3
    1 -1 -14 135.49 15.7
    -1 1 -14 146.19 13.2
    1 -1 -14 136.99 13.2
    -1 1 -14 133.29 15.2
    0 1 14 187.78 18.5
    0 -1 14 195.38 18.8
    0 -1 14 204.98 15.6
    0 1 14 168.08 15.9
    0 1 -14 179.48 14.6
    0 -1 -14 191.58 18.6
    0 -1 -14 186.38 15.9
    0 1 -14 198.28 18.7
    1 1 14 123.19 15.1
    1 1 14 138.29 14
    -1 -1 14 152.18 16.2
    -1 -1 14 134.29 11.7
    1 1 -14 138.99 11.6
    -1 -1 -14 150.48 14.1
    1 1 -14 133.99 15.2
    -1 -1 -14 139.19 15.2
    -2 -1 14 20.4 7
    2 1 14 3.6 4.6
    -2 -1 14 15.2 4.5
    2 1 14 23.5 6.6
    -2 -1 -14 21.4 7.5
    -2 -1 -14 23.4 6.6
    2 1 -14 28.4 5.2
    2 1 -14 28.3 7.7
    -3 -1 14 243.68 19.9
    3 1 14 177.18 18.6
    3 1 14 150.18 17.9
    -3 -1 14 215.48 14.4
    -3 -1 -14 201.18 18.6
    3 1 -14 217.68 13.8
    3 1 -14 214.08 17.1
    3 1 -14 211.98 18.8
    4 1 14 44.5 10.9
    -4 -1 14 36.4 8.6
    4 1 14 24.8 8.1
    4 1 -14 25 4.2
    -4 -1 -14 34.7 9.4
    4 1 -14 24.3 6.7
    -4 -1 -14 45 10.5
    4 1 -14 28.7 4.6
    5 1 14 16.2 8.4
    -5 -1 14 27.1 7.5
    5 1 -14 28.7 4.5
    -5 -1 -14 28.6 8.7
    5 1 -14 37.9 4.8
    -5 -1 -14 43.2 11.3
    5 1 -14 35.7 8.4
    6 1 14 165.48 19.3
    6 1 14 183.08 19.8
    -6 -1 14 164.18 15.5
    -6 -1 -14 168.48 18.3
    -6 -1 -14 170.38 18.3
    6 1 -14 141.89 11.3
    6 1 -14 157.58 15.8
    7 1 14 363.26 32.4
    7 1 14 440.36 34.9
    -7 -1 14 422.36 28.9
    -7 -1 -14 477.45 34.4
    7 1 -14 436.16 29.7
    7 1 -14 470.25 26.1
    7 1 -14 418.96 25.1
    8 1 14 119.29 17.9
    8 1 14 114.59 18.4
    -8 -1 14 125.49 10.6
    -8 -1 14 111.29 12.1
    8 1 -14 115.59 11.4
    8 1 -14 118.79 10.5
    -8 -1 -14 106.69 17.1
    8 1 -14 112.29 12.7
    9 1 14 285.87 28.5
    -9 -1 14 269.97 20.3
    -9 -1 14 282.97 20
    9 1 14 313.87 28
    9 1 -14 302.47 20.9
    9 1 -14 272.77 19.6
    9 1 -14 299.37 21.7
    10 1 14 184.28 22.3
    -10 -1 14 207.08 16
    -10 -1 14 191.08 16.5
    10 1 14 178.08 25.8
    10 1 -14 185.68 16.7
    10 1 -14 208.58 18
    10 1 -14 191.48 16.1
    -11 -1 14 489.25 32.8
    -11 -1 14 492.65 30.2
    11 1 14 529.85 44.1
    11 1 14 510.35 39.5
    11 1 -14 532.25 32.9
    11 1 -14 487.15 31.1
    -12 -1 14 104.69 14
    12 1 14 141.09 35.3
    12 1 14 127.79 20.1
    -12 -1 14 137.09 12.1
    12 1 -14 93.89 11.2
    12 1 -14 111.09 14.3
    -13 -1 14 24.6 8.9
    13 1 14 10.2 11.4
    13 1 14 22.4 10.4
    -13 -1 14 17 5.7
    13 1 -14 11.2 7.1
    13 1 -14 15.7 7.5
    13 1 -14 21.8 8.5
    -14 -1 14 -12.9 8.1
    14 1 14 7 10
    14 1 14 19.6 11.7
    14 1 -14 0.7 12.3
    -15 -1 14 31.8 11.7
    15 1 14 49.4 17
    15 1 -14 24.2 11.1
    16 1 14 0.4 13.4
    16 1 14 16.7 11.6
    16 1 -14 18.3 11.1
    17 1 14 9.4 12.7
    17 1 14 15.9 19.1
    17 1 -14 15.2 13.7
    18 1 14 -10.6 14
    18 1 14 -3.3 14.5
    18 1 -14 -17.6 13.5
    18 -1 15 -3.4 13.6
    18 -1 15 -32.6 13.8
    18 -1 -15 -17.9 13.5
    17 -1 15 6.5 13.3
    17 -1 15 29.5 16.7
    17 -1 -15 -3.3 12.2
    16 -1 15 -14.1 11
    16 -1 15 1.2 14.9
    15 -1 15 28.8 16.2
    15 -1 15 4.4 10.6
    15 -1 -15 5.9 9.9
    15 -1 -15 -11.4 8.2
    15 -1 -15 2.3 6
    14 -1 15 72.59 17.9
    -14 1 15 58.59 10.4
    14 -1 15 33.5 12.6
    14 -1 -15 40.1 8.6
    14 -1 -15 45.1 12.4
    14 -1 -15 43.2 9.5
    13 -1 15 46.7 14.9
    -13 1 15 46.1 10.1
    -13 1 15 49.3 11.6
    13 -1 15 43.6 14.6
    13 -1 -15 44.3 10.6
    13 -1 -15 57.09 13.5
    13 -1 -15 36.7 9.6
    12 -1 15 7.5 10.5
    -12 1 15 6.3 6.6
    12 -1 15 -4.6 7.3
    12 -1 -15 -12.9 6.3
    12 -1 -15 5.9 9.4
    12 -1 -15 2.2 6.8
    -11 1 15 185.78 17.5
    -11 1 15 211.08 19.3
    11 -1 15 147.49 24.7
    11 -1 15 184.78 25.9
    11 -1 -15 233.98 19.4
    11 -1 -15 179.48 18
    11 -1 -15 178.08 20.3
    10 -1 15 20.1 9.2
    10 -1 15 5.1 7.1
    -10 1 15 19.9 7.6
    -10 1 15 12.1 6.4
    10 -1 -15 9.1 6.9
    10 -1 -15 8.2 6.3
    10 -1 -15 28.4 7.9
    9 -1 15 27 11.7
    -9 1 15 32.5 8.1
    -9 1 15 24.1 6.9
    9 -1 15 19.2 9.7
    9 -1 -15 31.2 7.3
    9 -1 -15 9.3 7.2
    9 -1 -15 12.5 6.4
    -8 1 15 254.37 20.1
    8 -1 15 285.77 27.4
    -8 1 15 259.47 21.4
    8 -1 15 254.97 26.6
    8 -1 -15 334.77 22.8
    8 -1 -15 247.88 22.2
    8 -1 -15 304.47 21.3
    7 -1 15 33.4 11.8
    7 -1 15 19.7 9.3
    -7 1 15 37.6 8.9
    7 -1 -15 19.6 6.8
    7 -1 -15 26.1 6.4
    7 -1 -15 35.6 9.1
    6 -1 15 696.63 46.2
    -6 1 15 649.14 41.7
    6 -1 15 665.03 46.5
    -6 1 -15 658.63 45.5
    6 -1 -15 636.54 42.2
    -6 1 -15 737.43 46.4
    6 -1 -15 619.84 39
    6 -1 -15 650.63 38.6
    5 -1 15 340.47 29.4
    -5 1 15 317.27 26
    -5 1 -15 366.36 28.2
    5 -1 -15 361.36 24.1
    5 -1 -15 367.96 23.6
    5 -1 -15 349.47 27.3
    -5 1 -15 395.16 30.5
    4 -1 15 50.09 10.8
    4 -1 15 64.29 12.3
    -4 1 15 57.79 10.9
    -4 1 -15 73.69 12.5
    4 -1 -15 57.39 11.2
    -4 1 -15 79.99 14.5
    4 -1 -15 47 7.5
    4 -1 -15 51.19 8.9
    -3 1 15 90.69 11
    -3 1 15 109.69 15.4
    3 -1 15 79.99 13
    3 -1 -15 133.19 11.4
    -3 1 -15 97.59 15.8
    -3 1 -15 114.29 12.6
    3 -1 -15 87.99 10.3
    3 -1 -15 91.09 14.1
    2 -1 15 437.36 33.5
    -2 1 15 494.75 32.9
    2 -1 15 422.26 29.9
    -2 1 15 437.76 28.9
    2 -1 -15 409.96 27.8
    -2 1 -15 426.06 32.5
    -2 1 -15 462.15 30.1
    2 -1 -15 430.46 31.7
    -1 1 15 106.59 15.2
    -1 1 15 103.29 11.4
    1 -1 15 97.59 15.8
    1 -1 15 85.69 12.2
    -1 1 -15 88.79 10.4
    -1 1 -15 94.09 15.1
    1 -1 -15 77.89 11.4
    1 -1 -15 81.29 14.9
    0 1 15 85.59 14.5
    0 -1 15 76.39 13.8
    0 -1 15 75.29 10.9
    0 1 15 91.99 12.6
    0 1 -15 79.99 14.4
    0 1 -15 99.99 10
    0 -1 -15 76.19 10.9
    1 1 15 76.09 14.2
    -1 -1 15 77.39 13.9
    -1 -1 15 71.29 9.8
    1 1 15 101.19 13.9
    -1 -1 -15 79.09 12.1
    1 1 -15 92.29 13.5
    1 1 -15 103.89 9.8
    -1 -1 -15 116.09 16.9
    2 1 15 436.16 32.6
    -2 -1 15 404.66 26
    -2 -1 15 441.56 31.7
    2 1 15 514.95 32
    -2 -1 -15 409.16 29.6
    2 1 -15 442.26 31.5
    -2 -1 -15 403.66 32.2
    2 1 -15 399.16 26.7
    3 1 15 81.49 13.4
    -3 -1 15 81.29 8.5
    -3 -1 15 92.29 14.3
    3 1 -15 85.89 8.2
    3 1 -15 84.49 13.4
    -3 -1 -15 109.49 14.9
    3 1 -15 91.59 7.9
    -3 -1 -15 69.49 13.9
    4 1 15 68.29 13.4
    4 1 15 55.79 11.6
    -4 -1 15 58.29 11.6
    -4 -1 -15 55.89 11.4
    4 1 -15 41 9.4
    -4 -1 -15 52.09 11.8
    4 1 -15 47.1 6
    5 1 15 349.27 29.1
    5 1 15 399.16 30.6
    -5 -1 15 364.66 27
    5 1 -15 314.97 20.1
    5 1 -15 347.57 20.4
    -5 -1 -15 405.46 29.7
    -5 -1 -15 351.36 28.9
    5 1 -15 362.16 26.7
    6 1 15 585.74 44.2
    -6 -1 15 647.34 40.8
    6 1 15 658.93 45.5
    6 1 -15 654.63 41
    -6 -1 -15 608.34 44.2
    6 1 -15 672.93 35.1
    7 1 15 28.6 9.8
    7 1 15 36 11
    -7 -1 15 19.2 6.9
    7 1 -15 31.6 5.5
    7 1 -15 30.4 7.9
    -7 -1 -15 5.5 7.7
    7 1 -15 27.6 5
    8 1 15 277.87 27.1
    8 1 15 268.07 26.1
    -8 -1 15 250.37 20.7
    8 1 -15 287.87 22.2
    8 1 -15 287.87 18.2
    -9 -1 15 12.1 4.5
    -9 -1 15 22 6.5
    9 1 15 16.5 9.4
    9 1 15 18.3 10.1
    9 1 -15 19 6.3
    9 1 -15 29.9 7.4
    9 1 -15 33.4 6.4
    10 1 15 24.9 10.6
    -10 -1 15 22.4 6.4
    -10 -1 15 3 4.9
    10 1 15 12.5 9.2
    10 1 -15 16 5.5
    10 1 -15 13.2 6.3
    10 1 -15 22.3 7.5
    -11 -1 15 217.48 17
    11 1 15 140.19 24.9
    11 1 15 230.18 25.2
    -11 -1 15 202.28 17.9
    11 1 -15 207.78 16.7
    11 1 -15 184.38 18.2
    11 1 -15 207.28 17.3
    12 1 15 -22.3 7.1
    -12 -1 15 0.7 5.2
    12 1 15 -2.9 7.8
    -12 -1 15 -11.6 5.2
    12 1 -15 9.8 8.3
    12 1 -15 -12.4 4.9
    12 1 -15 -6.7 5.4
    -13 -1 15 53.09 10.9
    13 1 15 54.79 16.1
    -13 -1 15 61.69 8.5
    13 1 -15 54.99 12
    13 1 -15 46.6 10.1
    14 1 15 55.19 17.1
    14 1 15 53.89 13.6
    -14 -1 15 43.5 11.6
    14 1 -15 60.59 12.3
    15 1 15 0.5 9.6
    -15 -1 15 -4.6 9
    15 1 15 -4.5 12.1
    15 1 -15 -13.6 8.1
    16 1 15 -7.2 9.6
    16 1 15 0.6 11.3
    16 1 -15 -3.7 9.7
    17 1 15 21.7 26.5
    17 1 15 -9 12.8
    17 1 -15 13.4 11.9
    18 1 15 6.3 14.1
    18 1 15 14.5 16.8
    18 1 -15 -29.2 12.5
    18 -1 16 29.4 16.3
    18 -1 16 -22.1 14
    18 -1 -16 20 16.4
    17 -1 16 -5.3 16.1
    17 -1 -16 2 14
    16 -1 16 -22.9 11.1
    16 -1 16 -2.2 11.9
    16 -1 -16 -9.4 10
    -15 1 16 25.9 8.2
    15 -1 16 9.9 12.9
    15 -1 16 5.8 12.3
    15 -1 -16 6.2 10.5
    15 -1 -16 10.3 7.1
    14 -1 16 30.3 12.3
    -14 1 16 47.4 20.8
    14 -1 16 30.6 16.4
    -14 1 16 25.7 10
    14 -1 -16 39.1 12.5
    14 -1 -16 28.2 10.2
    14 -1 -16 28.7 17.2
    14 -1 -16 36.3 8.4
    13 -1 16 34.4 13.4
    13 -1 16 17.6 13.9
    -13 1 16 22 9.1
    -13 1 16 19.5 8.4
    13 -1 -16 21.5 9.1
    13 -1 -16 13.3 13
    13 -1 -16 18.6 12.4
    12 -1 16 -6.9 7.8
    12 -1 16 5.6 9.2
    -12 1 16 8.7 6.2
    12 -1 -16 -0.5 6.5
    12 -1 -16 -4.5 6.3
    -11 1 16 25.1 8.6
    -11 1 16 37.2 9.5
    11 -1 16 66.39 16.3
    11 -1 16 51.39 16
    11 -1 -16 65.29 10.9
    11 -1 -16 35.7 9.9
    11 -1 -16 37 10.5
    -10 1 16 18.4 7.4
    -10 1 16 20.9 7.9
    10 -1 16 28.4 14.7
    10 -1 16 28.1 12.9
    10 -1 -16 29.8 8.9
    10 -1 -16 25.7 8.4
    10 -1 -16 19.4 7.1
    -9 1 16 68.89 11.1
    9 -1 16 44.6 13.5
    -9 1 16 84.09 12.7
    9 -1 16 70.19 16.6
    9 -1 -16 72.19 11.5
    9 -1 -16 95.89 14.2
    9 -1 -16 80.19 11.4
    -8 1 16 12.6 6.5
    8 -1 16 13.9 9.2
    8 -1 16 6.4 8
    8 -1 -16 3.5 5.9
    8 -1 -16 25.3 8.1
    8 -1 -16 14.1 6.3
    7 -1 16 -3.4 4.8
    7 -1 16 15.9 7.3
    -7 1 16 -2.9 4.7
    7 -1 -16 2.4 4.7
    7 -1 -16 4.1 6.2
    7 -1 -16 -0.6 4.2
    -6 1 16 542.95 36.6
    6 -1 16 562.94 40.2
    6 -1 16 505.55 40
    6 -1 -16 544.45 33.6
    6 -1 -16 554.44 32.9
    6 -1 -16 487.35 40.2
    5 -1 16 222.68 23.6
    5 -1 16 214.18 21.6
    -5 1 16 241.08 21.2
    -5 1 -16 234.48 21.5
    5 -1 -16 208.48 16.6
    5 -1 -16 210.18 17.2
    4 -1 16 43.4 12.4
    -4 1 16 42.9 9
    4 -1 16 45 10
    -4 1 -16 59.69 11.9
    4 -1 -16 29.3 10.2
    4 -1 -16 32.8 7.1
    -4 1 -16 26.4 9.6
    4 -1 -16 33.5 6.9
    3 -1 16 71.49 15.1
    -3 1 16 83.19 11.7
    3 -1 16 99.09 14.5
    -3 1 16 90.19 14.7
    3 -1 -16 109.29 10.7
    3 -1 -16 72.89 13.1
    -3 1 -16 82.59 14.5
    -3 1 -16 107.19 14.2
    3 -1 -16 80.29 9.8
    -2 1 16 13 6.3
    -2 1 16 0.8 3.8
    2 -1 16 10.2 6.6
    2 -1 16 20.5 6.8
    -2 1 -16 14.1 6.7
    2 -1 -16 -6 5.1
    -2 1 -16 0.8 3.9
    2 -1 -16 14 5.1
    1 -1 16 755.62 62.69
    -1 1 16 713.63 43.5
    1 -1 16 685.93 43.4
    -1 1 16 684.83 46.2
    1 -1 -16 841.92 48.7
    -1 1 -16 703.93 47.2
    1 -1 -16 700.03 42.5
    -1 1 -16 679.83 42.4
    0 1 16 447.96 30.3
    0 -1 16 411.76 33.1
    0 -1 16 436.56 28.8
    0 -1 -16 440.06 29.3
    0 1 -16 476.05 33.6
    0 -1 -16 400.46 31.9
    0 1 -16 422.46 27.8
    1 1 16 667.73 50.19
    -1 -1 16 724.13 41.2
    -1 -1 16 653.03 45.9
    1 1 16 632.54 43.6
    1 1 -16 785.92 41
    -1 -1 -16 708.33 47.4
    1 1 -16 732.23 46.6
    -1 -1 -16 714.13 43.7
    -2 -1 16 3.5 3.8
    2 1 16 8.2 5.6
    -2 -1 16 9.4 6
    2 1 16 7.5 5
    -2 -1 -16 -0.3 5.4
    2 1 -16 -0.4 2.5
    -2 -1 -16 -1.9 3.3
    3 1 16 61.19 12.3
    -3 -1 16 72.39 8.4
    -3 -1 16 98.49 14.8
    3 1 16 92.39 15.8
    -3 -1 -16 110.69 17.4
    3 1 -16 87.99 8.1
    -3 -1 -16 108.89 18.3
    3 1 -16 80.29 8.2
    3 1 -16 78.09 13.9
    -4 -1 16 32.4 9.1
    4 1 16 27.3 8.8
    4 1 -16 39.4 9.3
    4 1 -16 42.2 6.3
    -4 -1 -16 61.19 12.3
    4 1 -16 35.7 5.5
    -4 -1 -16 30.2 9.2
    -5 -1 16 207.08 20.2
    5 1 16 221.78 22.5
    5 1 16 196.28 21.6
    -5 -1 -16 243.78 24.5
    5 1 -16 242.78 20.8
    -5 -1 -16 237.38 22.2
    5 1 -16 225.88 14.5
    6 1 16 603.34 41.7
    6 1 16 510.75 40.2
    -6 -1 16 524.95 36.1
    6 1 -16 544.85 36.6
    6 1 -16 532.25 29.9
    7 1 16 -3.3 4.9
    7 1 16 14.6 8.9
    -7 -1 16 -2.8 4.3
    7 1 -16 3 4
    7 1 -16 8.8 3.5
    7 1 -16 3 5.3
    8 1 16 8.3 7.3
    -8 -1 16 8.2 5.7
    8 1 -16 21.2 6.9
    8 1 -16 18.4 4.7
    9 1 16 92.99 18.5
    9 1 16 40.6 14.2
    -9 -1 16 75.49 11.2
    9 1 -16 66.09 8.5
    9 1 -16 71.09 9.4
    9 1 -16 83.49 12.3
    10 1 16 21.6 10.3
    10 1 16 16.2 9.9
    -10 -1 16 25.2 6.2
    -10 -1 16 31.3 7.6
    10 1 -16 23.3 7
    10 1 -16 5.8 6.5
    10 1 -16 19.4 5.5
    11 1 16 42.3 12.9
    -11 -1 16 34.9 8.8
    -11 -1 16 37.4 8
    11 1 16 51.09 14.6
    11 1 -16 45.8 9.6
    11 1 -16 32.1 9.4
    11 1 -16 57.39 9
    12 1 16 2.6 8.6
    -12 -1 16 3.7 5.7
    -12 -1 16 -6.1 5.4
    12 1 16 6.9 9.8
    12 1 -16 1.4 5.3
    12 1 -16 -9.9 5.7
    12 1 -16 -1.2 6.9
    -13 -1 16 22.3 8.9
    13 1 16 7 12
    -13 -1 16 20.4 7.1
    13 1 16 13.3 10.9
    13 1 -16 23.9 7
    13 1 -16 30.4 9.3
    13 1 -16 27.7 11.3
    14 1 16 43.3 17.2
    -14 -1 16 48.2 7.2
    14 1 16 41.1 14.5
    14 1 -16 35.1 13.8
    14 1 -16 35.9 10.7
    -15 -1 16 -24.3 12.9
    15 1 16 24.1 14.5
    15 1 16 49.2 14.1
    15 1 -16 9.3 25.1
    16 1 16 -12.2 10.5
    16 1 16 -16.1 11.6
    16 1 -16 -9.2 10.3
    17 1 16 1.6 14.8
    17 1 16 -20.4 11.6
    17 1 -16 -3.1 13.4
    18 1 16 18.1 18.6
    18 1 16 8.8 21.1
    17 -1 17 -22.4 10.5
    17 -1 17 -28.2 13.5
    17 -1 -17 -21.5 12.9
    16 -1 17 28.3 21
    16 -1 17 67.69 20.1
    16 -1 -17 50.29 14.8
    15 -1 17 20 14.5
    15 -1 17 38.5 14.4
    -15 1 17 14.8 8.4
    15 -1 -17 4.7 7.1
    15 -1 -17 14.3 11.4
    -14 1 17 145.39 15.6
    14 -1 17 127.69 26.8
    -14 1 17 68.19 15.5
    14 -1 17 116.59 22.7
    14 -1 -17 105.49 15.4
    14 -1 -17 96.79 15.2
    14 -1 -17 90.59 17.2
    14 -1 -17 79.39 11.6
    13 -1 17 122.79 21.8
    -13 1 17 121.39 15.1
    -13 1 17 107.49 17.3
    13 -1 17 73.99 18.5
    13 -1 -17 86.99 17.1
    13 -1 -17 99.19 14.6
    -12 1 17 357.66 27.3
    12 -1 17 327.67 36.8
    -12 1 17 404.16 40.1
    12 -1 17 393.96 35.5
    12 -1 -17 348.67 27.9
    12 -1 -17 351.76 37.8
    12 -1 -17 377.96 28.5
    11 -1 17 54.09 13.9
    -11 1 17 43.1 10.1
    -11 1 17 35.9 9.2
    11 -1 -17 47.8 9.9
    11 -1 -17 56.69 11.8
    10 -1 17 21.3 12
    10 -1 17 36.7 13.3
    -10 1 17 42 9.4
    10 -1 -17 58.29 15.3
    10 -1 -17 47.6 9.9
    10 -1 -17 23.4 7.7
    9 -1 17 7.5 8.2
    -9 1 17 24.7 8.1
    9 -1 -17 12 6.7
    9 -1 -17 8.8 6.5
    9 -1 -17 9.6 5.8
    8 -1 17 61.59 15.3
    8 -1 17 79.59 16
    -8 1 17 62.79 11.2
    8 -1 -17 60.69 11.1
    8 -1 -17 47.9 8.9
    8 -1 -17 58.19 10.4
    -7 1 17 91.79 14.4
    7 -1 17 70.09 16.1
    7 -1 17 79.89 16.3
    7 -1 -17 79.39 14.5
    7 -1 -17 77.79 11.4
    7 -1 -17 85.59 11.3
    -6 1 17 755.32 51.19
    6 -1 17 849.81 55.69
    6 -1 17 818.42 56.09
    6 -1 -17 823.52 52.19
    6 -1 -17 823.32 46.9
    6 -1 -17 870.71 48
    5 -1 17 56.69 12.8
    -5 1 17 47.6 16.3
    5 -1 17 89.39 15.8
    5 -1 -17 50.69 9.1
    5 -1 -17 48.7 8.3
    5 -1 -17 58.89 12.2
    -5 1 -17 47.7 11
    4 -1 17 658.33 47.2
    4 -1 17 601.44 44.5
    -4 1 17 548.35 37.2
    4 -1 -17 642.44 36.8
    -4 1 -17 642.44 41.7
    4 -1 -17 625.74 42.1
    4 -1 -17 606.74 37.1
    3 -1 17 156.68 17.4
    -3 1 17 151.88 14.8
    3 -1 17 175.88 20
    -3 1 17 148.59 22.3
    3 -1 -17 159.38 13.9
    3 -1 -17 156.68 13.7
    -3 1 -17 150.98 16.1
    3 -1 -17 128.29 18.5
    2 -1 17 222.28 19.5
    -2 1 17 211.58 17.7
    -2 1 17 202.28 20.1
    2 -1 17 250.97 22.9
    2 -1 -17 207.18 20.7
    -2 1 -17 179.88 19.6
    2 -1 -17 192.68 16.7
    -2 1 -17 169.98 17.1
    -1 1 17 2.5 6.2
    1 -1 17 3.2 4.1
    -1 1 17 -2.8 4.1
    1 -1 17 0 5.1
    1 -1 -17 7.3 5.4
    -1 1 -17 22 6.8
    -1 1 -17 4.9 5.3
    1 -1 -17 5.5 3.8
    0 1 17 2.1 6.3
    0 1 17 9.2 5.3
    0 -1 17 19.4 5.9
    0 -1 17 18.7 7.9
    0 -1 -17 11.6 6.4
    0 -1 -17 9.8 5.7
    0 1 -17 15.6 5.4
    0 1 -17 12.5 5.9
    1 1 17 3 5.4
    -1 -1 17 -3.1 4
    -1 -1 17 -0.8 3.2
    1 1 17 8 5.6
    -1 -1 -17 1.7 4.2
    1 1 -17 5.9 3.2
    -1 -1 -17 -1.7 4.7
    1 1 -17 5.7 4.6
    -2 -1 17 173.58 15
    2 1 17 220.98 20.4
    2 1 17 167.48 20
    -2 -1 -17 220.78 22.1
    -2 -1 -17 216.78 18.6
    2 1 -17 192.38 14.6
    2 1 -17 195.78 20.1
    3 1 17 158.18 17.9
    -3 -1 17 154.68 17.5
    3 1 17 165.38 19.5
    -3 -1 17 149.49 12.8
    3 1 -17 174.38 12.3
    -3 -1 -17 133.39 28.8
    -3 -1 -17 166.48 17.3
    3 1 -17 178.58 18.9
    3 1 -17 157.18 13.1
    4 1 17 672.23 44.7
    4 1 17 597.34 42.2
    -4 -1 17 600.34 40.9
    4 1 -17 605.24 33
    4 1 -17 591.04 33.1
    -4 -1 -17 580.34 40.8
    4 1 -17 548.45 39.9
    5 1 17 62.59 14.1
    5 1 17 43.7 12.4
    -5 -1 17 47.8 10.8
    5 1 -17 63.59 6.7
    -5 -1 -17 58.09 14.2
    -6 -1 17 773.02 49.5
    6 1 17 841.72 54.79
    6 1 17 798.32 54.29
    6 1 -17 804.72 42.1
    6 1 -17 747.23 53.29
    -7 -1 17 95.09 14.5
    7 1 17 82.59 16.3
    7 1 17 99.19 18.7
    7 1 -17 81.69 8.1
    7 1 -17 66.39 12.4
    -8 -1 17 75.39 12.8
    8 1 17 36.3 11
    8 1 17 67.39 15.4
    8 1 -17 54.39 12.3
    8 1 -17 74.79 7.7
    8 1 -17 75.39 8.2
    9 1 17 5.4 8.8
    -9 -1 17 0.5 4.7
    9 1 17 8.6 9.1
    9 1 -17 5.6 3.9
    9 1 -17 2.2 6.3
    9 1 -17 16.4 7
    10 1 17 33.5 13
    -10 -1 17 49.5 9.5
    10 1 -17 51.69 7.7
    10 1 -17 41.8 8
    10 1 -17 35.9 9.3
    11 1 17 33.9 12.2
    -11 -1 17 60.39 10.4
    11 1 -17 47.5 8.8
    11 1 -17 31.1 7.9
    11 1 -17 26.1 9
    12 1 17 291.37 34.5
    -12 -1 17 346.27 24.2
    12 1 17 392.96 34.3
    -12 -1 17 322.27 24.3
    12 1 -17 366.66 27.1
    12 1 -17 369.56 25.5
    12 1 -17 317.77 23.9
    13 1 17 120.09 23.3
    -13 -1 17 86.99 13.4
    13 1 17 99.29 19
    -13 -1 17 123.69 13
    13 1 -17 115.09 16.3
    13 1 -17 130.79 14.6
    13 1 -17 125.09 14.2
    -14 -1 17 110.59 14.9
    14 1 17 92.49 20.4
    14 1 17 140.29 23.3
    -14 -1 17 135.39 13.1
    14 1 -17 80.69 15.7
    14 1 -17 151.48 16.8
    14 1 -17 105.59 10.9
    15 1 17 28.3 17.8
    15 1 17 16.5 13.5
    15 1 -17 33.1 10.6
    16 1 17 58.49 19
    16 1 17 86.19 23.6
    16 1 -17 95.99 14.9
    17 1 17 -10.7 15.6
    17 1 17 -3.7 14.7
    17 1 -17 3.2 12.6
    17 -1 18 -23.4 14.3
    17 -1 18 -0.7 14.5
    16 -1 18 -1.3 14.5
    16 -1 18 -3.7 15.2
    16 -1 -18 -20.8 10.8
    -15 1 18 21.9 9.1
    15 -1 18 -2 15
    15 -1 18 -12.2 10.7
    15 -1 -18 6.4 10.2
    15 -1 -18 7.4 7.8
    -14 1 18 12.6 9.5
    -14 1 18 8.8 8.8
    14 -1 18 17.7 12.5
    14 -1 18 35.6 15.8
    14 -1 -18 34.5 11.9
    14 -1 -18 5.9 9.5
    14 -1 -18 12.6 14
    13 -1 18 131.29 24.4
    -13 1 18 151.08 16.9
    -13 1 18 104.29 15.8
    13 -1 18 164.38 25.9
    13 -1 -18 118.19 19.8
    13 -1 -18 120.49 17.3
    -12 1 18 41.8 9.7
    -12 1 18 51.39 12.6
    12 -1 18 32.5 13.6
    12 -1 18 65.59 17.3
    12 -1 -18 40.1 11.6
    12 -1 -18 54.49 13.3
    12 -1 -18 53.59 11.4
    11 -1 18 89.79 20.2
    11 -1 18 67.59 17.2
    11 -1 -18 87.89 14.6
    11 -1 -18 88.59 12.9
    11 -1 -18 85.39 13.7
    -10 1 18 31.7 10.9
    10 -1 18 34.6 13.6
    10 -1 18 38.8 13.3
    10 -1 -18 36.8 11.3
    10 -1 -18 32.4 8.6
    10 -1 -18 33.4 9
    9 -1 18 87.29 18.4
    9 -1 18 58.19 14.2
    -9 1 18 64.89 11.2
    9 -1 -18 67.09 12.8
    9 -1 -18 54.79 10
    9 -1 -18 51.19 10.3
    8 -1 18 46.1 13
    -8 1 18 45.6 10.9
    8 -1 18 68.09 16.6
    8 -1 -18 51.19 9.2
    8 -1 -18 38.2 9.5
    8 -1 -18 33.1 10.3
    7 -1 18 49.1 13.4
    7 -1 18 19 12.1
    -7 1 18 25.6 9
    7 -1 -18 32.9 7.7
    7 -1 -18 31.7 9.1
    7 -1 -18 33 8
    6 -1 18 69.39 14.7
    -6 1 18 54.89 12.4
    6 -1 18 50.49 13.3
    6 -1 -18 32.9 7
    6 -1 -18 34.2 6.9
    6 -1 -18 48.6 12.1
    -5 1 18 74.59 13.9
    5 -1 18 62.99 14.7
    5 -1 18 71.29 13.5
    5 -1 -18 67.49 10.1
    5 -1 -18 67.69 9.7
    5 -1 -18 65.69 13.8
    -5 1 -18 74.39 15.4
    -4 1 18 82.99 11.9
    -4 1 18 76.69 14.2
    4 -1 18 81.49 14.8
    4 -1 18 76.59 16.9
    4 -1 -18 93.59 10.3
    4 -1 -18 71.19 10.2
    4 -1 -18 72.69 14.7
    -4 1 -18 71.09 13.8
    -3 1 18 41.3 8.7
    3 -1 18 37.6 11.6
    -3 1 18 41 9.6
    3 -1 18 41 10.1
    3 -1 -18 54.89 11.8
    -3 1 -18 41.7 11.4
    3 -1 -18 37.3 7.6
    -2 1 18 65.09 13.5
    -2 1 18 71.59 11.4
    2 -1 18 82.19 16.2
    2 -1 18 83.89 13.7
    2 -1 -18 74.19 10.5
    -2 1 -18 55.79 11
    2 -1 -18 63.99 12.7
    1 -1 18 138.59 20.9
    1 -1 18 132.49 14.6
    -1 1 18 129.69 14.8
    -1 1 18 155.98 18
    1 -1 -18 123.29 18.9
    -1 1 -18 149.59 14.5
    1 -1 -18 140.89 14.6
    0 -1 18 116.59 12.7
    0 1 18 97.69 16.5
    0 1 18 110.59 15.3
    0 -1 18 117.99 18.5
    0 1 -18 87.59 10.8
    0 1 -18 103.79 18
    0 -1 -18 103.49 12.4
    0 -1 -18 79.99 17.6
    1 1 18 115.69 16.6
    -1 -1 18 125.19 19.7
    1 1 18 107.79 18.4
    -1 -1 18 123.59 13
    1 1 -18 128.49 18.8
    -1 -1 -18 173.68 16.2
    1 1 -18 160.68 13.1
    2 1 18 59.79 12.3
    -2 -1 18 51.39 8.7
    2 1 18 84.19 15.3
    -2 -1 18 65.89 13.4
    2 1 -18 64.49 9.1
    2 1 -18 54.89 12.6
    -3 -1 18 22.4 6.2
    3 1 18 27 11.1
    -3 -1 18 34.5 10.4
    3 1 -18 19.9 5.2
    3 1 -18 32.6 9.3
    3 1 -18 25.7 5.2
    -3 -1 -18 28.5 8.9
    -4 -1 18 65.39 13.2
    4 1 18 48.5 13.3
    4 1 18 66.79 13.8
    4 1 -18 79.59 14.7
    -4 -1 -18 78.69 14.3
    4 1 -18 81.19 10.9
    4 1 -18 68.39 7.4
    5 1 18 65.69 15
    5 1 18 62.39 14.4
    5 1 -18 81.49 9.1
    5 1 -18 71.39 13.1
    5 1 -18 77.99 7.8
    6 1 18 28.3 11.7
    -6 -1 18 31.7 9.2
    6 1 18 34.1 11.8
    6 1 -18 55.79 6.4
    6 1 -18 51.69 12.2
    7 1 18 34.3 11.1
    -7 -1 18 24.3 8.6
    7 1 -18 28.3 8.9
    7 1 -18 26 4.8
    -8 -1 18 43.4 10.6
    8 1 18 66.09 15
    8 1 -18 58.69 7
    8 1 -18 41.2 14.8
    9 1 18 74.79 17.8
    -9 -1 18 71.59 12.3
    9 1 18 72.09 15.5
    9 1 -18 78.59 8.3
    9 1 -18 75.29 14.2
    -10 -1 18 57.19 10.6
    10 1 18 34.6 12.7
    10 1 18 29.1 12
    10 1 -18 39.8 9.9
    10 1 -18 33.2 7
    10 1 -18 38.5 6.7
    11 1 18 70.89 17.1
    11 1 18 81.79 18.4
    -11 -1 18 74.29 11.3
    11 1 -18 59.99 10
    11 1 -18 65.19 9.2
    11 1 -18 66.49 12.1
    12 1 18 76.69 17.1
    12 1 18 26.3 14.3
    -12 -1 18 49.99 10
    12 1 -18 46.6 10.2
    12 1 -18 61.19 9.6
    12 1 -18 50.39 10
    -13 -1 18 155.88 15.2
    -13 -1 18 117.19 14.9
    13 1 18 132.09 22
    13 1 18 102.19 23.6
    13 1 -18 151.78 15.8
    13 1 -18 148.99 17.1
    13 1 -18 141.39 15.5
    -14 -1 18 31.9 7.7
    -14 -1 18 35.1 8.9
    14 1 18 -2 12.5
    14 1 18 13.3 12.2
    14 1 -18 -10.5 12.1
    14 1 -18 18.8 8.5
    14 1 -18 5 8.9
    15 1 18 20.3 13.6
    15 1 18 13.5 15.8
    15 1 -18 9.3 9
    16 1 18 -0.9 15.1
    16 1 18 7.6 19.2
    17 1 18 -9.7 14.3
    17 1 18 32.7 18.8
    17 -1 19 1.2 14.8
    17 -1 19 -0.2 17.4
    16 -1 19 8.5 15.7
    16 -1 19 8 16.5
    16 -1 -19 -5.8 13.2
    15 -1 19 22.2 15.8
    15 -1 19 -7.9 12
    -15 1 19 7 8.8
    15 -1 -19 -29.6 9.3
    15 -1 -19 19.5 9
    14 -1 19 -1.8 11.2
    -14 1 19 -2.7 9.6
    14 -1 19 -13.7 11
    14 -1 -19 -4.1 12.4
    13 -1 19 101.39 21.7
    13 -1 -19 80.59 16.8
    13 -1 -19 111.29 26.8
    13 -1 -19 85.99 14.1
    -12 1 19 -8.8 7
    12 -1 19 10.5 11.9
    12 -1 19 8.8 11
    12 -1 -19 -5.6 6.9
    12 -1 -19 -8.5 8.7
    12 -1 -19 -15 8.4
    -11 1 19 130.89 16.9
    11 -1 19 124.39 23.5
    11 -1 19 102.69 20.7
    11 -1 -19 106.99 16.2
    11 -1 -19 107.79 14.5
    11 -1 -19 134.69 17.2
    10 -1 19 42.6 12.3
    10 -1 19 46 15.3
    -10 1 19 58.59 11
    10 -1 -19 45.6 9.9
    10 -1 -19 59.39 11
    10 -1 -19 50.79 11.9
    9 -1 19 30.1 12.9
    -9 1 19 32.6 9.7
    9 -1 19 22.8 11.2
    9 -1 -19 33.6 8.8
    9 -1 -19 27.9 7.8
    9 -1 -19 29 10.5
    8 -1 19 27.5 10.4
    -8 1 19 50.79 11.2
    8 -1 19 22.3 11.6
    8 -1 -19 16.8 8.7
    8 -1 -19 26.6 7.1
    8 -1 -19 28.9 8.5
    -7 1 19 32.3 10
    7 -1 19 13.6 8.2
    7 -1 -19 23.7 6.9
    7 -1 -19 8.5 8.7
    7 -1 -19 26.7 7.6
    -6 1 19 866.41 53.59
    6 -1 19 749.53 54.89
    6 -1 -19 835.32 48.4
    6 -1 -19 862.51 54.39
    6 -1 -19 847.92 47.9
    5 -1 19 261.67 25.5
    5 -1 19 302.07 29.3
    -5 1 19 276.87 24.8
    5 -1 -19 261.57 19.8
    5 -1 -19 227.88 24.3
    5 -1 -19 276.17 20.6
    -4 1 19 210.78 21.6
    -4 1 19 189.58 17.6
    4 -1 19 223.78 24.6
    4 -1 19 193.28 20.9
    4 -1 -19 222.38 17.3
    4 -1 -19 201.38 17.3
    -4 1 -19 205.98 20.8
    3 -1 19 104.79 16.3
    -3 1 19 101.59 16.8
    3 -1 19 130.89 20.7
    -3 1 19 103.29 12.3
    3 -1 -19 113.19 12
    -3 1 -19 100.89 15
    3 -1 -19 111.59 12.5
    -2 1 19 475.55 33.6
    2 -1 19 503.95 39.5
    2 -1 19 495.15 35.9
    -2 1 19 525.35 38.4
    2 -1 -19 517.55 33
    -2 1 -19 495.05 34.2
    -1 1 19 22.1 8.6
    -1 1 19 18.8 7.3
    1 -1 19 28.5 9.9
    1 -1 19 28.1 8.2
    1 -1 -19 38.7 9.1
    -1 1 -19 27.8 7.3
    0 -1 19 46.6 12.1
    0 -1 19 52.39 10.3
    0 1 19 106.89 18.8
    0 1 19 59.49 11.4
    0 1 -19 76.99 11.5
    0 -1 -19 84.29 12.7
    -1 -1 19 34 7.8
    -1 -1 19 39.9 11.3
    1 1 19 24.6 8.5
    1 1 19 25.2 9.6
    1 1 -19 23.5 6.7
    -1 -1 -19 28.6 8.2
    -2 -1 19 362.36 32
    -2 -1 19 408.26 27.4
    2 1 19 427.56 35.1
    2 1 19 428.36 32.7
    -2 -1 -19 447.96 32
    2 1 -19 435.66 45.3
    2 1 -19 432.36 26.9
    3 1 19 89.99 15.9
    -3 -1 19 95.79 10.8
    3 1 19 76.89 16.7
    -3 -1 19 91.49 16.8
    3 1 -19 85.89 9.8
    3 1 -19 133.29 18.7
    3 1 -19 105.69 9.9
    -3 -1 -19 105.59 16.1
    4 1 19 184.08 21.1
    -4 -1 19 203.98 21.2
    4 1 19 168.28 24.1
    4 1 -19 192.88 20.8
    4 1 -19 192.28 13.7
    -5 -1 19 221.98 23.8
    5 1 19 268.77 27.5
    5 1 19 278.27 27
    5 1 -19 279.87 17.6
    5 1 -19 294.97 17.7
    5 1 -19 277.37 25.3
    6 1 19 757.52 69.59
    6 1 19 767.32 54.49
    -6 -1 19 803.92 51.79
    6 1 -19 801.02 42.3
    6 1 -19 830.02 51.89
    -7 -1 19 22.8 8.8
    7 1 19 18.1 10
    7 1 19 35.3 12.6
    7 1 -19 20.2 9.4
    7 1 -19 21.5 4.6
    -8 -1 19 42.3 11.8
    8 1 19 35.4 13.9
    8 1 19 40 12
    8 1 -19 34.5 5.2
    8 1 -19 42.3 11.2
    -9 -1 19 32.3 10.1
    9 1 19 11.1 11.3
    9 1 19 41 12.3
    9 1 -19 37.3 6.4
    9 1 -19 32.6 7.8
    9 1 -19 21 8
    10 1 19 74.09 17.8
    -10 -1 19 51.09 10.7
    10 1 -19 43.7 7.1
    10 1 -19 50.79 12.8
    -11 -1 19 155.48 16.1
    11 1 19 137.59 23.1
    11 1 19 132.79 25.7
    11 1 -19 139.59 12.4
    11 1 -19 130.99 19
    11 1 -19 119.99 13.3
    12 1 19 4.7 10.7
    12 1 19 6.9 9.6
    -12 -1 19 3 6.6
    12 1 -19 7.5 7.3
    12 1 -19 -2.8 7.4
    12 1 -19 1.2 5.7
    -13 -1 19 127.69 14.2
    13 1 19 118.19 22.7
    13 1 19 91.89 22.4
    13 1 -19 109.79 14.7
    13 1 -19 123.69 13.3
    13 1 -19 91.29 13.2
    -14 -1 19 -16 6
    14 1 19 -21.6 15.4
    14 1 19 29.6 15.9
    14 1 -19 -0.9 7.4
    15 1 19 28.3 14
    15 1 19 28.7 17.7
    15 1 -19 36 10.2
    16 1 19 1.1 11.7
    16 1 19 -14.8 13.1
    17 1 19 -3.3 15.9
    17 1 19 1.8 15.8
    16 -1 20 -10.3 11.6
    16 -1 20 -11.4 13.8
    16 -1 -20 -13.1 12.7
    15 -1 20 -12.2 24.2
    15 -1 20 3.8 13.5
    -15 1 20 15.6 10.3
    15 -1 -20 14 10.4
    15 -1 -20 -6.7 8.5
    14 -1 20 -5.2 11.6
    14 -1 20 -1.2 12.8
    -14 1 20 -1.6 10
    13 -1 20 4 15
    -13 1 20 23.2 9.2
    13 -1 20 -4 11.4
    13 -1 -20 10.4 9
    13 -1 -20 5.7 11.1
    12 -1 20 15.8 19.3
    12 -1 20 38.2 15.3
    -12 1 20 18.1 9.5
    12 -1 -20 39.5 11.6
    12 -1 -20 36.3 9.5
    12 -1 -20 -0.7 10.9
    11 -1 20 62.69 17.4
    11 -1 20 55.09 17.1
    -11 1 20 36.3 12
    11 -1 -20 48.1 10.2
    11 -1 -20 48.7 12.3
    11 -1 -20 79.49 13.5
    10 -1 20 69.89 20.8
    10 -1 20 50.49 15.9
    -10 1 20 46.4 10.5
    10 -1 -20 85.09 13.4
    10 -1 -20 59.49 9.5
    -9 1 20 8.1 6.7
    9 -1 20 0.4 10.2
    9 -1 20 8 9
    9 -1 -20 -17 5.6
    9 -1 -20 -1.8 5.7
    -8 1 20 86.39 15.1
    8 -1 20 99.29 19.1
    8 -1 20 89.09 19.5
    8 -1 -20 73.19 10.8
    8 -1 -20 66.49 10.1
    7 -1 20 26.1 10.3
    7 -1 20 11.2 9.8
    -7 1 20 20.3 9.3
    7 -1 -20 24.6 7.3
    7 -1 -20 28.6 7.5
    -6 1 20 14.8 7.8
    6 -1 20 41.1 14
    6 -1 20 31.2 11
    6 -1 -20 9 5.7
    6 -1 -20 9.1 6.2
    -5 1 20 297.37 26.5
    5 -1 20 273.07 28.3
    5 -1 20 232.48 25.6
    5 -1 -20 262.97 20.8
    5 -1 -20 276.47 20.7
    -4 1 20 -6.7 4.5
    -4 1 20 2.8 4.6
    4 -1 20 11 7.6
    4 -1 -20 3.5 5.2
    4 -1 -20 -5 4.2
    -4 1 -20 -6.6 5.8
    3 -1 20 154.48 18.7
    3 -1 20 150.38 23.1
    -3 1 20 124.69 14.9
    -3 1 20 148.99 22.1
    -3 1 -20 150.58 17.5
    3 -1 -20 196.18 16
    3 -1 -20 175.58 15.3
    2 -1 20 111.39 16.1
    -2 1 20 93.19 16.7
    -2 1 20 126.09 14.4
    2 -1 20 106.69 19.1
    2 -1 -20 83.39 12.8
    1 -1 20 553.24 38.2
    -1 1 20 639.74 43.6
    -1 1 20 520.65 37.6
    1 -1 20 576.04 43.4
    -1 1 -20 552.64 37
    1 -1 -20 562.14 37
    0 1 20 443.26 36.4
    0 -1 20 447.36 37.5
    0 -1 20 411.96 31.4
    0 1 20 475.35 34
    0 1 -20 486.05 31.4
    0 -1 -20 492.55 32.9
    1 1 20 626.44 44.4
    -1 -1 20 623.14 44.1
    -1 -1 20 548.45 36.5
    1 1 20 475.95 38.5
    -1 -1 -20 573.04 42.4
    1 1 -20 624.04 36.1
    2 1 20 47 11.4
    2 1 20 57.69 14.3
    -2 -1 20 70.69 15
    -2 -1 20 76.69 10.8
    2 1 -20 89.89 10
    -2 -1 -20 74.49 13.5
    3 1 20 155.98 22.4
    -3 -1 20 184.38 24.1
    3 1 20 143.79 22.5
    -3 -1 20 171.38 14.3
    -3 -1 -20 152.18 17.9
    3 1 -20 139.19 12.8
    3 1 -20 148.29 12.6
    -4 -1 20 -0.7 6.6
    4 1 20 -7.4 5.5
    4 1 -20 -1.7 3.5
    4 1 -20 0.8 3.6
    5 1 20 284.07 28.2
    -5 -1 20 248.38 25.3
    5 1 20 261.27 27.9
    5 1 -20 280.67 17.5
    5 1 -20 254.27 18.1
    6 1 20 11.3 9.1
    -6 -1 20 12.1 8.1
    6 1 -20 24.5 4.8
    6 1 -20 15.5 9.4
    7 1 20 15.7 9
    7 1 20 32 11.3
    -7 -1 20 28.8 10.3
    7 1 -20 24.9 8.6
    7 1 -20 23.7 4.6
    -8 -1 20 70.49 13.2
    8 1 20 58.09 14.5
    8 1 20 61.99 15.3
    8 1 -20 67.19 6.8
    8 1 -20 74.19 14.4
    9 1 20 -0.4 10
    9 1 20 7.9 9.6
    -9 -1 20 15.6 7.7
    9 1 -20 3.4 3.5
    9 1 -20 6 7.3
    10 1 20 70.39 17.5
    10 1 20 74.59 18.8
    -10 -1 20 46 11
    10 1 -20 52.19 7.6
    10 1 -20 60.39 12.9
    11 1 20 71.49 16.8
    11 1 20 56.99 16.3
    11 1 -20 67.39 12.9
    11 1 -20 53.19 7.5
    12 1 20 31 14.2
    -12 -1 20 20 8.4
    12 1 20 9 12.3
    12 1 -20 32.9 7.7
    12 1 -20 26.6 6.7
    13 1 20 -11 17.6
    -13 -1 20 -8.4 6.9
    13 1 20 12.3 12.9
    13 1 -20 -5.8 8.5
    13 1 -20 19.3 9.7
    13 1 -20 11 6.9
    14 1 20 20.2 14.2
    -14 -1 20 -6 7.7
    14 1 20 18.6 12.6
    14 1 -20 4.9 7.5
    15 1 20 0.1 14.3
    15 1 20 17.2 27.9
    16 1 20 -22.8 14.6
    16 1 20 2 15.2
    16 -1 21 80.89 24.5
    16 -1 21 86.99 22.5
    15 -1 21 -8.9 14.7
    15 -1 21 58.09 19.7
    14 -1 21 -16.4 10.2
    14 -1 21 -14.5 12.3
    -14 1 21 -23.1 7.6
    14 -1 -21 -10.1 7.7
    13 -1 21 14 14
    -13 1 21 1.7 8.5
    13 -1 21 -2.2 9.7
    13 -1 -21 -8.2 20.3
    13 -1 -21 3.3 8.2
    -12 1 21 28.6 10
    12 -1 21 27.7 14.4
    12 -1 21 32.8 15.4
    12 -1 -21 10.3 8
    12 -1 -21 16.1 11
    11 -1 21 86.39 19.8
    -11 1 21 104.89 15.7
    11 -1 21 96.89 22.8
    11 -1 -21 49.9 11.9
    11 -1 -21 75.59 11.6
    -10 1 21 12.7 9.1
    10 -1 21 1.9 9.8
    10 -1 21 18.1 12.8
    10 -1 -21 7.7 7.1
    10 -1 -21 7.5 8.3
    9 -1 21 14 10.7
    -9 1 21 9.5 8.4
    9 -1 21 5.4 8.5
    9 -1 -21 24.1 8.4
    9 -1 -21 27 7.4
    8 -1 21 28.4 11.5
    8 -1 21 17 11.7
    -8 1 21 6.2 8.1
    8 -1 -21 25.8 8.4
    8 -1 -21 25.9 7.2
    7 -1 21 163.38 24.8
    -7 1 21 132.59 19.4
    7 -1 21 169.68 26.7
    7 -1 -21 175.28 15.8
    7 -1 -21 171.68 15.7
    6 -1 21 119.99 21.3
    -6 1 21 99.49 16.7
    6 -1 -21 105.49 12.1
    6 -1 -21 98.29 12.9
    5 -1 21 193.48 27.9
    5 -1 21 189.18 22.1
    -5 1 21 187.38 21.2
    5 -1 -21 167.28 16.2
    5 -1 -21 156.08 15.4
    4 -1 21 2.8 7
    4 -1 21 13 8.2
    -4 1 21 1.1 6.7
    -4 1 21 4.6 5.6
    4 -1 -21 -1.3 4.8
    4 -1 -21 -3.7 4.7
    3 -1 21 168.98 23.1
    3 -1 21 181.18 25.8
    -3 1 21 185.68 21.5
    -3 1 21 188.48 17.9
    -3 1 -21 151.88 17.9
    3 -1 -21 180.28 16.8
    3 -1 -21 168.78 15.9
    -2 1 21 11.9 8
    2 -1 21 -0.3 5.1
    -2 1 21 13.5 7.2
    2 -1 -21 3.5 5.4
    -2 1 -21 -3.7 6
    1 -1 21 88.09 17.9
    -1 1 21 99.79 18.2
    -1 1 21 119.89 16.6
    1 -1 21 86.59 14.8
    -1 1 -21 66.09 11.7
    1 -1 -21 79.69 12.9
    0 1 21 134.79 21.5
    0 1 21 113.89 16.8
    0 -1 21 124.69 15
    0 -1 21 166.68 24.6
    0 -1 -21 171.98 22.3
    0 1 -21 143.79 14.4
    -1 -1 21 70.09 15.3
    -1 -1 21 102.69 11.9
    1 1 21 104.29 18.9
    1 1 21 108.69 22.2
    -1 -1 -21 51.69 12.5
    1 1 -21 80.99 11.7
    -2 -1 21 5.4 5.3
    2 1 21 4.1 6.4
    -2 -1 21 -0.6 4.5
    -2 -1 -21 0.2 5.9
    2 1 -21 2.3 4
    -3 -1 21 162.28 15.6
    3 1 21 174.78 23.5
    -3 -1 21 156.48 23
    3 1 21 187.68 22.3
    3 1 -21 204.58 15.5
    3 1 -21 198.08 15
    4 1 21 9.8 8
    4 1 21 -1.7 5.7
    -4 -1 21 12.3 8.3
    4 1 -21 -0.8 3.5
    4 1 -21 -5.2 3.4
    5 1 21 172.38 24.5
    5 1 21 171.38 25.4
    -5 -1 21 174.88 23.3
    5 1 -21 164.78 12.8
    6 1 21 107.49 21.4
    6 1 21 121.29 21.8
    -6 -1 21 123.29 18.7
    6 1 -21 118.69 9.4
    -7 -1 21 198.18 20.7
    7 1 21 158.88 25.1
    7 1 21 132.49 22.7
    7 1 -21 173.38 11.1
    7 1 -21 158.28 11.6
    -8 -1 21 25.6 10.1
    8 1 21 12.2 10.3
    8 1 21 27.4 12
    9 1 21 24.4 13.5
    -9 -1 21 35.1 10.9
    9 1 21 28.4 12.5
    9 1 -21 4.3 9.5
    10 1 21 6.7 8.8
    10 1 21 18.4 12.8
    -10 -1 21 -0.5 6.6
    10 1 -21 -9 7
    11 1 21 92.69 28.8
    -11 -1 21 90.39 14.6
    11 1 21 81.89 22
    11 1 -21 100.99 9.2
    11 1 -21 103.29 16.4
    12 1 21 6.2 14
    -12 -1 21 9.1 10.2
    12 1 21 23.4 14
    12 1 -21 -2.4 10.9
    13 1 21 18.9 11.8
    13 1 21 -0.3 13.5
    -13 -1 21 2.6 8.5
    13 1 -21 -7 5.5
    14 1 21 6.2 13.7
    14 1 21 1.2 12.4
    -14 -1 21 -21.4 6.8
    14 1 -21 -5.7 8.7
    15 1 21 12.5 16.2
    15 1 21 25 15.6
    16 1 21 110.79 24.6
    16 1 21 117.49 27.9
    16 -1 22 6 16.2
    16 -1 22 -9 14.5
    15 -1 22 2.8 12.1
    15 -1 22 0.2 15.1
    -15 1 22 7.4 10.5
    -14 1 22 7.8 9.1
    14 -1 22 -19.8 12.6
    14 -1 22 12.6 13.5
    14 -1 -22 -9.5 9
    -13 1 22 23 12.1
    13 -1 22 49.1 20.5
    13 -1 22 17.4 15.8
    13 -1 -22 28.1 9.3
    12 -1 22 -13.6 11.1
    12 -1 22 13.6 14.8
    -12 1 22 8.3 9
    12 -1 -22 10 7.4
    12 -1 -22 3.8 11.5
    11 -1 22 171.48 26.4
    11 -1 22 156.68 28.5
    -11 1 22 128.79 19.1
    11 -1 -22 162.78 16.2
    11 -1 -22 163.28 17.6
    10 -1 22 49 15.8
    10 -1 22 49.9 14.9
    -10 1 22 90.19 16.2
    10 -1 -22 79.39 11.3
    10 -1 -22 92.39 13
    -9 1 22 19.6 9.1
    9 -1 -22 30.5 8.9
    9 -1 -22 26.1 7.4
    8 -1 22 90.79 19.6
    -8 1 22 76.39 15.6
    8 -1 22 89.59 20.3
    8 -1 -22 94.49 12.2
    8 -1 -22 92.19 12.1
    7 -1 22 104.89 21.4
    -7 1 22 102.49 17.9
    7 -1 22 103.79 19.2
    7 -1 -22 141.39 14.6
    7 -1 -22 138.69 13.8
    6 -1 22 100.49 20.8
    6 -1 22 70.69 16.8
    -6 1 22 69.19 14.1
    6 -1 -22 87.69 12.3
    6 -1 -22 107.69 12.3
    5 -1 22 17.5 10.8
    -5 1 22 16.9 9.2
    5 -1 22 22.5 10.3
    5 -1 -22 15.4 6.2
    5 -1 -22 10.2 6
    -4 1 22 36.7 12.2
    4 -1 22 15.6 9.5
    4 -1 22 23.7 10.5
    4 -1 -22 25.9 7.5
    4 -1 -22 40.5 8.3
    -3 1 22 27.8 9
    -3 1 22 35.3 12
    3 -1 22 13 9.5
    3 -1 22 39.9 11.9
    3 -1 -22 27.4 7.5
    3 -1 -22 33.1 7.9
    -3 1 -22 22.1 8.8
    2 -1 22 230.38 26
    -2 1 22 220.18 20.7
    2 -1 22 223.88 22.4
    -2 1 -22 196.48 20.1
    2 -1 -22 190.08 18.5
    1 -1 22 637.64 50.29
    1 -1 22 673.23 45.5
    -1 1 22 739.73 56.29
    -1 1 22 664.83 45.6
    1 -1 -22 733.13 44.7
    0 -1 22 502.75 35.1
    0 1 22 433.56 35.4
    0 -1 22 531.85 44
    0 1 22 494.85 40.7
    0 -1 -22 552.74 36.2
    0 1 -22 483.35 33.4
    1 1 22 637.54 46.1
    1 1 22 744.43 51.89
    -1 -1 22 692.53 43.4
    -1 -1 -22 711.13 45.8
    1 1 -22 657.43 41.6
    -2 -1 22 229.28 19.5
    2 1 22 233.38 26.3
    -2 -1 22 231.88 24.8
    2 1 22 223.68 23.2
    -2 -1 -22 205.48 21.3
    2 1 -22 218.18 18.1
    -3 -1 22 17.1 6.6
    -3 -1 22 20.3 9.7
    3 1 22 12 8.8
    3 1 22 9.6 8.7
    3 1 -22 12.3 5.4
    3 1 -22 1.4 4.1
    -4 -1 22 27.7 11.1
    4 1 22 22.1 10.5
    4 1 22 15.9 9.3
    -4 -1 22 22.8 6.4
    4 1 -22 17.7 5.9
    4 1 -22 25.8 6
    -5 -1 22 20.2 9.7
    5 1 22 11.8 8.6
    5 1 -22 11 4.1
    6 1 22 88.79 19.1
    -6 -1 22 114.39 18.7
    6 1 22 97.29 20.1
    6 1 -22 87.19 8.4
    7 1 22 85.09 19.2
    7 1 22 108.99 21.4
    -7 -1 22 118.19 19.4
    7 1 -22 119.49 8.8
    7 1 -22 133.69 8.9
    -8 -1 22 101.69 16.2
    8 1 22 58.69 17.1
    8 1 22 124.59 22.2
    9 1 22 30.7 12.9
    -9 -1 22 33.8 10.8
    9 1 22 19.8 10.3
    10 1 22 70.79 30.1
    -10 -1 22 57.79 12.3
    10 1 22 73.59 18
    -11 -1 22 128.59 17.4
    11 1 22 136.59 24.5
    11 1 22 130.09 25.7
    11 1 -22 143.79 30.3
    12 1 22 0.2 10.2
    12 1 22 18.3 14.2
    -12 -1 22 -0.2 7.6
    12 1 -22 12.9 10.5
    13 1 22 2.8 15.1
    -13 -1 22 29.7 9.6
    13 1 22 27.1 15.2
    -14 -1 22 -0.8 9
    14 1 22 -1.1 12.4
    14 1 22 -14.9 13.4
    15 1 22 -14.8 13.2
    15 1 22 -0.5 13.8
    16 1 22 -21.4 14.8
    16 1 22 29.5 18
    15 -1 23 10.8 16.6
    15 -1 23 10.7 16.9
    -14 1 23 1.6 10.5
    14 -1 23 4.5 14.1
    -13 1 23 -21 9
    13 -1 23 18.5 17.4
    13 -1 23 3.5 12.6
    13 -1 -23 16.7 7.7
    12 -1 23 -18.5 10.3
    -12 1 23 -16.5 6.9
    12 -1 23 11.9 12
    12 -1 -23 5.7 7.4
    11 -1 23 -8.7 11.7
    11 -1 23 -2.9 9.2
    -11 1 23 8.8 9.4
    11 -1 -23 15.8 9.3
    11 -1 -23 24.7 8.2
    10 -1 23 26.5 15.7
    10 -1 23 31.2 14.8
    -10 1 23 50.89 15.6
    10 -1 -23 41.3 9.6
    10 -1 -23 53.29 10.2
    9 -1 23 21.9 12.3
    9 -1 23 37.3 14.8
    9 -1 -23 15.4 7.3
    9 -1 -23 15.2 8.2
    8 -1 23 41.2 18.9
    8 -1 23 20 11.5
    8 -1 -23 46.3 9.4
    8 -1 -23 42.5 8.6
    7 -1 23 25.3 11.6
    -7 1 23 39.9 13.2
    7 -1 23 40.5 16
    7 -1 -23 37.3 8.4
    7 -1 -23 35 8
    6 -1 23 217.48 31.4
    -6 1 23 176.68 24.5
    6 -1 23 166.78 25.7
    6 -1 -23 210.68 17.9
    6 -1 -23 185.58 17.1
    5 -1 23 28.3 11.5
    5 -1 23 45.5 19.5
    -5 1 23 28.2 10.1
    5 -1 -23 35.3 8.4
    5 -1 -23 33.7 8.2
    -4 1 23 111.19 15.1
    4 -1 23 91.19 19.2
    -4 1 23 97.69 17.9
    4 -1 23 98.29 18
    4 -1 -23 114.39 13.6
    4 -1 -23 100.49 13.5
    -3 1 23 57.39 11.8
    3 -1 23 33 11.9
    -3 1 23 52.59 13
    3 -1 23 67.69 13.5
    3 -1 -23 58.49 10.8
    3 -1 -23 58.79 10.3
    -2 1 23 73.59 17.6
    2 -1 23 75.19 18.4
    2 -1 23 62.89 13.3
    -2 1 23 72.59 12.8
    -2 1 -23 48.7 11.9
    2 -1 -23 71.09 12.5
    -1 1 23 212.58 21.5
    1 -1 23 230.98 25.9
    1 -1 23 233.68 21.9
    -1 1 23 205.08 28.4
    -1 1 -23 185.78 19.8
    0 -1 23 99.59 18.8
    0 1 23 106.39 20.1
    0 -1 23 128.59 17.8
    0 1 -23 118.29 15.4
    0 -1 -23 134.09 17.7
    1 1 23 206.58 24.5
    -1 -1 23 195.58 19.1
    -1 -1 23 180.28 25.9
    1 1 23 177.08 20.8
    1 1 -23 193.58 17.6
    -1 -1 -23 199.08 20.5
    -2 -1 23 62.89 15.8
    2 1 23 67.79 16.3
    -2 -1 23 63.29 11.5
    2 1 23 86.69 16.7
    2 1 -23 72.19 11
    -3 -1 23 23.8 7
    3 1 23 48.4 14
    3 1 23 40.6 13.8
    -3 -1 23 16.1 10.1
    3 1 -23 40.2 7.4
    3 1 -23 38.1 7.5
    4 1 23 75.79 17.3
    4 1 23 98.99 20.1
    -4 -1 23 99.99 12.5
    4 1 -23 89.99 10.5
    4 1 -23 97.09 10.3
    -5 -1 23 30 13.2
    5 1 23 31.4 10.8
    5 1 23 29.6 9.4
    5 1 -23 26.7 5.9
    5 1 -23 21.8 6.5
    6 1 23 174.28 27.9
    6 1 23 186.68 26.4
    -6 -1 23 199.58 22.6
    6 1 -23 168.58 12.2
    7 1 23 25.5 11.8
    7 1 23 19.7 12.1
    -7 -1 23 36.6 11.7
    8 1 23 22.7 15
    -8 -1 23 42.1 11.9
    9 1 23 15.1 10.6
    9 1 23 29.6 16
    -9 -1 23 26.8 10.3
    -10 -1 23 49.6 12.9
    10 1 23 45.3 16.1
    10 1 23 45.7 16.8
    -11 -1 23 11.2 9.7
    11 1 23 24.7 12.8
    11 1 23 21.2 14.4
    -12 -1 23 -3.8 8
    12 1 23 9 13.7
    12 1 23 -2.7 11.7
    13 1 23 -8.2 13.4
    -13 -1 23 -0.1 8.9
    13 1 23 14.9 14.1
    -14 -1 23 -9.3 10.1
    14 1 23 -2.3 14.2
    14 1 23 -12.8 21.2
    15 1 23 2.7 17.1
    15 1 23 -41.1 14.2
    15 -1 24 13.2 16.7
    15 -1 24 -6.4 15.1
    14 -1 24 9.7 16.3
    -14 1 24 38.5 15.9
    14 -1 24 -9.7 14
    13 -1 24 4.5 14.6
    13 -1 24 63.09 21.6
    13 -1 -24 35.3 12
    -12 1 24 80.59 15.2
    12 -1 24 31.4 18.4
    12 -1 24 75.09 21.9
    12 -1 -24 42 10
    11 -1 24 149.99 28.9
    11 -1 24 127.49 27
    -11 1 24 183.48 21.4
    11 -1 -24 170.98 18.8
    11 -1 -24 194.58 16.9
    -10 1 24 44.8 11.7
    10 -1 24 15.7 13.8
    10 -1 24 18.2 13.1
    10 -1 -24 18.2 9
    10 -1 -24 43.5 8.6
    9 -1 24 158.48 27.2
    9 -1 24 158.28 26.6
    -9 1 24 147.39 21.4
    9 -1 -24 166.98 16
    9 -1 -24 155.88 15.8
    8 -1 24 25.6 13.7
    -8 1 24 12.3 10.6
    8 -1 -24 22.9 8
    8 -1 -24 38.1 9
    7 -1 24 10 9.8
    -7 1 24 49.8 14
    7 -1 24 14.3 10.7
    7 -1 -24 25 7.6
    7 -1 -24 12.6 7.1
    -6 1 24 32.9 11.1
    6 -1 24 49.5 14.1
    6 -1 -24 29.8 7.6
    6 -1 -24 24.4 8.1
    -5 1 24 103.29 19.9
    5 -1 24 78.89 18.1
    5 -1 24 77.69 20.2
    5 -1 -24 108.29 14
    5 -1 -24 95.59 13.2
    -4 1 24 25.5 8.1
    4 -1 24 14.5 11.9
    4 -1 24 11.1 7.9
    -4 1 24 16.1 9.1
    4 -1 -24 36.4 8.8
    4 -1 -24 29 8.3
    3 -1 24 84.59 15.4
    -3 1 24 64.59 12.5
    -3 1 24 61.59 15.4
    3 -1 24 44.9 14.1
    3 -1 -24 43.2 10
    3 -1 -24 79.89 12.2
    2 -1 24 118.59 18.4
    2 -1 24 124.29 22.7
    -2 1 24 118.09 16.5
    2 -1 -24 102.19 15.1
    -2 1 -24 91.89 15.8
    -1 1 24 119.49 18.2
    -1 1 24 125.29 22
    1 -1 24 117.59 18.4
    1 -1 24 106.19 20.6
    1 -1 -24 117.89 16.6
    -1 1 -24 137.69 17.9
    0 -1 24 14.1 8.4
    0 1 24 2.3 7.6
    0 1 24 16.1 9.3
    0 -1 24 36.8 9.7
    0 -1 -24 5 7.2
    0 1 -24 2.4 7.6
    -1 -1 24 138.89 22.6
    -1 -1 24 137.69 15.8
    1 1 24 104.39 19.4
    1 1 24 157.88 21.5
    1 1 -24 112.89 13.5
    -1 -1 -24 81.69 15.3
    2 1 24 94.99 17.5
    2 1 24 87.39 19
    -2 -1 24 79.59 12.7
    -2 -1 24 54.29 14.3
    2 1 -24 82.79 11.3
    3 1 24 45.4 12.9
    -3 -1 24 29.1 11.4
    -3 -1 24 54.49 9.9
    3 1 24 57.09 16.2
    3 1 -24 41.7 8.2
    3 1 -24 43.4 8.3
    4 1 24 27.5 11
    -4 -1 24 28.6 7.2
    -4 -1 24 18.5 11
    4 1 -24 15.1 5.8
    4 1 -24 14.6 5.7
    -5 -1 24 76.09 16.8
    5 1 24 104.89 20.4
    5 1 24 117.69 22.1
    5 1 -24 92.09 9.8
    5 1 -24 74.39 9.4
    -6 -1 24 28.9 12.2
    6 1 24 20.6 20
    6 1 24 45.7 13.7
    6 1 -24 36.5 5.6
    7 1 24 17.5 11.2
    7 1 24 21.7 11.8
    -7 -1 24 6.3 10.4
    8 1 24 26.1 12
    8 1 24 54.49 16.9
    9 1 24 164.58 28.4
    9 1 24 147.99 26
    -9 -1 24 256.87 28.9
    -10 -1 24 35.8 11.8
    10 1 24 33.7 15.8
    10 1 24 48.9 14.8
    11 1 24 150.98 27.8
    11 1 24 189.58 28.3
    -11 -1 24 113.19 17.5
    12 1 24 51.89 21.5
    -12 -1 24 50.89 12.5
    12 1 24 56.89 19
    13 1 24 33.9 16.9
    -13 -1 24 14.9 10
    13 1 24 24.8 16.5
    -14 -1 24 -0.5 9.8
    14 1 24 -11.1 15.7
    14 1 24 -11 14
    15 1 24 -19 16.6
    15 1 24 -21.9 15.7
    14 -1 25 5 15.2
    14 -1 25 -12.2 14.5
    -14 1 25 -16 9.9
    -13 1 25 4.2 10.6
    13 -1 25 57.39 21.6
    13 -1 25 42.3 29.7
    12 -1 25 56.09 19.2
    12 -1 25 42.2 17.3
    -12 1 25 50.99 12.8
    12 -1 -25 36.4 9.4
    11 -1 25 75.99 20.2
    11 -1 25 57.09 21.2
    -11 1 25 56.69 13.7
    11 -1 -25 54.49 10
    -10 1 25 81.59 15.1
    10 -1 25 63.79 20.8
    10 -1 25 79.49 19.9
    10 -1 -25 87.19 12.4
    10 -1 -25 67.19 10.5
    9 -1 25 32.8 14.4
    9 -1 25 19.3 14
    -9 1 25 37.1 13.3
    9 -1 -25 14.9 8.2
    9 -1 -25 31.5 7.5
    8 -1 25 73.19 19.9
    -8 1 25 75.19 15.5
    8 -1 25 78.29 19.9
    8 -1 -25 72.49 11.7
    8 -1 -25 93.49 12.1
    -7 1 25 27.7 10.1
    7 -1 25 29.8 15.5
    7 -1 25 61.39 16.8
    7 -1 -25 47.6 9.7
    7 -1 -25 59.69 10.1
    -6 1 25 378.76 35
    6 -1 25 397.06 40
    6 -1 25 384.76 36.3
    6 -1 -25 388.56 27.7
    6 -1 -25 424.86 28.4
    5 -1 25 39.6 16.2
    -5 1 25 9.7 9.2
    5 -1 25 46.7 14.6
    5 -1 -25 29.6 8.1
    5 -1 -25 12 7.9
    -4 1 25 28.5 9
    -4 1 25 51.79 15
    4 -1 25 34.3 14.4
    4 -1 -25 37.5 8.9
    4 -1 -25 24.2 8.6
    -3 1 25 18.5 10.5
    -3 1 25 24.6 8.4
    3 -1 25 19.7 9.5
    3 -1 25 47.2 12.8
    3 -1 -25 5.1 7
    3 -1 -25 14.6 7.4
    -2 1 25 -0.6 9.2
    2 -1 25 19.8 9.9
    2 -1 25 15.1 8.9
    2 -1 -25 10.6 8.4
    1 -1 25 92.49 19.4
    -1 1 25 55.49 15.6
    -1 1 25 59.69 13.2
    1 -1 25 66.59 13.6
    1 -1 -25 48.6 11.9
    -1 1 -25 50.79 12.5
    0 -1 25 60.29 17
    0 1 25 68.89 14.9
    0 1 25 83.19 19.3
    0 -1 25 83.49 14.8
    0 1 -25 70.99 12.6
    0 -1 -25 75.79 14.7
    1 1 25 88.89 15.7
    -1 -1 25 57.99 12.7
    -1 -1 25 75.29 18.4
    1 1 25 55.69 15.3
    1 1 -25 56.59 11.7
    -2 -1 25 6 8.2
    2 1 25 19 11.3
    2 1 25 18.6 10.4
    -2 -1 25 13.8 7.2
    2 1 -25 8 6.3
    -3 -1 25 13.2 9.9
    3 1 25 -0.2 9.5
    -3 -1 25 -0.6 5.6
    3 1 25 8.6 9
    3 1 -25 15.6 6.8
    3 1 -25 -4.5 5.3
    4 1 25 36.9 13.8
    -4 -1 25 25.7 11.6
    4 1 -25 27.4 6.7
    4 1 -25 24.6 6.8
    -5 -1 25 38.7 11.7
    5 1 25 39.4 13.6
    5 1 25 27.8 13.1
    5 1 -25 16.7 5.6
    5 1 -25 18.2 5.7
    6 1 25 360.86 37.7
    6 1 25 355.36 36.1
    -6 -1 25 404.06 34.4
    6 1 -25 326.77 20.4
    7 1 25 18.1 14.6
    -7 -1 25 30.8 11.2
    7 1 25 46.2 14.4
    8 1 25 58.59 18.5
    8 1 25 85.49 19.4
    -8 -1 25 93.59 18.3
    -9 -1 25 55.49 13.6
    9 1 25 29.9 14.1
    9 1 25 49.5 17.9
    10 1 25 67.39 21
    10 1 25 53.29 19.4
    -10 -1 25 82.09 15.8
    11 1 25 49.7 17.9
    11 1 25 102.49 23.4
    -11 -1 25 59.39 15.1
    12 1 25 59.39 19.9
    -12 -1 25 35.5 13
    12 1 25 35.5 18
    13 1 25 46.2 20.1
    -13 -1 25 13 11.2
    14 1 25 19.5 17.3
    14 1 25 14.1 17.8
    14 -1 26 -0.1 18
    14 -1 26 -14.5 16.2
    13 -1 26 -12.8 15.4
    13 -1 26 18.6 16.8
    -13 1 26 -7.9 11.7
    -12 1 26 24.7 12.4
    12 -1 26 87.79 25
    12 -1 26 52.29 19.1
    -11 1 26 -15.3 8.4
    11 -1 26 -5.5 13.2
    11 -1 26 3.4 13.2
    11 -1 -26 -7.3 7
    -10 1 26 47.2 13
    10 -1 26 56.69 17.5
    10 -1 26 66.39 18.6
    10 -1 -26 30.4 8.4
    9 -1 26 13.1 13.5
    -9 1 26 0.8 10.1
    9 -1 26 7.4 12.6
    9 -1 -26 11.1 8.2
    9 -1 -26 2.4 6.8
    8 -1 26 -15.2 10.2
    8 -1 26 1.6 11.9
    -8 1 26 5.6 10.6
    8 -1 -26 6.4 7.3
    8 -1 -26 3.2 6.6
    -7 1 26 18.5 11.3
    7 -1 26 32.2 15.6
    7 -1 -26 19.2 8.2
    7 -1 -26 12.6 7.7
    6 -1 26 22.7 11
    -6 1 26 0.2 8.7
    6 -1 26 21.2 13
    6 -1 -26 18.7 7.8
    6 -1 -26 4.6 7.1
    5 -1 26 36.7 15.4
    -5 1 26 32.9 12.2
    5 -1 26 25.4 11.6
    5 -1 -26 39 9.5
    5 -1 -26 30.2 8.4
    -4 1 26 31.5 11.3
    -4 1 26 12.5 7.3
    4 -1 26 31 11
    4 -1 26 21.8 12.6
    4 -1 -26 10.8 7.2
    4 -1 -26 10.9 7.3
    3 -1 26 11.2 9.9
    3 -1 26 18.4 10.3
    -3 1 26 -0.7 8.3
    3 -1 -26 20.5 8.5
    2 -1 26 87.99 16
    -2 1 26 81.19 18.4
    2 -1 26 61.59 27.4
    2 -1 -26 72.79 14
    -1 1 26 39.6 13.9
    1 -1 26 44.7 12.1
    1 -1 26 68.99 21.6
    -1 1 26 48 11.8
    -1 1 -26 35.4 11.9
    1 -1 -26 17 9.2
    0 1 26 155.78 21.8
    0 1 26 145.89 26.2
    0 -1 26 163.58 30.1
    0 -1 26 168.18 27.5
    0 1 -26 143.19 16.9
    1 1 26 30.4 11.4
    -1 -1 26 25.2 9.9
    -1 -1 26 36.1 13.3
    1 1 26 26.2 21.6
    1 1 -26 34 10
    -2 -1 26 51.89 14.7
    2 1 26 56.29 15.4
    2 1 26 30.1 14.7
    -2 -1 26 82.19 13.6
    2 1 -26 63.59 11.3
    -3 -1 26 6.1 6.4
    -3 -1 26 22.5 11.4
    3 1 26 2 10.5
    3 1 26 11.9 9.1
    3 1 -26 4.4 5.5
    3 1 -26 7 6
    4 1 26 7.3 10.8
    4 1 26 -5.3 9.7
    -4 -1 26 13.4 11.4
    4 1 -26 3.2 5.3
    4 1 -26 17.7 6.2
    5 1 26 37.2 14.1
    5 1 26 18.9 12.7
    -5 -1 26 31.1 12.5
    5 1 -26 35.9 7
    5 1 -26 28.7 6.6
    6 1 26 30.5 12.5
    -6 -1 26 24.1 11.7
    6 1 26 22.7 13
    7 1 26 26.6 12.5
    -7 -1 26 32.7 12.7
    7 1 26 31.2 15.2
    8 1 26 3.2 11.7
    -8 -1 26 5.8 9.1
    8 1 26 10.5 11.8
    9 1 26 8.7 11.8
    9 1 26 5 12.1
    -9 -1 26 18.2 9.6
    10 1 26 70.89 20.2
    -10 -1 26 51.39 15.3
    10 1 26 87.39 23
    -11 -1 26 15.3 10.6
    11 1 26 -1.1 15.3
    11 1 26 1.6 13.4
    12 1 26 61.99 22.7
    -12 -1 26 16.7 10.9
    12 1 26 33.9 21
    13 1 26 4.1 15.8
    13 1 26 5.7 16.2
    14 1 26 -8 16.5
    14 1 26 -3.5 17.8
    13 -1 27 64.79 26.3
    13 -1 27 119.09 28.8
    -13 1 27 52.39 16.3
    12 -1 27 85.79 24.2
    -12 1 27 54.69 15.5
    12 -1 27 56.89 22.6
    11 -1 27 26.8 16.6
    -11 1 27 28.1 12
    11 -1 27 45.2 19
    10 -1 27 -8.8 13.5
    10 -1 27 5.2 15.2
    -10 1 27 22.7 11.5
    10 -1 -27 -2.4 6.3
    9 -1 27 4.6 12.4
    9 -1 27 35 14.6
    -9 1 27 -17.4 7.8
    9 -1 -27 -1.6 6.9
    8 -1 27 25.5 15.6
    -8 1 27 8 11.6
    8 -1 27 18.7 13.7
    8 -1 -27 17.6 8.5
    8 -1 -27 10.6 7.6
    -7 1 27 19.4 11.1
    7 -1 27 20.2 13.5
    7 -1 27 5.8 10.2
    7 -1 -27 -0.8 7.1
    7 -1 -27 0.4 6.9
    6 -1 27 48.9 16.9
    -6 1 27 46 14.4
    6 -1 27 73.09 17.9
    6 -1 -27 55.29 10.8
    6 -1 -27 54.39 11.2
    5 -1 27 346.37 38
    5 -1 27 338.57 33.5
    -5 1 27 335.57 34.7
    5 -1 -27 297.77 25
    5 -1 -27 318.97 25.1
    4 -1 27 67.69 17
    4 -1 27 79.89 17.8
    -4 1 27 67.09 13
    -4 1 27 98.89 23.9
    4 -1 -27 77.89 13.1
    4 -1 -27 72.19 12.9
    -3 1 27 172.78 18.8
    3 -1 27 105.19 22.3
    3 -1 27 151.68 26.3
    3 -1 -27 117.89 16.9
    3 -1 -27 167.98 18.1
    2 -1 27 16.9 11.5
    -2 1 27 16.7 8.8
    2 -1 27 17.1 11
    2 -1 -27 -9.9 7.6
    -1 1 27 154.68 27.6
    1 -1 27 185.28 28.1
    1 -1 27 129.39 20.2
    -1 1 27 136.19 21.1
    1 -1 -27 130.49 18.4
    0 -1 27 90.29 23.2
    0 1 27 55.49 17.1
    0 -1 27 63.09 13.6
    0 1 27 33.9 12
    0 1 -27 36.9 11.3
    1 1 27 175.38 28.4
    -1 -1 27 129.59 18.6
    1 1 27 149.99 22.5
    1 1 -27 125.39 18.6
    -2 -1 27 6.7 6.4
    2 1 27 -4.2 8.2
    -2 -1 27 0.6 10.4
    2 1 27 18 11.6
    2 1 -27 -1 6.2
    -3 -1 27 149.99 15.7
    3 1 27 157.48 26.8
    3 1 27 120.29 21.3
    -3 -1 27 120.79 22.7
    3 1 -27 119.49 14.2
    3 1 -27 94.29 13.6
    4 1 27 52.79 17.8
    4 1 27 70.89 16.9
    -4 -1 27 79.59 18.2
    4 1 -27 64.39 9.6
    4 1 -27 55.49 9.6
    -5 -1 27 324.57 33.6
    5 1 27 323.17 35.4
    5 1 27 377.86 35.7
    5 1 -27 297.77 20.5
    5 1 -27 308.37 21
    -6 -1 27 50.79 14.6
    6 1 27 48.9 18.5
    6 1 -27 42.4 6
    -7 -1 27 -2.4 9.5
    7 1 27 29.5 15.9
    7 1 27 14 12.7
    8 1 27 21.5 14.9
    8 1 27 28.4 14.9
    -8 -1 27 13.2 11.2
    9 1 27 17.9 13.8
    -9 -1 27 23.9 12
    9 1 27 -2.6 13.4
    10 1 27 3.9 15.9
    10 1 27 10.5 14.2
    -10 -1 27 -9.6 8.8
    -11 -1 27 44 13.3
    11 1 27 23 17.9
    11 1 27 53.79 21.2
    12 1 27 75.49 23.7
    -12 -1 27 41.6 12.3
    -13 -1 27 97.99 18.7
    13 1 27 83.59 25.4
    13 1 27 119.49 27.5
    12 -1 28 54.29 19.6
    12 -1 28 36.8 19.6
    11 -1 28 -17 14.2
    -11 1 28 -17.6 10.9
    11 -1 28 -0.7 14.7
    -10 1 28 15.8 10.9
    10 -1 28 3.2 13
    10 -1 28 -5.5 11.8
    -9 1 28 -0.4 10.5
    9 -1 28 -4.6 11.5
    9 -1 28 6.3 15.4
    9 -1 -28 -1.2 6.8
    8 -1 28 1.2 13
    -8 1 28 -5.3 8.9
    8 -1 28 2.6 11.6
    8 -1 -28 -15.7 5.9
    7 -1 28 -5.4 10.9
    -7 1 28 6.9 12
    7 -1 28 -10.9 10.6
    7 -1 -28 1.4 7.6
    7 -1 -28 -8.4 6.3
    6 -1 28 75.29 21.2
    -6 1 28 49.5 15.7
    6 -1 -28 37.7 10
    6 -1 -28 42.5 9.4
    5 -1 28 73.29 21.2
    -5 1 28 39.9 15.6
    5 -1 28 73.09 18.5
    5 -1 -28 71.39 12.4
    5 -1 -28 77.79 12.1
    -4 1 28 178.78 19.7
    4 -1 28 145.79 24.1
    4 -1 28 158.28 28
    -4 1 28 102.29 21.3
    4 -1 -28 110.59 15.8
    -3 1 28 22.3 13.8
    3 -1 28 25.3 15
    3 -1 28 5.7 9.9
    -3 1 28 6.8 11
    3 -1 -28 -9.4 7.5
    3 -1 -28 12.7 11.6
    2 -1 28 33.3 12.5
    -2 1 28 31.6 11.8
    -2 1 28 35.3 15.8
    2 -1 28 40.4 16.4
    2 -1 -28 26.6 10.9
    2 -1 -28 20.2 9
    1 -1 28 11.2 9.9
    1 -1 28 28.7 11.8
    -1 1 28 19 12.2
    -1 1 28 35.4 11.4
    0 1 28 12.3 12.5
    0 -1 28 44.8 13.2
    0 1 28 28.1 12.1
    0 -1 28 17 13.1
    0 1 -28 25.2 9.5
    -1 -1 28 -0.1 9.5
    1 1 28 22.9 11.4
    1 1 28 7.4 10.2
    1 1 -28 28.8 9.6
    -2 -1 28 25 8.6
    2 1 28 23.9 11.3
    2 1 28 22.6 10.6
    -2 -1 28 31.4 13.4
    2 1 -28 13.8 7.1
    3 1 28 -12 10
    -3 -1 28 8.7 11.1
    -3 -1 28 8.3 7.2
    3 1 28 1.6 9.2
    3 1 -28 1.3 6.6
    3 1 -28 11.1 6.8
    -4 -1 28 89.69 21.8
    4 1 28 132.39 23
    4 1 28 125.69 26.4
    4 1 -28 141.09 13.8
    4 1 -28 114.09 13.5
    5 1 28 56.09 19
    5 1 28 73.49 18.4
    5 1 -28 89.09 10.3
    5 1 -28 66.69 9.5
    6 1 28 37 17.1
    6 1 28 49.1 17.6
    7 1 28 -1.5 12
    7 1 28 10.7 12.3
    -7 -1 28 -2.4 10.6
    8 1 28 -2.3 12.4
    8 1 28 -1.7 9.8
    9 1 28 21.9 15.6
    -9 -1 28 23.3 12.1
    9 1 28 37.3 17
    10 1 28 -13.1 13.5
    -10 -1 28 25.5 11.9
    10 1 28 -12.3 10.5
    11 1 28 11.4 15.6
    -11 -1 28 -18.3 10.2
    11 1 28 15.3 17.1
    -12 -1 28 28.3 12.6
    12 1 28 70.19 23.3
    12 1 28 52.89 22.3
    -12 1 29 62.99 16.6
    12 -1 29 106.09 26.3
    12 -1 29 46.5 20.4
    11 -1 29 -2.4 20.1
    -11 1 29 -26.4 9.7
    10 -1 29 9.5 17.2
    10 -1 29 5.6 15.8
    -10 1 29 24.6 12.7
    9 -1 29 15.6 16.5
    9 -1 29 28.4 17
    -9 1 29 9.4 11.6
    8 -1 29 34.3 15.9
    8 -1 29 41 20.8
    -8 1 29 30.4 12.3
    8 -1 -29 25.6 9
    7 -1 29 89.09 22.5
    -7 1 29 92.19 20.7
    7 -1 29 99.19 24.7
    7 -1 -29 66.79 12.1
    6 -1 29 24.7 13.1
    -6 1 29 36.3 14.9
    6 -1 29 23.8 17.5
    6 -1 -29 20.5 11
    6 -1 -29 36.5 9
    5 -1 29 172.68 27.6
    -5 1 29 137.89 25
    5 -1 29 146.69 28.5
    5 -1 -29 133.39 17.8
    5 -1 -29 144.99 17.1
    4 -1 29 213.98 30.1
    -4 1 29 177.28 29.4
    4 -1 29 248.38 36.9
    -4 1 29 211.18 24.1
    4 -1 -29 163.38 22.5
    4 -1 -29 234.38 20.8
    -3 1 29 -0.8 10.8
    3 -1 29 6.6 12.1
    -3 1 29 5.8 7.9
    3 -1 29 -2.3 10.5
    3 -1 -29 2.6 9.1
    3 -1 -29 -10.4 8.3
    2 -1 29 205.98 31.8
    -2 1 29 207.48 23.2
    2 -1 29 195.38 30.5
    -2 1 29 163.58 27.7
    2 -1 -29 203.18 21
    2 -1 -29 143.49 20.2
    1 -1 29 339.87 38.5
    1 -1 29 306.07 30.1
    -1 1 29 325.27 30.8
    -1 1 29 314.17 34.2
    0 -1 29 17 12.4
    0 1 29 38.2 12.8
    0 -1 29 56.39 13.9
    0 1 29 32.2 14.1
    -1 -1 29 203.18 31.2
    -1 -1 29 322.67 27
    1 1 29 182.58 31.1
    1 1 -29 283.87 24.5
    2 1 29 183.68 30.1
    -2 -1 29 227.28 21.7
    2 1 29 196.88 29
    -2 -1 29 171.88 28.9
    2 1 -29 210.08 28.8
    3 1 29 -16.5 7.6
    -3 -1 29 -9.7 5.8
    -3 -1 29 4.7 11.1
    3 1 29 -26.2 9.1
    3 1 -29 7.9 6.8
    3 1 -29 5.3 6.5
    4 1 29 258.87 30.7
    -4 -1 29 197.98 31
    4 1 29 239.88 35.4
    4 1 -29 221.88 18.8
    4 1 -29 243.58 19.3
    5 1 29 120.29 25.3
    -5 -1 29 136.29 25.6
    5 1 29 129.39 28.6
    5 1 -29 144.79 13.5
    5 1 -29 133.09 13.5
    -6 -1 29 37.9 14.9
    6 1 29 19.4 13.4
    6 1 29 46 18.5
    7 1 29 83.99 22.7
    -7 -1 29 78.49 19
    7 1 29 65.99 19.3
    -8 -1 29 25.6 12.2
    8 1 29 -5.1 11.9
    8 1 29 43.3 20.2
    9 1 29 25.4 15.4
    -9 -1 29 20.3 12.8
    9 1 29 30.7 17.2
    -10 -1 29 6.5 11
    10 1 29 41 19.3
    10 1 29 0.8 15.8
    11 1 29 -0.8 17.2
    -12 -1 29 27.8 16.7
    12 1 29 70.79 22.1
    12 1 29 82.09 22.6
    -11 1 30 -4.4 12.3
    11 -1 30 -12.1 16.8
    11 -1 30 -0.5 17.1
    -10 1 30 51.89 16
    10 -1 30 30.4 22.1
    10 -1 30 19.6 17.5
    9 -1 30 31.9 21.1
    9 -1 30 26.6 18.2
    -9 1 30 5 12.5
    8 -1 30 27.7 15.8
    -8 1 30 7.1 11.3
    8 -1 30 -9.8 11.3
    8 -1 -30 -18.3 12.7
    7 -1 30 33.5 17.3
    -7 1 30 58.79 17.7
    7 -1 30 89.19 22.6
    7 -1 -30 53.39 10.9
    -6 1 30 35.7 16.1
    6 -1 30 26.2 15.8
    6 -1 30 13.8 15.4
    6 -1 -30 54.99 10.8
    5 -1 30 16.5 14.9
    -5 1 30 36.2 16.7
    5 -1 -30 12.4 9.1
    5 -1 -30 28 11.9
    4 -1 30 116.89 23.2
    -4 1 30 95.29 22
    4 -1 30 94.19 23.3
    4 -1 -30 79.89 15.8
    4 -1 -30 105.79 16
    -3 1 30 86.99 19
    3 -1 30 73.19 18
    3 -1 30 56.89 17.1
    -3 1 30 70.79 15.3
    3 -1 -30 43.4 13
    3 -1 -30 58.09 12.2
    2 -1 30 39 13.9
    -2 1 30 29.4 14.5
    2 -1 30 38.4 15.5
    -2 1 30 63.29 14.1
    2 -1 -30 28.9 11.2
    1 -1 30 164.38 29.8
    -1 1 30 119.39 20.4
    -1 1 30 128.99 25.5
    1 -1 30 119.29 20.1
    0 -1 30 -13.7 9.1
    0 1 30 12.6 11.7
    0 1 30 -6.3 10
    0 -1 30 7.3 11.8
    -1 -1 30 139.19 24.7
    1 1 30 122.59 20.9
    1 1 30 121.09 24.7
    -1 -1 30 107.99 17.7
    1 1 -30 99.59 15.4
    -2 -1 30 32.3 15.5
    2 1 30 25.8 14.6
    -2 -1 30 21.8 8.5
    2 1 30 23.5 11.7
    -3 -1 30 70.69 13
    3 1 30 48.7 20
    -3 -1 30 45.2 18.2
    3 1 30 89.39 20.4
    3 1 -30 72.29 12.1
    3 1 -30 66.79 11.3
    4 1 30 120.29 23.9
    4 1 30 101.59 25.3
    -4 -1 30 119.19 22.9
    4 1 -30 98.89 12.7
    4 1 -30 91.59 12.3
    -5 -1 30 25.1 14.2
    5 1 30 13.8 13
    5 1 30 35.8 17.1
    5 1 -30 29 7.8
    5 1 -30 21.7 7.4
    -6 -1 30 51.89 17.3
    6 1 30 69.29 22.6
    6 1 30 44.5 19.1
    7 1 30 44.6 19.1
    7 1 30 44.3 19.4
    -7 -1 30 5 13.9
    8 1 30 -4.2 15.3
    -8 -1 30 -2.6 10.1
    8 1 30 25.9 16.2
    -9 -1 30 17.8 13.6
    9 1 30 37.3 19.9
    9 1 30 56.69 21.9
    -10 -1 30 23 15.4
    10 1 30 39.7 19.9
    11 1 30 17.6 17.2
    11 1 30 25.1 18.9
    -11 -1 30 13.4 12.4
    10 -1 31 -9.2 16.2
    -10 1 31 10.5 12.1
    10 -1 31 2.1 17.2
    9 -1 31 -8.9 12.3
    -9 1 31 5.5 12.6
    9 -1 31 17.4 16.6
    -8 1 31 15 13.4
    8 -1 31 64.09 21.2
    7 -1 31 0.6 15.1
    7 -1 31 -16.5 14.7
    -7 1 31 -8.3 10.4
    7 -1 -31 -12.1 9.5
    6 -1 31 86.19 22.1
    -6 1 31 71.69 20.2
    6 -1 31 110.59 21.8
    6 -1 -31 150.68 16.6
    5 -1 31 34.1 18.7
    -5 1 31 30.9 14.4
    5 -1 31 56.29 18.6
    5 -1 -31 29.3 10.9
    4 -1 31 3.9 12.8
    4 -1 31 -4.2 15.9
    -4 1 31 9.1 11.7
    3 -1 31 40.1 14.9
    -3 1 31 57.79 13.3
    3 -1 31 54.89 19.3
    -3 1 31 60.89 16.9
    3 -1 -31 29.6 14.1
    3 -1 -31 48.7 12.4
    2 -1 31 177.08 25.2
    -2 1 31 157.78 29.4
    -2 1 31 200.88 25.4
    2 -1 31 249.78 36.6
    2 -1 -31 200.38 22.4
    -1 1 31 48.5 16.9
    -1 1 31 35.2 12.5
    1 -1 31 55.29 21.2
    1 -1 31 32.1 14
    0 1 31 36.1 18.3
    0 1 31 16.8 11
    0 -1 31 24.3 15.8
    0 -1 31 9.9 9.8
    -1 -1 31 46.8 17.5
    1 1 31 39.2 16.8
    1 1 31 35.3 14
    -1 -1 31 58.29 13.2
    1 1 -31 43.2 11
    2 1 31 182.88 33.2
    2 1 31 172.18 26.4
    -2 -1 31 153.58 27.9
    2 1 -31 228.58 22.3
    2 1 -31 208.18 21.1
    3 1 31 42 15.7
    3 1 31 84.39 22.8
    -3 -1 31 63.09 19.1
    -3 -1 31 64.69 12.8
    3 1 -31 47.7 10.7
    4 1 31 6.2 14.4
    -4 -1 31 5 11
    4 1 31 3.7 11.3
    4 1 -31 -18.8 6.6
    5 1 31 25.8 15.9
    5 1 31 35.8 16.8
    -5 -1 31 47.7 16.8
    5 1 -31 43.3 8.3
    6 1 31 161.88 28.8
    -6 -1 31 137.99 26.1
    6 1 31 106.89 26.2
    -7 -1 31 -8.7 10.1
    7 1 31 17.1 14.9
    7 1 31 -16.7 11.7
    8 1 31 12.1 14.6
    8 1 31 51.99 23.5
    -8 -1 31 31.9 15.6
    9 1 31 8.1 16.9
    -9 -1 31 15.5 14.7
    9 1 31 18.2 17.4
    10 1 31 6.4 17.4
    -10 -1 31 -32.1 11.4
    10 1 31 9.1 19.9
    9 -1 32 22.1 15.4
    -9 1 32 16.6 13.9
    9 -1 32 -15.8 13
    8 -1 32 37.2 20
    8 -1 32 19 16.7
    -8 1 32 50.29 18.9
    -7 1 32 21.1 15.3
    7 -1 32 11.7 15
    7 -1 32 32.1 17.8
    6 -1 32 12.5 20.3
    6 -1 32 3.9 13
    -6 1 32 10.2 13.9
    6 -1 -32 0.2 10.3
    5 -1 32 98.09 26.7
    -5 1 32 33.6 16.8
    5 -1 32 57.79 18.2
    5 -1 -32 14.2 10.4
    -4 1 32 -0.9 15.7
    4 -1 32 -15.3 16.4
    4 -1 -32 -16.5 13.2
    -3 1 32 70.59 21.7
    3 -1 32 44.1 16.1
    -3 1 32 44.4 13.3
    3 -1 32 46.8 18.6
    3 -1 -32 40.7 11.2
    2 -1 32 169.18 32.2
    -2 1 32 144.49 21.7
    2 -1 32 141.99 23.5
    -2 1 32 167.78 30.2
    2 -1 -32 158.18 21.2
    1 -1 32 43.1 18
    1 -1 32 48.9 14.7
    -1 1 32 29.3 15.8
    -1 1 32 69.89 18
    0 1 32 502.95 42.9
    0 1 32 533.55 51.09
    0 -1 32 564.74 51.89
    0 -1 32 544.25 41.7
    -1 -1 32 63.49 14.4
    -1 -1 32 6.4 13.5
    1 1 32 17.3 16.4
    1 1 32 56.09 16.6
    2 1 32 152.78 26.3
    -2 -1 32 135.49 27.9
    2 1 32 164.88 30.5
    -2 -1 32 178.18 20.9
    -3 -1 32 34.5 19
    3 1 32 29.2 19.6
    -3 -1 32 61.49 12.4
    3 1 -32 33.4 11.2
    4 1 32 -2 13.7
    4 1 32 8.7 11
    -4 -1 32 10.8 13.5
    4 1 -32 0.2 7.8
    5 1 32 48.9 16.8
    -5 -1 32 22.5 14.9
    5 1 32 38.9 18.2
    -6 -1 32 21.2 13.6
    6 1 32 -11.6 15.6
    6 1 32 -6.3 13.4
    -7 -1 32 13.7 13.7
    7 1 32 -12 16
    7 1 32 12.9 18.6
    8 1 32 29.1 19.9
    8 1 32 32.8 19.9
    -8 -1 32 32.8 16.8
    9 1 32 3.6 15.1
    -9 -1 32 -14 12.2
    9 1 32 3.8 15.2
    -8 1 33 -1.3 14.3
    8 -1 33 -1.2 17.2
    8 -1 33 29.3 19.5
    7 -1 33 -21.7 17.5
    7 -1 33 -18.4 15.1
    -7 1 33 -3.4 12.9
    6 -1 33 0.7 18.4
    6 -1 33 15.3 17.4
    -6 1 33 23 16.4
    5 -1 33 -13.1 15.6
    5 -1 33 1.6 13.3
    -5 1 33 10.9 14.3
    5 -1 -33 -8.1 10.3
    4 -1 33 -5.4 12.4
    -4 1 33 1.8 13.5
    4 -1 33 25.3 28.8
    4 -1 -33 22.6 10.8
    3 -1 33 34.3 15.7
    3 -1 33 38 21.5
    -3 1 33 68.99 21.6
    -3 1 33 72.39 15.1
    3 -1 -33 41.6 13.7
    2 -1 33 -1.6 15.4
    -2 1 33 -8.8 10.3
    -2 1 33 -6.4 14.3
    2 -1 33 -8 10.8
    2 -1 -33 -11.9 10.2
    -1 1 33 28.9 13.1
    1 -1 33 57.29 19.9
    1 -1 33 58.89 16.6
    -1 1 33 63.39 22.6
    0 -1 33 30.5 17.2
    0 -1 33 36.6 14.2
    0 1 33 24.6 16.9
    0 1 33 18.2 10.8
    1 1 33 56.39 15.7
    1 1 33 53.79 19.9
    -1 -1 33 66.59 23.3
    -1 -1 33 48.1 13.7
    -2 -1 33 -4.5 13.2
    2 1 33 -21.5 10.6
    -2 -1 33 -5.2 8.1
    2 1 33 -7.9 13.3
    2 1 -33 -0.2 13.7
    3 1 33 61.09 19.9
    -3 -1 33 84.59 14.1
    -3 -1 33 58.39 22
    3 1 33 42.9 15.7
    3 1 -33 9.8 10.2
    4 1 33 27.3 27
    4 1 33 24.1 13.6
    -4 -1 33 48.5 16.7
    5 1 33 -5.8 14.1
    -5 -1 33 7.4 15.1
    5 1 33 -9.1 13
    6 1 33 49.2 18
    6 1 33 9.3 18.6
    -6 -1 33 30 18
    -7 -1 33 -2.8 12.7
    7 1 33 -15.7 15.3
    7 1 33 -15.5 15
    -8 -1 33 11.9 16.9
    8 1 33 -6.4 17.3
    8 1 33 15.5 18
    -7 1 34 -28.3 13.7
    7 -1 34 10.4 18.1
    7 -1 34 14.7 21
    6 -1 34 -25.1 14.4
    -6 1 34 -4.8 14.3
    6 -1 34 0.8 18.5
    5 -1 34 13.2 17.8
    -5 1 34 -7.2 13.8
    5 -1 34 11.3 15.2
    4 -1 34 52.89 21
    4 -1 34 14.7 14.9
    -4 1 34 13.7 16.7
    4 -1 -34 6.7 13
    3 -1 34 57.89 23
    -3 1 34 1.9 11.7
    -3 1 34 -1.8 14.1
    3 -1 -34 -6.3 11.4
    2 -1 34 19.4 13.4
    -2 1 34 16.2 20.1
    -2 1 34 8.7 15
    2 -1 -34 5.2 12.2
    -1 1 34 119.89 26.5
    1 -1 34 137.09 22
    -1 1 34 131.19 22.4
    1 -1 34 110.39 30.3
    1 -1 -34 150.98 22.1
    0 1 34 -22.8 10.2
    0 1 34 3.2 17
    0 -1 34 -7.1 15.1
    -1 -1 34 108.29 27.9
    1 1 34 139.49 24.6
    -1 -1 34 162.08 21.2
    -2 -1 34 30.5 11.9
    -2 -1 34 25.2 17.6
    2 1 34 15.7 14
    2 1 34 8.9 26.1
    2 1 -34 -7.3 9.3
    -3 -1 34 18.5 16.5
    -3 -1 34 -12.7 9.3
    3 1 34 33.1 15.1
    3 1 34 5.3 13.5
    4 1 34 58.79 22.6
    4 1 34 19.1 15.9
    -4 -1 34 57.59 20.4
    5 1 34 3.5 13.3
    5 1 34 28.6 16
    -5 -1 34 8.2 15.4
    -6 -1 34 -0.8 14.6
    6 1 34 -11.3 16.8
    6 1 34 -13.7 13.9
    7 1 34 21.3 21.8
    7 1 34 2.4 17.1
    -7 -1 34 10.8 15.9
    5 -1 35 1.5 13
    5 -1 35 44.6 20.1
    4 -1 35 9.9 14.4
    4 -1 35 -1 13.6
    -3 1 35 -26.8 10.1
    3 -1 35 17.4 16.4
    -3 1 35 14.8 28.7
    3 -1 -35 -20.8 12.5
    -2 1 35 -4.9 11.3
    2 -1 35 -0.9 14
    2 -1 35 30.4 14.2
    -2 1 35 22.2 18.5
    1 -1 35 2 11.5
    -1 1 35 19.4 15.7
    1 -1 35 15.8 18.1
    -1 1 35 -21.8 10.4
    1 -1 -35 -12.1 11.6
    0 -1 35 -18.2 14
    0 1 35 3.8 14.4
    0 -1 35 -15.8 9.5
    -1 -1 35 -8.4 10.3
    1 1 35 7.2 14.7
    -1 -1 35 -8.9 19.8
    1 1 35 -2.4 15.1
    2 1 35 1.3 12.3
    -2 -1 35 10.7 12.9
    2 1 35 7.5 17.9
    -3 -1 35 24.9 29.8
    3 1 35 -13.4 14.7
    3 1 35 -20.6 12.7
    4 1 35 -25.2 13.5
    -4 -1 35 15.1 16.3
    4 1 35 0 16.8
    5 1 35 9.1 17.8
    5 1 35 -16.3 13.7
    -5 -1 35 24.7 18.8
    3 -1 36 -2.1 19.4
    -3 1 36 -11.2 15.1
    3 -1 36 -12.1 12.3
    -2 1 36 4.7 14.1
    2 -1 36 35.8 21.1
    -2 1 36 35.3 13.7
    2 -1 -36 6.3 19.2
    1 -1 36 -18.7 11.8
    -1 1 36 -3.9 14.3
    -1 1 36 -21.8 10.6
    1 -1 36 -28.4 14.8
    1 -1 -36 -27.1 10.7
    0 -1 36 -12 12.2
    0 1 36 -16.9 15
    0 -1 36 12.7 12.3
    0 1 36 -36.7 11.1
    -1 -1 36 -7 18.7
    1 1 36 -11.3 12.1
    -1 -1 36 -19.4 15.4
    1 1 36 5.2 14.1
    2 1 36 -5.4 12.5
    -2 -1 36 31.5 19.8
    2 1 36 4.3 18.2
    3 1 36 -1.6 15
    -3 -1 36 24.2 18.3
    3 1 36 -13.6 17.6
    20 -2 0 -35.7 22.7
    19 -2 0 28.1 15.9
    18 -2 0 -8.8 7.8
    18 -2 0 0.3 13.4
    17 -2 0 26 13
    17 -2 0 8.6 8.1
    17 -2 0 15.7 8.3
    16 -2 0 15.9 8.7
    16 -2 0 27.2 15.2
    16 -2 0 13.8 7.4
    15 -2 0 152.78 15.3
    15 -2 0 163.48 16.7
    15 -2 0 157.08 26.1
    14 -2 0 21.8 7.3
    14 -2 0 24.7 7.3
    14 -2 0 30 12.1
    13 -2 0 -4.9 8.1
    13 -2 0 7.4 5.9
    12 -2 0 795.42 45.4
    12 -2 0 849.12 47.5
    12 -2 0 717.63 52.79
    11 -2 0 168.68 19.5
    11 -2 0 186.98 15.3
    11 -2 0 172.48 15.8
    -10 2 0 148.69 20.8
    10 -2 0 125.09 18.2
    10 -2 0 142.19 14
    10 -2 0 142.29 12.9
    9 -2 0 907.41 50.99
    9 -2 0 909.71 51.69
    9 -2 0 995.9 57.79
    -9 2 0 905.81 57.19
    -8 2 0 814.02 51.69
    8 -2 0 871.71 47.3
    8 -2 0 825.42 51.19
    8 -2 0 840.12 46.8
    -7 2 0 -2.1 2.4
    7 -2 0 1.7 3.2
    7 -2 0 -3.5 2.5
    7 -2 0 1.8 3.7
    -7 2 0 3.1 3.8
    6 -2 0 1026.1 61.59
    -6 2 0 1222.18 63.29
    -6 2 0 1057.59 57.89
    6 -2 0 1063.49 58.69
    6 -2 0 1182.78 59.19
    5 -2 0 167.78 14.7
    5 -2 0 165.18 13.1
    5 -2 0 181.48 13.2
    -5 2 0 186.88 12.8
    -5 2 0 199.28 15.9
    -4 2 0 103.49 10.1
    -4 2 0 105.59 8.5
    4 -2 0 95.89 10.2
    4 -2 0 109.29 9.3
    4 -2 0 111.79 9
    -3 2 0 103.19 9.3
    -3 2 0 80.79 9.7
    3 -2 0 122.19 9.2
    -2 2 0 101.19 8.1
    2 -2 0 88.79 7.9
    2 -2 0 79.29 7.2
    -2 2 0 92.99 6.9
    0 -2 0 9029.4 436.56
    0 2 0 8966.8 437.16
    1 2 0 2275.47 114.49
    1 2 0 2386.96 115.49
    2 2 0 74.49 6.6
    -2 -2 0 79.99 6.5
    2 2 0 75.49 5.3
    -2 -2 0 77.59 5.3
    3 2 0 46.9 6.1
    -3 -2 0 46.1 6.1
    -3 -2 0 42 3.6
    3 2 0 44.9 3.7
    4 2 0 69.79 7.6
    -4 -2 0 84.99 9.4
    -4 -2 0 82.49 5.6
    4 2 0 84.59 5.3
    -5 -2 0 158.98 9.6
    -5 -2 0 174.18 13.7
    5 2 0 153.78 13.2
    5 2 0 175.38 9.5
    6 2 0 1077.69 60.29
    -6 -2 0 1174.78 60.99
    -6 -2 0 992.3 54.49
    6 2 0 1162.08 54.49
    -7 -2 0 -2.1 1.4
    7 2 0 -1.6 3.1
    -7 -2 0 4 3.5
    7 2 0 -0.7 1.4
    -8 -2 0 752.82 41.8
    8 2 0 905.11 42.3
    8 2 0 831.62 49.9
    -8 -2 0 851.21 50.39
    8 2 0 844.52 42
    9 2 0 919.31 53.19
    -9 -2 0 811.02 52.19
    10 2 0 118.69 17.3
    -10 -2 0 139.79 16.5
    -11 -2 0 164.18 18.8
    11 2 0 198.88 19.9
    12 2 0 821.52 54.29
    13 2 0 12.5 8.9
    14 2 0 11.8 9
    15 2 0 164.38 24.6
    16 2 0 19.2 13.2
    17 2 0 17.7 11.6
    18 2 0 22.2 11.7
    19 2 0 8.1 15.9
    20 2 0 -6 17.1
    20 -2 -1 -22.2 16
    19 -2 1 13.3 15.4
    19 -2 -1 11 15.2
    18 -2 1 57.09 18.7
    18 -2 1 71.89 11.6
    18 -2 -1 59.49 19.5
    18 -2 -1 53.89 10.7
    17 -2 1 231.18 33.1
    17 -2 1 258.27 22.1
    17 -2 1 236.18 21.9
    17 -2 -1 229.48 19.7
    17 -2 -1 290.57 20.8
    17 -2 -1 272.57 31
    16 -2 1 136.59 24.4
    16 -2 1 195.78 18.8
    16 -2 1 182.48 17.2
    16 -2 -1 196.48 16.4
    16 -2 -1 193.18 17.9
    16 -2 -1 177.08 28.3
    15 -2 1 58.09 10.7
    15 -2 1 28.2 12.5
    15 -2 1 76.99 11.4
    15 -2 -1 30 13.5
    15 -2 -1 45.1 9.3
    15 -2 -1 69.89 11
    14 -2 1 38.5 13.3
    14 -2 1 30.8 8.1
    14 -2 1 20.3 7.9
    14 -2 -1 18.9 9.2
    14 -2 -1 19.1 8.1
    14 -2 -1 22.7 7.1
    13 -2 1 69.59 10.4
    13 -2 1 64.39 11.3
    13 -2 1 27 11.8
    13 -2 -1 61.19 16.6
    13 -2 -1 67.99 10
    13 -2 -1 76.49 11.4
    12 -2 1 9.3 8.7
    12 -2 1 32.8 8
    12 -2 1 14.4 6.1
    12 -2 -1 15.8 8.3
    12 -2 -1 17.5 6.2
    12 -2 -1 19.3 7
    11 -2 1 103.59 11.7
    11 -2 1 84.39 16.5
    11 -2 1 95.99 13.2
    11 -2 -1 103.79 16.9
    11 -2 -1 92.79 10.8
    11 -2 -1 133.79 12.7
    10 -2 1 231.48 18.5
    10 -2 1 230.28 19.1
    -10 2 1 259.17 23.2
    10 -2 1 257.47 24.4
    -10 2 -1 226.58 22.9
    10 -2 -1 256.67 23.1
    10 -2 -1 262.87 18.9
    10 -2 -1 224.88 17.4
    9 -2 1 85.39 12.1
    9 -2 1 90.19 17
    9 -2 1 90.09 10.6
    -9 2 1 102.39 15.3
    -9 2 -1 92.19 9.6
    -9 2 -1 99.59 15.5
    9 -2 -1 103.29 10.5
    9 -2 -1 72.39 14
    9 -2 -1 108.89 11
    8 -2 1 502.25 29.2
    -8 2 1 469.35 32.3
    8 -2 1 507.25 29
    8 -2 1 420.66 31.8
    8 -2 -1 434.36 27.1
    8 -2 -1 459.65 27.8
    -8 2 -1 371.26 26.5
    -8 2 -1 465.85 32.9
    8 -2 -1 438.26 31.6
    7 -2 1 205.28 18.5
    7 -2 1 231.18 16.8
    -7 2 1 239.18 19.5
    7 -2 1 224.98 16.7
    -7 2 -1 206.58 15.5
    7 -2 -1 200.28 18.3
    7 -2 -1 209.78 15.4
    7 -2 -1 215.78 15.8
    -7 2 -1 250.97 20.5
    6 -2 1 523.95 34.6
    -6 2 1 574.84 35
    6 -2 1 554.44 32.5
    6 -2 1 569.14 32.4
    6 -2 -1 531.35 31.2
    -6 2 -1 563.74 35.3
    -6 2 -1 531.95 31.3
    6 -2 -1 516.55 34.1
    6 -2 -1 567.24 31.5
    5 -2 1 993.3 58.89
    -5 2 1 1177.08 59.69
    5 -2 1 1069.49 57.29
    -5 2 1 996 56.79
    5 -2 1 1099.59 56.99
    5 -2 -1 991.7 58.39
    5 -2 -1 1131.29 56.19
    -5 2 -1 1082.89 56.39
    -5 2 -1 1080.99 59.69
    -4 2 1 119.69 10.8
    4 -2 1 96.29 9
    -4 2 1 103.89 9.4
    4 -2 1 105.39 10.5
    4 -2 -1 110.09 10.4
    4 -2 -1 112.69 8.8
    4 -2 -1 117.59 9.2
    -4 2 -1 114.39 10.7
    3 -2 1 490.95 29.9
    3 -2 1 416.26 28
    3 -2 1 471.25 29
    -3 2 1 490.35 28.7
    -3 2 -1 584.04 28.9
    3 -2 -1 485.95 29.5
    -3 2 -1 561.64 30.4
    3 -2 -1 569.94 28.7
    3 -2 -1 537.95 28
    2 -2 1 1163.18 68.29
    -2 2 1 1411.86 69.09
    2 -2 1 1369.86 69.09
    2 -2 1 1373.06 69.79
    2 -2 -1 1363.86 67.99
    -2 2 -1 1282.67 68.79
    -2 2 -1 1341.67 68.09
    2 -2 -1 1438.16 69.19
    -1 -2 1 146.79 9
    -1 -2 1 128.89 9
    -2 -2 1 1183.48 56.59
    -2 -2 1 1058.59 56.39
    -2 -2 1 1158.68 57.89
    2 2 1 1080.99 56.99
    -2 -2 -1 1234.08 59.09
    2 2 -1 1126.79 57.79
    -2 -2 -1 1159.08 57.29
    2 2 -1 1133.59 56.89
    -3 -2 1 523.25 23.3
    -3 -2 1 508.55 26
    3 2 1 440.86 26.4
    -3 -2 1 515.15 23.3
    3 2 1 469.45 24.2
    3 2 -1 402.16 26.4
    3 2 -1 381.36 23.2
    -3 -2 -1 418.06 24.2
    -3 -2 -1 436.36 26.4
    -4 -2 1 112.99 8.9
    4 2 1 78.89 8.6
    4 2 1 99.49 6.7
    4 2 -1 92.29 8.5
    -4 -2 -1 86.89 6.8
    -4 -2 -1 105.19 9.5
    5 2 1 1019.9 49.8
    5 2 1 952.5 53.89
    -5 -2 1 969.3 53.19
    -5 -2 -1 909.71 49.9
    -5 -2 -1 1090.59 54.89
    5 2 -1 970.5 53.19
    6 2 1 492.75 33.7
    -6 -2 1 542.55 33.5
    6 2 1 565.04 29.3
    -6 -2 -1 545.25 29.5
    6 2 -1 583.64 33.9
    -6 -2 -1 605.74 35
    7 2 1 216.98 18.3
    7 2 1 235.18 13.5
    -7 -2 1 216.38 17.7
    -7 -2 -1 209.98 13.5
    7 2 -1 218.28 17.8
    -7 -2 -1 219.28 18.2
    8 2 1 476.25 24.5
    8 2 1 468.25 31.7
    -8 -2 1 454.85 30.6
    -8 -2 -1 464.95 31.4
    8 2 -1 445.76 30.2
    -8 -2 -1 392.16 24.1
    9 2 1 89.39 7.3
    9 2 1 80.09 12.7
    -9 -2 1 104.89 14.6
    -9 -2 -1 73.79 6.8
    9 2 -1 78.19 12.5
    -9 -2 -1 99.69 14.8
    -10 -2 1 281.67 26.2
    10 2 1 251.37 14.6
    10 2 1 247.68 14.7
    -10 -2 -1 203.08 21.1
    10 2 -1 221.08 21.6
    -10 -2 -1 223.78 14.2
    -11 -2 1 118.19 17.4
    11 2 1 90.99 16.2
    11 2 1 105.39 7.8
    11 2 1 106.79 8.1
    11 2 -1 80.09 14.5
    -11 -2 -1 84.09 14.7
    12 2 1 18.1 3.5
    12 2 1 12.2 8.5
    12 2 -1 15.6 8.3
    13 2 1 44.4 12.6
    13 2 -1 65.79 14.9
    14 2 1 37.1 13.5
    14 2 -1 29.5 11.7
    15 2 1 42.9 12.9
    15 2 -1 52.19 14.7
    16 2 1 191.18 31.9
    16 2 -1 238.98 28
    17 2 1 303.77 33.4
    17 2 -1 307.47 32.2
    18 2 1 69.59 19.6
    18 2 -1 48.2 15.8
    19 2 1 4.7 15.8
    19 2 -1 -2.1 15.1
    20 2 1 16 17
    20 2 -1 -26.9 16.1
    19 -2 2 1.4 16
    19 -2 -2 33.7 19.2
    18 -2 2 81.99 12.9
    18 -2 2 55.39 19.9
    18 -2 -2 74.29 18.8
    17 -2 2 -3.5 9.4
    17 -2 2 2.9 7.9
    17 -2 2 24.5 14.9
    17 -2 -2 5.1 11.1
    17 -2 -2 7.2 6.8
    17 -2 -2 -20.7 7.1
    16 -2 2 86.89 12.5
    16 -2 2 91.19 20.5
    16 -2 2 105.09 14.9
    16 -2 -2 82.59 11.8
    16 -2 -2 81.89 11.4
    15 -2 2 28.4 9.7
    15 -2 2 30.7 8.2
    15 -2 2 25.4 12.6
    15 -2 -2 43.2 9.2
    15 -2 -2 35.4 8.3
    15 -2 -2 31.4 12.9
    14 -2 2 126.89 14.9
    14 -2 2 90.39 20.1
    14 -2 2 137.79 14.5
    14 -2 -2 87.49 17.8
    14 -2 -2 115.39 13.2
    14 -2 -2 106.59 12.8
    13 -2 2 138.39 15.8
    13 -2 2 133.79 21.4
    13 -2 2 165.58 15.2
    13 -2 -2 138.79 13.7
    13 -2 -2 149.39 14.8
    12 -2 2 194.68 17.6
    12 -2 2 193.08 23.2
    12 -2 2 190.18 17.1
    12 -2 -2 191.08 15.7
    12 -2 -2 181.88 21.6
    12 -2 -2 191.28 16.7
    11 -2 2 87.49 12.2
    11 -2 2 79.39 11.8
    11 -2 2 66.29 14.7
    11 -2 -2 80.59 11
    11 -2 -2 106.69 10.7
    -11 2 -2 92.99 11.6
    11 -2 -2 86.29 15.9
    10 -2 2 513.05 38.3
    10 -2 2 529.15 33.1
    -10 2 2 507.05 37.2
    10 -2 2 490.05 33.3
    -10 2 -2 523.65 38.6
    -10 2 -2 526.75 31.9
    10 -2 -2 491.45 30.8
    10 -2 -2 522.45 37.2
    10 -2 -2 566.44 32.3
    9 -2 2 195.98 17.8
    9 -2 2 230.58 18.9
    9 -2 2 231.88 25.1
    9 -2 -2 258.47 18
    9 -2 -2 275.07 17.9
    9 -2 -2 226.68 21.1
    -9 2 -2 266.57 23.6
    -9 2 -2 240.88 17.8
    8 -2 2 338.47 24
    -8 2 2 360.86 27
    8 -2 2 340.77 27.2
    8 -2 2 398.46 25
    -8 2 -2 336.57 22.9
    8 -2 -2 375.86 23
    8 -2 -2 320.27 25.9
    -8 2 -2 349.96 27.6
    8 -2 -2 368.56 22.6
    7 -2 2 950.7 51.79
    -7 2 2 971 54.59
    7 -2 2 920.21 51.79
    7 -2 2 844.42 54.19
    7 -2 -2 898.21 53.79
    -7 2 -2 890.21 50.39
    -7 2 -2 1027 55.89
    7 -2 -2 985.8 50.09
    7 -2 -2 848.92 49.4
    -6 2 2 434.26 29.1
    6 -2 2 418.96 27.3
    -6 2 2 455.85 27
    6 -2 2 462.75 27.5
    6 -2 2 442.46 29.6
    6 -2 -2 440.26 29
    -6 2 -2 454.05 29.9
    -6 2 -2 408.86 26.2
    6 -2 -2 442.86 25.7
    6 -2 -2 416.46 25.6
    -5 2 2 132.69 10.9
    5 -2 2 109.59 10.6
    5 -2 2 124.39 12.3
    -5 2 -2 116.99 10.3
    -5 2 -2 111.29 11.7
    5 -2 -2 136.99 9.9
    -4 2 2 930.81 50.19
    -4 2 2 954.5 51.99
    4 -2 2 951.9 52.69
    4 -2 2 990 51.19
    4 -2 -2 862.61 51.39
    -4 2 -2 968.9 50.69
    -4 2 -2 971.3 52.69
    4 -2 -2 970.7 49.99
    4 -2 -2 943.91 49.3
    3 -2 2 183.68 13.5
    -3 2 2 209.38 13.2
    3 -2 2 195.08 14.4
    -3 2 -2 194.88 14.5
    3 -2 -2 198.98 12.9
    3 -2 -2 173.78 13.6
    -3 2 -2 194.08 13.3
    2 -2 2 1180.28 62.79
    -2 2 2 1374.16 64.09
    -2 2 2 1228.88 63.09
    2 -2 2 1173.68 63.09
    -2 2 -2 1119.49 62.89
    2 -2 -2 1163.08 62.89
    2 -2 -2 1304.47 62.39
    -2 2 -2 1220.88 62.69
    1 -2 2 1731.23 88.99
    -1 2 2 1816.72 89.09
    -1 2 2 1755.12 90.19
    1 -2 2 1683.33 90.49
    1 -2 -2 1903.61 89.69
    0 -2 2 2427.66 117.09
    0 2 2 2382.06 117.49
    0 2 2 2385.56 118.59
    0 -2 2 2315.67 117.59
    -1 -2 2 1789.82 83.09
    1 2 2 1717.23 85.59
    -1 -2 2 1776.82 83.39
    -1 -2 2 1694.53 83.79
    1 2 2 1733.63 84.09
    -1 -2 -2 1430.06 83.69
    1 2 -2 1654.23 83.39
    2 2 2 966.3 53.59
    -2 -2 2 1029 51.39
    -2 -2 2 1097.69 51.79
    2 2 2 1008.8 52.09
    -2 -2 2 994.2 51.39
    2 2 -2 969.8 51.59
    -2 -2 -2 1067.09 53.89
    -2 -2 -2 1088.09 52.59
    2 2 -2 1005.9 50.99
    -3 -2 2 132.29 7.6
    3 2 2 127.79 9
    3 2 2 117.09 10.6
    -3 -2 2 135.49 9.2
    -3 -2 2 127.69 7.7
    -3 -2 -2 141.49 9.4
    3 2 -2 125.49 9.1
    -4 -2 2 906.51 47.8
    4 2 2 862.11 49.5
    4 2 2 883.51 46.5
    -4 -2 -2 930.61 49.9
    -4 -2 -2 969.2 47.2
    4 2 -2 866.21 47.6
    5 2 2 82.39 9.8
    -5 -2 2 107.69 9.5
    5 2 2 95.89 7.7
    -5 -2 -2 102.39 10.5
    -5 -2 -2 95.89 7.8
    5 2 -2 99.99 9.2
    6 2 2 408.56 23.6
    6 2 2 427.06 28.1
    -6 -2 2 421.26 26.5
    6 2 -2 429.26 26.5
    -6 -2 -2 420.76 28
    -6 -2 -2 396.76 23.7
    -7 -2 2 960.6 52.19
    7 2 2 882.51 53.09
    -7 -2 -2 845.62 47.6
    -7 -2 -2 962.5 53.79
    7 2 -2 914.41 51.49
    8 2 2 377.06 27.6
    -8 -2 2 361.16 25.8
    8 2 2 357.46 22.2
    -8 -2 -2 394.46 27.8
    -8 -2 -2 337.17 21.4
    8 2 -2 373.66 26
    -9 -2 2 250.97 20.9
    9 2 2 256.17 16.1
    9 2 2 244.78 21.9
    -9 -2 -2 262.27 25.4
    -9 -2 -2 225.88 15.6
    9 2 -2 258.07 21.1
    -10 -2 2 559.34 36
    10 2 2 543.95 37.3
    10 2 2 535.05 28.5
    10 2 -2 486.65 34.8
    -10 -2 -2 421.36 27.7
    -10 -2 -2 518.85 36.9
    11 2 2 82.49 15.6
    11 2 2 87.19 8.7
    11 2 2 79.09 7.9
    -11 -2 2 66.89 13.2
    -11 -2 -2 71.49 7.5
    11 2 -2 70.19 15.7
    12 2 2 181.68 12.6
    -12 -2 2 145.59 21.1
    12 2 2 209.18 22.3
    12 2 2 159.38 13.7
    12 2 -2 174.68 20.6
    -12 -2 -2 185.88 12.2
    13 2 2 148.59 10.5
    13 2 -2 137.49 20.5
    14 2 2 106.49 19.9
    14 2 -2 93.79 20.1
    15 2 2 44.1 15
    15 2 -2 13.3 9.8
    16 2 2 62.29 19.3
    16 2 -2 90.09 18.2
    17 2 2 -8.6 10.5
    17 2 -2 -8.5 12.5
    18 2 2 59.59 18.9
    18 2 -2 47.3 16.3
    19 2 2 -26.5 15.5
    19 2 -2 19.3 14.9
    19 -2 3 20.2 14.7
    19 -2 -3 -27 12.5
    18 -2 3 -8.4 14.3
    18 -2 3 12.7 9.4
    18 -2 -3 4.8 14
    17 -2 3 0.3 8.9
    17 -2 3 -23.2 10.6
    17 -2 3 -1.7 9.8
    17 -2 -3 -3.1 6.9
    17 -2 -3 4 12.2
    17 -2 -3 -2.3 6.4
    16 -2 3 5.8 10.2
    16 -2 3 -2 7.7
    16 -2 3 13.3 7.9
    16 -2 -3 0.1 6.3
    16 -2 -3 -2.7 6.5
    16 -2 -3 -5.6 11.2
    15 -2 3 154.58 16
    15 -2 3 141.49 16.5
    15 -2 -3 135.49 14.2
    15 -2 -3 129.99 13.3
    15 -2 -3 128.89 21.9
    14 -2 3 14.9 7.9
    14 -2 3 -0.7 9.9
    14 -2 3 22.4 7.4
    14 -2 -3 5.6 5.7
    14 -2 -3 4 5.7
    14 -2 -3 12.2 9.7
    13 -2 3 27.2 9.1
    13 -2 3 54.59 10.1
    13 -2 3 14.4 10.7
    13 -2 -3 24.9 6.3
    13 -2 -3 42.9 13
    13 -2 -3 51.19 9.5
    12 -2 3 34.1 10
    12 -2 3 32.4 8.3
    12 -2 -3 15.6 9.8
    12 -2 -3 28 7.2
    -12 2 -3 23.5 7.9
    12 -2 -3 41.7 8.1
    -11 2 3 94.99 16.5
    11 -2 3 128.19 13.9
    11 -2 3 107.69 18.6
    11 -2 3 110.49 13.3
    11 -2 -3 106.79 12
    11 -2 -3 90.79 15.6
    11 -2 -3 128.09 11.9
    -11 2 -3 141.09 12.7
    10 -2 3 244.68 20.4
    10 -2 3 232.88 19.6
    10 -2 3 223.38 23.2
    -10 2 3 250.37 23.2
    10 -2 -3 273.07 18.6
    10 -2 -3 233.38 25.5
    -10 2 -3 244.98 18.8
    10 -2 -3 266.37 18.1
    -9 2 3 2 4.9
    9 -2 3 4.6 5
    9 -2 3 8 6.2
    9 -2 3 6.2 4.8
    -9 2 -3 -5.6 4.3
    9 -2 -3 7.5 4.1
    -9 2 -3 5.4 5.3
    9 -2 -3 6.7 5.2
    9 -2 -3 10 4.3
    8 -2 3 120.09 12.8
    8 -2 3 126.79 12.9
    -8 2 3 117.29 16.3
    8 -2 3 126.29 17
    8 -2 -3 118.19 15.9
    -8 2 -3 111.59 11.6
    8 -2 -3 115.99 10.8
    8 -2 -3 129.99 11.1
    -7 2 3 2165.98 119.89
    -7 2 3 2314.17 117.19
    7 -2 3 2170.98 121.19
    7 -2 3 2359.66 118.69
    7 -2 -3 2399.16 115.79
    -7 2 -3 2204.18 117.19
    7 -2 -3 2267.07 120.09
    -7 2 -3 2478.45 122.79
    7 -2 -3 2275.37 115.79
    -6 2 3 135.79 13.6
    6 -2 3 108.39 11.7
    6 -2 3 119.59 13.4
    -6 2 3 139.69 11.7
    -6 2 -3 155.58 12.7
    6 -2 -3 152.88 11.5
    -6 2 -3 152.18 14.6
    6 -2 -3 113.59 12.4
    6 -2 -3 162.48 11.3
    -5 2 3 485.55 27.8
    5 -2 3 365.26 27
    5 -2 3 390.46 25.8
    -5 2 3 423.46 24.9
    5 -2 -3 391.26 25.6
    -5 2 -3 413.16 27.6
    -5 2 -3 456.75 26.1
    5 -2 -3 402.96 26.5
    -4 2 3 411.56 25
    4 -2 3 372.56 26
    4 -2 3 416.96 27.5
    -4 2 -3 502.05 27
    -4 2 -3 425.16 27.7
    4 -2 -3 505.95 26
    3 -2 3 455.05 25.8
    -3 2 3 461.35 23.8
    3 -2 3 391.46 24.4
    -3 2 -3 383.06 25.7
    -3 2 -3 386.36 24.9
    3 -2 -3 406.06 23.4
    3 -2 -3 362.16 24.1
    -2 2 3 3312.07 152.68
    -2 2 3 3080.59 151.68
    2 -2 3 2921.51 152.58
    2 -2 3 3050.59 152.78
    -2 2 -3 3069.09 152.58
    2 -2 -3 2831.92 152.08
    2 -2 -3 3197.88 151.88
    -2 2 -3 3096.79 152.78
    1 -2 3 943.91 46.9
    -1 2 3 933.11 46.2
    1 -2 3 950.7 46.1
    -1 2 3 918.21 46.1
    1 -2 -3 727.43 46.1
    1 -2 -3 820.22 45.7
    -1 2 -3 876.71 46.4
    0 -2 3 614.54 30.4
    0 2 -3 493.95 28.3
    0 -2 -3 541.85 29.7
    -1 -2 3 695.73 37.2
    -1 -2 3 725.83 38.6
    1 2 3 724.93 39.8
    -1 -2 3 704.03 37
    1 2 -3 777.02 37
    -1 -2 -3 815.22 39.4
    -1 -2 -3 792.02 40.1
    1 2 -3 680.43 38.2
    -2 -2 3 2627.34 127.49
    2 2 3 2633.84 129.89
    -2 -2 3 2656.43 126.59
    2 2 -3 2605.24 127.09
    2 2 -3 2430.36 126.49
    -2 -2 -3 2546.15 129.69
    -2 -2 -3 2617.94 128.69
    -3 -2 3 326.47 17.3
    3 2 3 317.07 20.7
    -3 -2 3 294.97 17.7
    -3 -2 -3 328.97 20.7
    3 2 -3 326.37 17
    3 2 -3 300.77 17.8
    -3 -2 -3 335.87 19.3
    4 2 3 359.36 23.3
    4 2 3 355.96 21.6
    -4 -2 3 381.66 20.8
    -4 -2 3 381.66 18.2
    4 2 -3 295.47 17.7
    -4 -2 -3 355.66 21
    -4 -2 -3 350.36 23.1
    5 2 3 433.86 23.4
    -5 -2 3 389.36 25.4
    5 2 3 374.46 25.9
    -5 -2 -3 386.66 23.3
    -5 -2 -3 420.66 26.7
    5 2 -3 372.86 23.6
    -6 -2 3 130.69 11.4
    6 2 3 129.39 10.3
    6 2 3 145.79 13.7
    -6 -2 -3 125.39 10.3
    -6 -2 -3 106.69 12.2
    6 2 -3 110.39 10.9
    7 2 3 2282.07 112.09
    7 2 3 2096.79 117.19
    -7 -2 3 2099.79 114.69
    -7 -2 -3 2127.79 112.09
    -7 -2 -3 2400.66 118.49
    7 2 -3 2351.96 115.19
    8 2 3 107.09 9.9
    8 2 3 116.99 16.2
    -8 -2 3 113.99 12.7
    -8 -2 -3 122.39 16.5
    8 2 -3 121.69 12.5
    -8 -2 -3 111.49 15.7
    9 2 3 3.1 3.2
    -9 -2 3 3.3 4.9
    9 2 3 3 5.9
    9 2 -3 2.4 4.7
    -9 -2 -3 0.5 4.9
    -9 -2 -3 0.8 4.8
    10 2 3 255.87 17.1
    -10 -2 3 236.68 21.3
    10 2 3 250.67 23.8
    -10 -2 -3 259.07 17.5
    -10 -2 -3 251.27 24
    10 2 -3 258.17 21.9
    11 2 3 96.69 17
    11 2 3 113.29 10.2
    -11 -2 3 115.49 16.8
    11 2 -3 115.29 16
    -11 -2 -3 77.09 9.1
    12 2 3 27.1 10.7
    12 2 3 35.4 6.9
    -12 -2 3 73.29 13.1
    12 2 3 28.1 5.9
    -12 -2 -3 29 5.8
    12 2 -3 20.3 9
    13 2 3 39.9 6.2
    13 2 3 45.8 12.5
    13 2 -3 43 12.9
    -13 -2 -3 38.8 7.3
    14 2 3 13 8.5
    14 2 3 24.3 5.3
    14 2 -3 14.2 8.7
    15 2 3 122.69 22
    15 2 -3 136.59 20.6
    16 2 3 -19.9 7.7
    16 2 -3 -11.8 8.2
    17 2 3 31.3 15.2
    17 2 -3 3.6 12.4
    18 2 3 23.6 15.4
    18 2 -3 20.9 11.8
    19 2 3 -25.7 10.3
    19 2 -3 2 14.5
    19 -2 4 0 13.1
    19 -2 -4 -3.9 16.4
    18 -2 4 18.5 16.7
    18 -2 4 -1.7 9.9
    18 -2 -4 14.2 15.3
    17 -2 4 -0.4 14.3
    17 -2 4 17.6 9.4
    17 -2 -4 7.8 11.5
    17 -2 -4 13.9 6.8
    16 -2 4 1.7 7.8
    16 -2 4 5.5 10.4
    16 -2 -4 -21.2 7.6
    16 -2 -4 -5.4 6
    16 -2 -4 -1.5 5.8
    15 -2 4 158.08 27.9
    15 -2 4 127.99 23.7
    15 -2 4 185.08 19.7
    15 -2 -4 198.88 15.6
    15 -2 -4 143.19 22.5
    15 -2 -4 129.99 13.6
    14 -2 4 112.19 15.8
    14 -2 4 79.49 17.3
    14 -2 4 91.69 14.6
    14 -2 -4 104.29 12.2
    -14 2 -4 77.29 12.5
    14 -2 -4 104.99 17.3
    14 -2 -4 105.89 11.7
    13 -2 4 37.8 9.6
    13 -2 4 26.6 8.9
    13 -2 4 37.5 11.4
    13 -2 -4 28.8 11.2
    13 -2 -4 18.4 6.2
    -13 2 -4 28.4 8
    13 -2 -4 23.1 6.9
    12 -2 4 115.39 15.7
    12 -2 4 129.79 16
    12 -2 4 131.59 21.7
    12 -2 -4 95.79 11.3
    12 -2 -4 124.09 12.8
    12 -2 -4 121.79 18.7
    -12 2 -4 123.39 15
    11 -2 4 158.98 22.4
    11 -2 4 163.78 16.4
    11 -2 4 178.88 17.4
    -11 2 4 130.49 19.4
    11 -2 -4 158.48 18.9
    11 -2 -4 139.49 13.3
    11 -2 -4 143.29 13.1
    -11 2 -4 153.88 14.7
    10 -2 4 193.18 17.4
    10 -2 4 204.88 18
    -10 2 4 168.38 19.2
    10 -2 4 139.89 20.6
    -10 2 -4 159.68 15.3
    10 -2 -4 174.28 14
    10 -2 -4 187.48 14.6
    10 -2 -4 202.18 26.1
    -9 2 4 243.58 22.3
    9 -2 4 254.87 20.9
    9 -2 4 196.98 21.8
    -9 2 -4 293.97 25.1
    -9 2 -4 254.47 19.9
    9 -2 -4 279.67 22.7
    9 -2 -4 289.47 18.5
    9 -2 -4 281.07 18.6
    -8 2 4 47.8 8.3
    -8 2 4 55.29 10.7
    8 -2 4 38.7 9.3
    8 -2 4 48.8 9.1
    8 -2 -4 56.79 8
    8 -2 -4 53.49 7.5
    8 -2 -4 49.1 9.6
    -8 2 -4 53.09 9
    -8 2 -4 64.89 12.2
    -7 2 4 374.16 26.8
    -7 2 4 421.66 24.9
    7 -2 4 406.16 28.9
    7 -2 4 359.86 26
    7 -2 -4 373.56 26.7
    -7 2 -4 406.16 28.8
    -7 2 -4 370.16 25.3
    7 -2 -4 396.46 23.2
    7 -2 -4 340.87 23.1
    -6 2 4 339.87 20.8
    -6 2 4 344.47 23.3
    6 -2 4 313.37 24.1
    6 -2 4 338.77 22.8
    -6 2 -4 322.47 24.1
    6 -2 -4 294.77 19.9
    6 -2 -4 297.07 22.4
    -6 2 -4 313.47 21.7
    5 -2 4 308.37 22.6
    -5 2 4 353.76 22.2
    -5 2 4 333.17 19.7
    5 -2 4 285.07 21
    -5 2 -4 299.17 20.7
    -5 2 -4 308.27 22.5
    5 -2 -4 310.27 19.4
    5 -2 -4 268.07 20.6
    -4 2 -4 35.9 7
    -4 2 -4 34.7 6.3
    -3 2 4 475.25 26.6
    3 -2 4 410.56 27.7
    3 -2 4 455.95 28.3
    3 -2 -4 465.95 26.9
    3 -2 -4 476.55 27.6
    -3 2 -4 481.55 28.6
    -3 2 -4 514.05 28.4
    2 -2 4 855.31 49.5
    2 -2 4 905.51 49.2
    -2 2 4 954.1 48.9
    -2 2 4 916.81 48.3
    2 -2 -4 978.8 48.8
    2 -2 -4 919.91 49.5
    2 -2 -4 898.21 48.8
    -2 2 -4 851.41 50.89
    -2 2 -4 1002.8 49.7
    1 -2 4 212.58 14.2
    -1 2 4 201.88 13.2
    1 -2 4 211.88 13.2
    -1 2 4 192.58 13.7
    -1 2 -4 201.78 12.9
    -1 2 -4 195.78 13.6
    1 -2 -4 170.98 12.8
    1 -2 -4 187.38 13
    1 -2 -4 197.38 13.7
    0 2 4 2085.19 102.29
    0 -2 4 2085.89 99.89
    0 -2 4 1959.3 101.69
    0 2 4 2019.2 101.39
    0 -2 -4 1934.61 101.79
    0 2 -4 2142.09 99.89
    0 -2 -4 2005.3 101.59
    0 2 -4 1911.01 101.29
    -1 -2 4 166.28 9.6
    1 2 4 154.08 12.4
    -1 -2 4 168.28 11.8
    1 2 4 175.98 12.2
    -1 -2 -4 188.48 12.9
    1 2 -4 177.28 9.6
    1 2 -4 167.98 11.5
    -1 -2 -4 187.08 12.5
    -2 -2 4 796.22 41.1
    -2 -2 4 832.52 39
    2 2 4 724.23 41.7
    2 2 4 824.72 43.5
    2 2 -4 773.52 40.8
    2 2 -4 751.12 38.9
    -2 -2 -4 790.72 43.4
    -2 -2 -4 772.22 42.2
    -3 -2 4 435.76 21.6
    3 2 4 352.46 24.7
    -3 -2 4 408.56 22.1
    3 2 4 406.26 23.8
    -3 -2 -4 425.96 24.2
    3 2 -4 372.06 21.3
    3 2 -4 395.76 21.8
    -3 -2 -4 419.56 25.4
    4 2 4 22.8 6
    4 2 4 25.8 5.1
    -4 -2 4 29.2 4.2
    -4 -2 4 30.5 3.3
    4 2 -4 34.6 3.3
    4 2 -4 32.9 4.5
    -4 -2 -4 34.2 5.7
    -4 -2 -4 47 7.8
    -5 -2 4 296.47 18.8
    5 2 4 279.17 21.6
    5 2 4 275.87 19
    5 2 -4 301.17 18.8
    -5 -2 -4 355.66 22.8
    -5 -2 -4 327.87 21.5
    6 2 4 284.17 22.8
    -6 -2 4 291.27 20.2
    6 2 4 318.27 20.1
    -6 -2 -4 365.66 24.4
    -6 -2 -4 289.57 21.4
    6 2 -4 329.67 20.6
    7 2 4 356.56 22.8
    -7 -2 4 356.76 24.2
    7 2 4 375.36 27.5
    -7 -2 -4 353.06 26.6
    7 2 -4 407.46 24.7
    -7 -2 -4 341.47 22.8
    -8 -2 4 54.99 9.5
    8 2 4 57.29 8.1
    8 2 4 45.9 9.7
    -8 -2 -4 40.5 9.4
    8 2 -4 43.3 8.3
    -8 -2 -4 41.2 7.4
    9 2 4 268.67 18.6
    -9 -2 4 299.87 22
    -9 -2 -4 227.48 22.3
    -9 -2 -4 260.27 18.5
    9 2 -4 275.27 21.3
    10 2 4 165.18 19.6
    -10 -2 4 199.78 17.9
    10 2 4 173.68 14
    -10 -2 -4 150.28 17.2
    -10 -2 -4 153.98 13.6
    10 2 -4 176.08 17.1
    -11 -2 4 150.48 17
    11 2 4 117.29 19.3
    11 2 4 134.59 12.5
    11 2 -4 115.99 17
    -11 -2 -4 150.28 12.5
    12 2 4 108.79 18.6
    12 2 4 126.79 11.8
    -12 -2 4 113.69 18.4
    12 2 -4 113.69 16.9
    -12 -2 -4 119.69 11.7
    13 2 4 29.7 6
    13 2 4 13.6 7.8
    13 2 4 28 7.1
    13 2 -4 34.1 11.1
    -13 -2 -4 47.3 7.5
    14 2 4 117.99 10.7
    14 2 4 73.09 17
    14 2 4 106.59 11.6
    14 2 -4 84.59 16.4
    -14 -2 -4 97.69 10.2
    15 2 4 156.78 15.5
    15 2 4 156.58 24.5
    15 2 4 170.98 13.5
    15 2 -4 189.38 22.1
    16 2 4 -1.2 9.1
    16 2 -4 3.5 9.9
    17 2 4 53.39 16.2
    17 2 -4 32.6 13.5
    18 2 4 -6.1 13.2
    18 2 -4 -3.2 12.4
    19 2 4 -5.8 17.2
    19 2 -4 40.4 17.1
    19 -2 5 -7.3 18.4
    19 -2 -5 -8.1 13.2
    18 -2 5 12.4 14.5
    18 -2 -5 20.6 13.3
    17 -2 5 70.59 19.7
    17 -2 5 50.49 13.5
    17 -2 -5 75.59 19.2
    16 -2 5 137.49 17.6
    16 -2 5 108.89 25
    16 -2 5 180.78 27.9
    16 -2 -5 117.69 22.6
    16 -2 -5 129.19 13.1
    16 -2 -5 145.79 13.7
    15 -2 5 112.09 14.7
    15 -2 5 104.79 15.8
    15 -2 5 110.99 21.8
    15 -2 -5 107.29 12.1
    15 -2 -5 84.59 17.2
    -15 2 -5 78.69 12.7
    15 -2 -5 101.59 11.5
    14 -2 5 241.18 22.2
    14 -2 5 239.88 27.6
    14 -2 5 286.27 30.9
    14 -2 -5 214.18 17.5
    -14 2 -5 177.38 26.1
    14 -2 -5 196.18 16.7
    14 -2 -5 222.18 25
    13 -2 5 120.59 16.1
    13 -2 5 105.09 15.7
    13 -2 5 107.29 19.8
    -13 2 -5 83.99 12.5
    13 -2 -5 105.59 11.7
    13 -2 -5 85.29 11.1
    13 -2 -5 98.59 18.1
    12 -2 5 152.08 16.5
    12 -2 5 159.38 16.5
    12 -2 5 88.99 18.3
    12 -2 -5 129.69 19.2
    -12 2 -5 126.69 15.9
    12 -2 -5 126.69 13.1
    12 -2 -5 129.69 12.3
    11 -2 5 231.68 24
    -11 2 5 164.88 20.7
    11 -2 5 238.08 20.1
    11 -2 5 216.88 20.2
    11 -2 -5 207.68 16.2
    11 -2 -5 208.28 16.7
    11 -2 -5 236.18 22.6
    -11 2 -5 223.78 18.7
    10 -2 5 3.7 6.5
    -10 2 5 -3.2 6.6
    10 -2 5 7.4 6.3
    10 -2 -5 -0.1 4
    10 -2 -5 2.8 3.5
    -10 2 -5 -7.4 3.4
    10 -2 -5 8.3 7
    9 -2 5 159.08 16.1
    -9 2 5 140.39 16.7
    -9 2 5 149.19 14.3
    9 -2 5 151.58 18.2
    9 -2 -5 173.58 17.6
    9 -2 -5 194.38 14.1
    9 -2 -5 154.48 13.3
    -9 2 -5 200.58 16.1
    -9 2 -5 190.58 19.2
    8 -2 5 343.47 30.1
    -8 2 5 368.26 25.8
    8 -2 5 388.96 28.3
    -8 2 5 367.96 28.5
    8 -2 -5 482.25 25.5
    8 -2 -5 444.86 25.7
    -8 2 -5 422.56 31.3
    8 -2 -5 433.86 29.6
    -8 2 -5 417.96 27.8
    -7 2 5 163.68 12.8
    -7 2 5 139.29 14
    7 -2 5 151.18 16.1
    7 -2 5 166.88 15
    -7 2 -5 142.69 13.7
    7 -2 -5 137.79 14.4
    7 -2 -5 116.79 11.1
    -7 2 -5 144.49 15.9
    6 -2 5 989.1 60.89
    6 -2 5 1150.08 60.29
    -6 2 5 996.4 56.39
    -6 2 5 1054.09 59.49
    -6 2 -5 1097.99 59.39
    6 -2 -5 1077.29 59.49
    6 -2 -5 1046.8 56.59
    -6 2 -5 1138.19 62.19
    5 -2 5 370.76 26.9
    -5 2 5 408.96 26.8
    -5 2 5 382.56 24.7
    5 -2 5 391.06 28.2
    -5 2 -5 485.15 28.1
    5 -2 -5 438.26 25.4
    -5 2 -5 429.86 28.6
    5 -2 -5 501.45 28
    4 -2 5 339.27 23.8
    -4 2 5 378.96 23.5
    -4 2 5 320.87 21.6
    4 -2 5 360.26 24.4
    -4 2 -5 305.67 23
    4 -2 -5 413.06 23.8
    -4 2 -5 424.36 25.6
    4 -2 -5 397.36 22.6
    -3 2 5 779.72 43.6
    -3 2 5 734.23 45.6
    3 -2 5 697.13 45
    3 -2 5 830.92 45.8
    3 -2 -5 815.92 45.7
    3 -2 -5 956 45.3
    -3 2 -5 814.62 45.5
    -3 2 -5 863.41 45.9
    3 -2 -5 851.31 44.5
    2 -2 5 2687.63 135.49
    2 -2 5 2736.43 134.49
    -2 2 5 2783.72 133.89
    -2 2 5 2804.42 133.89
    2 -2 -5 2718.13 134.69
    2 -2 -5 2391.96 133.39
    -2 2 -5 2628.04 134.99
    1 -2 5 206.18 14.1
    1 -2 5 202.48 14.2
    -1 2 5 189.48 13.9
    -1 2 5 182.48 13.2
    1 -2 -5 161.88 12.4
    -1 2 -5 187.88 15.3
    1 -2 -5 184.48 13.5
    -1 2 -5 195.28 12.8
    0 2 5 63.09 7
    0 -2 5 71.99 5.8
    0 2 5 65.99 7.3
    0 -2 5 66.39 7.3
    0 2 -5 75.69 7.6
    0 -2 -5 72.09 7.3
    0 2 -5 77.69 6
    1 2 5 134.59 11.7
    1 2 5 135.49 11.3
    -1 -2 5 157.08 8.7
    -1 -2 5 152.88 11.5
    1 2 -5 158.18 11.4
    1 2 -5 158.28 8.7
    2 2 5 2209.48 114.49
    2 2 5 2066.69 113.19
    2 2 -5 2371.56 112.49
    -2 -2 -5 2344.07 114.59
    -3 -2 5 748.63 39.3
    -3 -2 5 761.02 37.4
    3 2 5 777.62 42.8
    3 2 5 794.02 41.4
    3 2 -5 674.33 38.8
    -3 -2 -5 762.72 41.7
    -3 -2 -5 715.03 42.1
    3 2 -5 725.43 37.3
    4 2 5 294.77 21.2
    -4 -2 5 305.97 17
    4 2 5 327.57 19.8
    -4 -2 5 311.37 17.1
    4 2 -5 277.97 16.7
    4 2 -5 275.77 16.7
    -4 -2 -5 281.67 20.9
    -4 -2 -5 286.37 19.4
    -5 -2 5 433.26 21.3
    -5 -2 5 419.36 23.3
    5 2 5 455.25 25.3
    5 2 5 432.56 27.8
    5 2 -5 369.06 22.8
    5 2 -5 390.46 21.1
    -5 -2 -5 317.67 23.9
    -5 -2 -5 334.07 25.9
    6 2 5 991.1 59.49
    6 2 5 1092.49 56.49
    -6 -2 5 994 55.49
    6 2 -5 1078.99 55.49
    -6 -2 -5 999.7 56.29
    -6 -2 -5 1060.89 59.89
    7 2 5 121.29 11.8
    -7 -2 5 118.49 11.6
    7 2 5 127.29 14.5
    7 2 -5 166.98 13.1
    -7 -2 -5 129.69 12
    -7 -2 -5 139.29 14.9
    -8 -2 5 398.46 26.8
    8 2 5 384.46 30.2
    8 2 5 461.65 26.5
    -8 -2 -5 371.16 25.6
    8 2 -5 370.26 26.2
    -8 -2 -5 418.76 31
    -9 -2 5 172.78 15.7
    9 2 5 171.28 18.5
    9 2 5 186.98 14.7
    -9 -2 -5 133.99 13.6
    -9 -2 -5 173.38 17.7
    9 2 -5 166.28 15.7
    10 2 5 4 6.7
    -10 -2 5 -1.8 4.1
    10 2 5 3.5 4.3
    -10 -2 -5 4.6 4.8
    10 2 -5 14.1 6.8
    11 2 5 182.18 21.8
    -11 -2 5 214.98 23.1
    11 2 5 237.78 17.7
    -11 -2 -5 222.78 17.5
    11 2 -5 229.68 21.1
    12 2 5 121.39 12.9
    -12 -2 5 131.39 18
    -12 -2 -5 135.19 13.1
    12 2 -5 112.49 16.9
    13 2 5 118.99 12.1
    13 2 5 55.19 16.1
    13 2 -5 74.69 15
    -13 -2 -5 100.79 11.3
    14 2 5 217.78 17.6
    14 2 5 268.17 19
    14 2 5 211.78 29.5
    14 2 -5 249.48 24.6
    -14 -2 -5 200.58 16.8
    15 2 5 122.99 12.4
    15 2 5 95.39 11.5
    -15 -2 -5 92.39 11
    16 2 5 112.29 22.6
    16 2 5 134.99 13.2
    16 2 5 137.19 13.1
    16 2 -5 140.79 21.6
    17 2 5 66.69 17.4
    17 2 -5 55.89 15.1
    18 2 5 -25.9 12
    18 2 -5 15.9 12.1
    19 2 5 2.9 13.8
    19 2 -5 34.1 15.3
    19 -2 -6 -5.1 14
    18 -2 6 12.5 15.7
    18 -2 6 -28.4 9.8
    18 -2 -6 12.5 14.8
    17 -2 6 20.4 12
    17 -2 6 20.6 13.7
    17 -2 6 39.8 17.7
    17 -2 -6 17 12.5
    16 -2 6 119.79 17.2
    16 -2 6 133.99 20.3
    16 -2 6 102.29 23.6
    16 -2 -6 102.79 21.2
    16 -2 -6 96.69 11.8
    16 -2 -6 135.99 12.4
    15 -2 6 47.1 17
    15 -2 6 29 11.7
    15 -2 6 39.9 13.9
    15 -2 -6 39.7 8.1
    15 -2 -6 48.1 13.7
    15 -2 -6 34.9 7.5
    -15 2 -6 25 8.9
    14 -2 6 3.1 10.7
    14 -2 6 18.1 9.5
    14 -2 6 -6.1 7.1
    14 -2 -6 2.7 5.1
    -14 2 -6 -13 5.4
    14 -2 -6 -7.2 5.2
    14 -2 -6 -0.5 7.9
    13 -2 6 11.4 7.3
    13 -2 6 2.3 6.9
    13 -2 6 13.3 11.1
    13 -2 -6 28.1 7
    -13 2 -6 6.7 7.6
    13 -2 -6 18.5 10
    13 -2 -6 9.7 5.7
    12 -2 6 97.99 19.4
    12 -2 6 136.39 18.1
    12 -2 6 149.49 20.9
    12 -2 -6 128.59 19.5
    12 -2 -6 122.09 12.7
    12 -2 -6 130.49 12.9
    -12 2 -6 126.39 18.2
    11 -2 6 59.09 14.5
    -11 2 6 65.69 12.3
    11 -2 6 63.69 12.2
    11 -2 -6 62.79 9.3
    11 -2 -6 72.59 13.7
    11 -2 -6 68.69 10
    -11 2 -6 54.79 11
    -10 2 6 32.2 9.4
    10 -2 6 42.2 10.4
    10 -2 6 36.4 11
    -10 2 6 20 7.3
    10 -2 -6 22.6 8
    10 -2 -6 39.1 7.2
    -10 2 -6 28.4 7.4
    10 -2 -6 16.1 5.7
    -9 2 6 40 8.1
    9 -2 6 41.6 9.4
    -9 2 6 55.89 10.9
    9 -2 6 45.7 11.7
    9 -2 -6 40.2 7.4
    9 -2 -6 28.6 8.8
    -9 2 -6 39.7 8.6
    9 -2 -6 50.29 7.7
    -9 2 -6 59.19 13.2
    8 -2 6 26.8 8.1
    -8 2 6 20.5 6.5
    -8 2 6 24.4 6.3
    8 -2 6 14.4 11.3
    8 -2 -6 20.1 6.2
    -8 2 -6 24.9 7.3
    8 -2 -6 21.1 5.3
    -8 2 -6 10.8 6.6
    7 -2 6 105.59 15.8
    -7 2 6 94.49 13.3
    -7 2 6 100.49 10.3
    7 -2 6 109.99 13
    -7 2 -6 129.49 17.1
    -7 2 -6 118.89 12.4
    7 -2 -6 106.79 10.2
    7 -2 -6 114.79 12.6
    6 -2 6 307.17 21.8
    -6 2 6 285.47 20.3
    -6 2 6 288.77 18.6
    6 -2 6 275.37 22.2
    -6 2 -6 248.48 20
    6 -2 -6 255.97 18.2
    6 -2 -6 248.68 19.8
    -6 2 -6 264.07 21.6
    5 -2 6 684.93 39.2
    5 -2 6 708.43 40.3
    -5 2 6 630.84 35.5
    -5 2 6 643.94 37.3
    -5 2 -6 647.54 39.5
    -5 2 -6 583.04 37.6
    5 -2 -6 621.74 37.1
    5 -2 -6 572.24 35.6
    -4 2 6 73.99 7.8
    4 -2 6 78.19 9.2
    -4 2 6 82.49 8.4
    4 -2 6 81.49 11.2
    4 -2 -6 54.39 7.9
    4 -2 -6 59.49 7.3
    -4 2 -6 57.39 9.5
    -4 2 -6 78.29 9.2
    -3 2 6 147.89 12.2
    -3 2 6 152.58 12.3
    3 -2 6 151.88 13.7
    3 -2 6 152.78 13.3
    3 -2 -6 190.78 13.2
    -3 2 -6 201.88 14.6
    3 -2 -6 174.68 13
    -3 2 -6 169.28 14
    3 -2 -6 175.98 13.5
    2 -2 6 882.71 48
    -2 2 6 864.11 48.3
    -2 2 6 895.71 47.7
    -2 2 6 892.91 48.9
    2 -2 6 873.21 49.2
    2 -2 -6 862.61 47.9
    -2 2 -6 863.71 47.9
    2 -2 -6 885.71 50.09
    2 -2 -6 883.41 47.4
    -2 2 -6 924.51 49.3
    1 -2 6 244.98 15.7
    -1 2 6 197.88 14
    1 -2 -6 172.28 13.6
    1 -2 -6 159.38 13.3
    -1 2 -6 179.38 14
    0 -2 6 1847.22 88.79
    0 2 6 1820.42 91.69
    0 2 6 1767.42 91.29
    0 -2 6 1656.83 91.29
    0 2 -6 1730.93 88.59
    0 2 -6 1761.12 91.39
    0 -2 -6 1867.21 91.89
    1 2 6 116.59 11
    -1 -2 6 121.19 7.9
    -1 -2 6 140.59 11.1
    1 2 6 122.59 11.1
    -1 -2 -6 138.59 11.5
    1 2 -6 140.69 11.1
    1 2 -6 147.89 8.1
    -1 -2 -6 150.28 11.6
    -2 -2 6 691.23 39.3
    2 2 6 699.23 40.2
    2 2 6 662.03 40.6
    -2 -2 -6 753.12 41.1
    2 2 -6 729.63 39.2
    -2 -2 -6 776.12 41.1
    -3 -2 6 165.88 11.5
    -3 -2 6 160.78 8.3
    3 2 6 144.19 12.3
    3 2 6 159.48 13.7
    -3 -2 -6 141.39 12.9
    -3 -2 -6 143.39 12.4
    3 2 -6 140.59 10.7
    4 2 6 62.59 8.8
    -4 -2 6 63.39 6.1
    4 2 6 42.2 8.5
    -4 -2 6 62.89 5.1
    4 2 -6 64.29 5.2
    -4 -2 -6 70.39 9.6
    -4 -2 -6 68.09 10.2
    4 2 -6 76.39 6.4
    5 2 6 538.45 36.7
    -5 -2 6 575.14 31.4
    -5 -2 6 561.64 32
    5 2 6 584.14 34.9
    -5 -2 -6 664.23 38.2
    5 2 -6 583.34 31.4
    5 2 -6 644.54 32.4
    -5 -2 -6 586.94 35.3
    6 2 6 232.08 18.1
    -6 -2 6 242.68 16.9
    -6 -2 6 250.07 14.2
    6 2 6 228.18 20.6
    6 2 -6 253.07 14.4
    -6 -2 -6 295.57 22
    6 2 -6 269.57 16.9
    -6 -2 -6 237.78 18.4
    7 2 6 86.79 13.9
    -7 -2 6 93.69 10
    7 2 6 97.29 11.1
    -7 -2 -6 102.29 10.7
    -7 -2 -6 121.69 13.7
    7 2 -6 117.79 10.6
    8 2 6 17.4 5.8
    8 2 6 18.4 7.3
    -8 -2 6 10.9 5
    -8 -2 -6 21.1 5.9
    8 2 -6 21.7 6.2
    -8 -2 -6 23.2 8
    9 2 6 43.1 11
    9 2 6 47.2 8.8
    -9 -2 6 55.89 9.3
    -9 -2 -6 30.6 9.7
    -9 -2 -6 41.5 8.4
    9 2 -6 42.2 8.7
    10 2 6 18.3 8.5
    -10 -2 6 24.5 7.3
    10 2 6 22.4 6.6
    -10 -2 -6 52.39 9
    10 2 -6 51.79 9.9
    11 2 6 70.89 10.5
    -11 -2 6 73.09 12.8
    11 2 6 63.39 14.5
    -11 -2 -6 99.49 13
    11 2 -6 51.69 11.4
    12 2 6 94.69 18.7
    12 2 6 161.08 14.8
    -12 -2 6 134.39 17.9
    12 2 -6 142.59 21.2
    -12 -2 -6 144.99 14.1
    -13 -2 6 11.5 8.8
    13 2 6 17.5 6.9
    13 2 6 14.5 10
    13 2 -6 9.7 8.6
    -13 -2 -6 24.2 7.2
    14 2 6 12.8 11.7
    14 2 6 7.1 5.5
    -14 -2 -6 -2.1 4.5
    14 2 -6 10.5 8.2
    15 2 6 51.69 9.6
    15 2 6 45.1 8.9
    15 2 6 43.1 14.8
    -15 -2 -6 36 7.5
    15 2 -6 42.3 13.5
    16 2 6 110.09 12.7
    16 2 6 87.29 12.7
    16 2 6 83.79 19.9
    16 2 -6 108.19 20.1
    -16 -2 -6 106.69 11.8
    17 2 6 37.9 15.9
    17 2 6 10.6 7.1
    17 2 -6 20.4 13.4
    18 2 6 -6.6 12.8
    18 2 -6 -3.8 10.9
    19 2 6 15.9 16
    19 2 -6 13.2 14.7
    19 -2 7 -14.1 14.3
    19 -2 7 -9 20.9
    19 -2 -7 3.4 13.5
    18 -2 7 -30.4 9.8
    18 -2 7 -12.1 13.8
    18 -2 -7 24.5 13.7
    17 -2 7 -6.3 14.5
    17 -2 7 5.3 8.9
    17 -2 -7 24.3 10.9
    16 -2 7 58.99 15.6
    16 -2 7 44.9 14.3
    16 -2 7 80.89 21.2
    -16 2 -7 37.4 12.9
    16 -2 -7 60.29 8.5
    16 -2 -7 45.8 14.5
    16 -2 -7 46.4 12.2
    15 -2 7 86.89 15.4
    15 -2 7 75.39 19.1
    15 -2 7 92.69 15.9
    15 -2 -7 74.89 16.6
    15 -2 -7 74.99 10.3
    -15 2 -7 57.99 11.6
    15 -2 -7 67.89 9.4
    14 -2 7 167.68 22
    14 -2 7 185.78 20.3
    14 -2 -7 171.88 14.9
    14 -2 -7 161.88 14.6
    14 -2 -7 108.69 22.6
    -14 2 -7 171.68 17.9
    13 -2 7 6.9 9.2
    13 -2 7 23.9 8.7
    13 -2 -7 23.3 6.6
    13 -2 -7 11.9 5.8
    13 -2 -7 14.6 9.3
    -13 2 -7 20.9 8.8
    12 -2 7 34.1 9.9
    12 -2 7 32 11.2
    12 -2 -7 12.5 5.8
    12 -2 -7 24.9 10.4
    12 -2 -7 15.4 6.6
    -12 2 -7 32.6 9.2
    -11 2 7 177.18 16.8
    -11 2 7 183.48 20.1
    11 -2 7 188.28 19.9
    11 -2 -7 217.58 16.1
    -11 2 -7 202.48 29.8
    11 -2 -7 198.48 15.6
    11 -2 -7 179.98 19.7
    -10 2 7 17.6 7.9
    10 -2 7 25.6 10.3
    -10 2 7 14 7
    10 -2 7 23.7 8.8
    10 -2 -7 24.6 6
    -10 2 -7 8.4 6.4
    10 -2 -7 15.6 7.5
    10 -2 -7 17.2 4.9
    -9 2 7 58.79 11.6
    9 -2 7 79.49 15.1
    -9 2 7 59.29 9.4
    9 -2 7 66.89 12.4
    9 -2 -7 70.19 8.4
    9 -2 -7 74.59 10
    -9 2 -7 92.39 13.2
    9 -2 -7 73.69 12.2
    -8 2 7 76.19 10.3
    8 -2 7 75.09 13.5
    8 -2 7 84.89 13.6
    -8 2 7 90.69 13.2
    8 -2 -7 66.09 11.1
    -8 2 -7 76.19 12.6
    8 -2 -7 67.69 9.3
    -8 2 -7 74.99 13.4
    7 -2 7 277.67 22.2
    -7 2 7 278.57 18.8
    -7 2 7 284.37 21.2
    7 -2 7 275.27 23.6
    7 -2 -7 264.67 18.8
    7 -2 -7 245.58 20.3
    -7 2 -7 258.57 21.1
    6 -2 7 267.27 21.6
    6 -2 7 293.67 23
    -6 2 7 249.18 19.8
    -6 2 7 289.77 19
    6 -2 -7 276.97 20.3
    6 -2 -7 291.57 19.3
    -6 2 -7 273.07 22.5
    -6 2 -7 258.77 20.8
    -5 2 7 232.68 16.4
    5 -2 7 191.98 17.1
    5 -2 7 211.58 17.7
    -5 2 7 204.58 14.8
    -5 2 -7 191.48 16.6
    5 -2 -7 213.58 16.1
    -5 2 -7 201.08 17.5
    5 -2 -7 170.98 14.5
    -4 2 7 514.05 29.9
    4 -2 7 457.35 31.9
    -4 2 7 532.65 30.5
    4 -2 7 577.74 33.3
    -4 2 -7 516.45 32.4
    -4 2 -7 510.55 32.3
    4 -2 -7 502.45 30.3
    4 -2 -7 476.45 30.1
    4 -2 -7 490.15 31.1
    3 -2 7 246.48 19
    3 -2 7 242.08 19.5
    -3 2 7 260.77 17.7
    -3 2 7 257.27 18.1
    3 -2 -7 279.87 18.3
    -3 2 -7 281.57 19.4
    3 -2 -7 285.57 19.1
    3 -2 -7 286.97 18.9
    -3 2 -7 301.77 20.5
    -2 2 7 81.09 8.2
    2 -2 7 88.49 11.4
    2 -2 7 64.59 7.6
    -2 2 7 79.39 8.6
    2 -2 -7 72.19 9.8
    2 -2 -7 78.79 8.4
    -2 2 -7 69.69 10.2
    2 -2 -7 66.89 7.3
    -2 2 -7 70.19 7.7
    1 -2 7 232.48 17.3
    -1 2 7 235.68 16.4
    -1 2 7 215.58 16
    1 -2 7 222.08 14.9
    1 -2 -7 204.78 16.1
    1 -2 -7 204.38 15.5
    -1 2 -7 246.78 15.2
    -1 2 -7 224.88 16.7
    0 2 7 192.18 14.5
    0 2 7 192.28 14.2
    0 -2 7 167.38 11.5
    0 -2 7 184.18 14.5
    0 2 -7 198.58 14.5
    0 -2 -7 163.48 13.2
    0 2 -7 178.38 11.6
    0 -2 -7 168.38 14
    1 2 7 188.28 15.1
    1 2 7 195.08 15.3
    -1 -2 7 209.18 11.7
    -1 -2 7 212.78 15.4
    -1 -2 -7 210.38 15.7
    1 2 -7 212.58 11.6
    -1 -2 -7 187.68 14.9
    1 2 -7 188.28 14.6
    -2 -2 7 54.19 7.7
    2 2 7 50.79 8.4
    2 2 7 56.79 8.5
    -2 -2 -7 75.29 9.9
    -2 -2 -7 67.39 9.6
    3 2 7 230.38 16.6
    3 2 7 260.47 18.1
    -3 -2 7 239.78 15.3
    -3 -2 -7 188.08 16.2
    -3 -2 -7 196.78 16.1
    3 2 -7 177.58 14
    4 2 7 458.95 30
    -4 -2 7 446.76 25.1
    -4 -2 7 488.35 27.9
    4 2 7 468.45 31.4
    -4 -2 -7 541.95 32.3
    -4 -2 -7 546.75 31.3
    4 2 -7 454.55 27.5
    4 2 -7 516.55 25.2
    5 2 7 186.58 15.6
    -5 -2 7 162.48 12
    5 2 7 174.68 16.8
    -5 -2 -7 193.08 15.9
    5 2 -7 211.88 13.2
    5 2 -7 222.38 12.6
    -5 -2 -7 206.78 17.5
    6 2 7 279.77 23
    6 2 7 266.27 20.2
    -6 -2 7 272.37 17.6
    -6 -2 7 274.97 16.3
    -6 -2 -7 284.77 22.5
    -6 -2 -7 253.47 20
    6 2 -7 274.37 16.4
    6 2 -7 280.57 17.3
    -7 -2 7 267.27 15.5
    7 2 7 226.38 22.5
    7 2 7 266.07 20.5
    -7 -2 7 249.48 18.5
    7 2 -7 304.87 16.1
    7 2 -7 305.27 19
    -7 -2 -7 284.87 21.1
    8 2 7 55.09 12.4
    -8 -2 7 62.49 9.6
    8 2 7 62.79 10.1
    -8 -2 -7 74.29 11.1
    -8 -2 -7 89.09 14.5
    8 2 -7 77.59 9.1
    9 2 7 81.79 11.8
    9 2 7 65.59 13.7
    -9 -2 7 91.79 12.4
    -9 -2 -7 83.79 14.9
    -9 -2 -7 75.19 11.6
    9 2 -7 55.09 9.6
    10 2 7 25.2 7.8
    -10 -2 7 15.5 7
    10 2 7 15.9 6.9
    10 2 -7 29.7 8.2
    -10 -2 -7 18.4 6.4
    -11 -2 7 186.38 18.9
    11 2 7 182.08 21.8
    11 2 7 218.18 17.7
    -11 -2 -7 188.68 17.2
    11 2 -7 166.78 17
    -12 -2 7 33.4 10.4
    12 2 7 18 7.7
    12 2 7 14.2 8.7
    -12 -2 -7 38.9 8.5
    12 2 -7 21.4 8.6
    -13 -2 7 32.2 9.8
    13 2 7 18 10.3
    13 2 7 41 9.2
    13 2 -7 7.5 7.6
    -13 -2 -7 12.4 7.1
    14 2 7 143.89 23.7
    14 2 7 163.18 16.8
    14 2 -7 129.69 19.1
    -14 -2 -7 163.98 15.6
    15 2 7 80.69 12.5
    15 2 7 82.99 18.9
    15 2 -7 89.69 16.5
    -15 -2 -7 76.59 10.6
    16 2 7 67.79 11.1
    16 2 7 59.49 16.8
    16 2 7 87.79 12.2
    -16 -2 -7 32.9 8.3
    16 2 -7 53.89 13.8
    17 2 7 -4.3 7.4
    17 2 7 -1.3 14.5
    17 2 -7 6.8 12.3
    18 2 7 -13.7 14.6
    18 2 -7 7.4 13.3
    19 2 7 10.8 14.7
    19 2 -7 0.3 12.8
    19 -2 8 -16.4 14
    19 -2 8 6.4 16.9
    19 -2 -8 -4.4 13.8
    18 -2 8 9 17.2
    18 -2 8 35.3 14.2
    18 -2 -8 20.7 15
    17 -2 8 -11.5 10.1
    17 -2 8 21 16.9
    16 -2 8 15.3 14.2
    16 -2 8 8.1 9.9
    16 -2 -8 6.9 10.3
    16 -2 -8 19.4 10.4
    16 -2 -8 12.5 6
    15 -2 8 44.1 13
    15 -2 8 29.8 15
    15 -2 -8 36.1 7.4
    15 -2 -8 28.8 11.5
    15 -2 -8 27.5 7.1
    14 -2 8 20.6 12.9
    14 -2 8 44.6 12.4
    14 -2 8 54.29 12.4
    14 -2 -8 49.9 8.7
    -14 2 -8 35.8 11.3
    14 -2 -8 49.2 8.5
    13 -2 8 -16.1 8.7
    13 -2 8 6.7 8.5
    -13 2 -8 13.2 7
    13 -2 -8 14.1 8.1
    13 -2 -8 -5.5 4.8
    13 -2 -8 4.2 5.2
    12 -2 8 32.5 11.4
    12 -2 8 25.3 10.1
    12 -2 -8 34 7.7
    12 -2 -8 33.5 7.7
    -12 2 -8 41.1 10.9
    12 -2 -8 35.5 11.5
    -11 2 8 125.89 13.4
    11 -2 8 102.59 18.2
    -11 2 8 109.79 16
    11 -2 8 113.99 17.7
    11 -2 -8 121.19 11.7
    11 -2 -8 92.09 11.8
    -11 2 -8 132.99 15
    11 -2 -8 103.29 16.1
    10 -2 8 26.2 9.2
    10 -2 8 14.7 9.5
    -10 2 8 27.6 7.1
    -10 2 8 22.6 7.1
    10 -2 -8 23.1 6
    10 -2 -8 15.7 8.3
    10 -2 -8 14.9 5.6
    9 -2 8 467.85 35.4
    -9 2 8 472.65 31.6
    9 -2 8 439.76 32.2
    -9 2 8 434.36 27.9
    9 -2 -8 379.56 27
    9 -2 -8 453.25 31.2
    -9 2 -8 431.36 31
    8 -2 8 33.8 8.7
    -8 2 8 28.3 7.8
    8 -2 8 23.1 9.2
    -8 2 8 28.8 6.3
    8 -2 -8 48.1 9.3
    8 -2 -8 34.2 6.9
    -8 2 -8 45.1 10.3
    -8 2 -8 31.8 8.2
    7 -2 8 183.28 17.7
    7 -2 8 166.18 17.6
    -7 2 8 170.08 13.9
    -7 2 8 166.08 15.4
    -7 2 -8 182.98 18.1
    7 -2 -8 153.58 13.6
    -7 2 -8 164.68 16.3
    7 -2 -8 166.78 15.4
    6 -2 8 103.99 14.8
    -6 2 8 101.09 10.7
    -6 2 8 95.79 9.9
    6 -2 8 82.19 13
    6 -2 -8 65.89 9.9
    -6 2 -8 63.19 12.7
    -6 2 -8 87.19 13
    6 -2 -8 72.79 10.5
    -5 2 8 100.49 10.3
    5 -2 8 113.09 15.2
    -5 2 8 95.79 9.7
    5 -2 8 78.79 11.8
    -5 2 -8 93.89 11.4
    -5 2 -8 105.99 12.1
    5 -2 -8 101.59 10.4
    5 -2 -8 95.89 11
    5 -2 -8 109.69 10.9
    -4 2 8 426.66 25.9
    4 -2 8 493.75 29.8
    4 -2 8 465.55 28.9
    -4 2 8 479.55 26.7
    4 -2 -8 394.66 25.7
    4 -2 -8 361.26 25.7
    -4 2 -8 386.96 27.7
    -4 2 -8 410.96 27.8
    4 -2 -8 358.76 26
    3 -2 8 116.09 11.3
    3 -2 8 98.39 11.7
    -3 2 8 113.19 10.6
    -3 2 8 103.39 9.5
    3 -2 -8 112.19 10.1
    3 -2 -8 100.49 10.2
    3 -2 -8 102.29 10.4
    -3 2 -8 103.09 11.5
    -3 2 -8 122.89 11.4
    2 -2 8 32.2 6.9
    2 -2 8 37.1 6.7
    -2 2 8 24.6 5.8
    -2 2 8 37 6.8
    -2 2 -8 36.1 7.1
    2 -2 -8 52.29 7
    -2 2 -8 38.7 6.4
    2 -2 -8 37.9 6.7
    2 -2 -8 47.4 7.4
    -1 2 8 115.19 10.7
    1 -2 8 105.79 9.4
    -1 2 8 116.09 10.8
    1 -2 8 97.19 11
    -1 2 -8 128.19 11.6
    1 -2 -8 113.59 10.4
    1 -2 -8 118.89 11.4
    -1 2 -8 113.19 9.6
    0 2 8 21.1 5.3
    0 -2 8 14.7 4.9
    0 2 8 26 5.3
    0 -2 8 22.2 4.6
    0 -2 -8 22.1 5.6
    0 2 -8 19.2 5.5
    0 -2 -8 23.7 5.3
    0 2 -8 19.2 3.7
    -1 -2 8 103.49 10.5
    -1 -2 8 107.39 7.1
    1 2 8 89.59 10
    1 2 8 108.29 10.6
    1 2 -8 97.79 9.8
    -1 -2 -8 104.89 10.1
    1 2 -8 100.09 6.9
    -1 -2 -8 85.39 10.2
    2 2 8 45.1 8.2
    -2 -2 8 32.1 6.5
    2 2 8 58.29 9.1
    2 2 -8 38.8 6.7
    -2 -2 -8 39.8 7.9
    -2 -2 -8 36.3 7
    -3 -2 8 67.29 8.9
    3 2 8 70.09 10
    3 2 8 80.29 11.4
    -3 -2 -8 83.49 11.4
    3 2 -8 66.79 7.8
    -3 -2 -8 89.39 11.7
    -4 -2 8 403.36 24.4
    -4 -2 8 354.26 20.2
    4 2 8 368.16 27.3
    4 2 8 328.47 25.4
    4 2 -8 404.46 20.5
    -4 -2 -8 478.95 28.8
    -4 -2 -8 437.86 27.4
    4 2 -8 429.56 20.3
    5 2 8 88.89 13.4
    -5 -2 8 90.79 6.9
    -5 -2 8 104.69 8.7
    5 2 8 95.49 11.1
    5 2 -8 79.49 8.2
    -5 -2 -8 94.69 10.8
    -5 -2 -8 100.99 12
    5 2 -8 84.69 6.7
    6 2 8 79.69 11.8
    -6 -2 8 58.29 7.1
    6 2 8 71.89 12.6
    -6 -2 8 74.39 7.4
    -6 -2 -8 90.59 12.2
    6 2 -8 100.69 8.2
    6 2 -8 102.59 8.7
    -6 -2 -8 119.59 13.1
    7 2 8 189.48 16.2
    -7 -2 8 148.19 12.8
    7 2 8 161.58 17.7
    7 2 -8 178.98 13
    -7 -2 -8 158.18 16.9
    -7 -2 -8 142.29 15
    7 2 -8 174.68 11.5
    8 2 8 40.3 8.4
    -8 -2 8 35.3 7.2
    -8 -2 8 38.3 4.4
    8 2 8 37.6 10.2
    -8 -2 -8 40.4 8.5
    8 2 -8 25 4.1
    8 2 -8 36.2 6.9
    -8 -2 -8 26.5 8.6
    -9 -2 8 428.86 28.9
    9 2 8 461.45 30.6
    9 2 8 409.26 34
    -9 -2 -8 467.15 30.9
    9 2 -8 442.76 28.7
    10 2 8 22.2 7.4
    -10 -2 8 19.6 6.4
    10 2 8 16.2 8
    10 2 -8 15.3 5.5
    -10 -2 -8 17.1 6.9
    -11 -2 8 89.49 14.2
    11 2 8 121.79 15.9
    -11 -2 -8 102.09 14.4
    11 2 -8 129.69 14.5
    12 2 8 24.6 11.1
    12 2 8 54.79 10.9
    12 2 -8 30.4 9
    -12 -2 -8 41.3 9.5
    13 2 8 12.3 7.2
    -13 -2 8 12.7 8.3
    13 2 8 6.3 9.5
    13 2 -8 3.4 6.1
    -13 -2 -8 9.2 6.9
    14 2 8 38.8 9.5
    14 2 8 48.2 18
    14 2 -8 9.7 8
    -14 -2 -8 45.3 10.1
    15 2 8 38.2 9.9
    15 2 8 43.9 15.4
    15 2 -8 47.9 11.8
    -15 -2 -8 49.3 9.9
    16 2 8 33 11
    16 2 8 19.3 8.4
    16 2 8 13.5 11.6
    16 2 -8 6 9.7
    -16 -2 -8 11.9 7.2
    17 2 8 6.1 8.7
    17 2 8 -4.7 12.1
    17 2 -8 -1.5 10.9
    18 2 8 19.2 18.9
    18 2 8 12.7 16.2
    18 2 -8 36 15.3
    19 2 8 10.6 25.8
    19 2 -8 10.4 14.5
    19 -2 9 -12.3 14.7
    19 -2 9 -24.2 14.2
    19 -2 -9 -25.8 13.5
    18 -2 9 13.4 17.3
    18 -2 9 21.5 14.6
    18 -2 -9 21.3 15.1
    17 -2 9 93.89 18.4
    17 -2 9 83.79 24.3
    17 -2 -9 65.19 26.3
    16 -2 9 50.49 14.4
    16 -2 9 44.8 16.4
    16 -2 -9 64.19 17.9
    16 -2 -9 55.19 8.5
    15 -2 9 64.99 18.9
    15 -2 9 29.5 12.4
    15 -2 -9 54.79 8.7
    15 -2 -9 46.1 13.8
    15 -2 -9 36.7 7.8
    14 -2 9 -10.4 7.1
    14 -2 9 -6.8 7.9
    14 -2 -9 2.5 7.6
    14 -2 -9 2.7 5.5
    14 -2 -9 -3.9 5.3
    13 -2 9 89.89 16.1
    13 -2 9 69.19 18
    13 -2 -9 65.89 10.2
    -13 2 -9 67.79 12.3
    13 -2 -9 84.19 11.3
    13 -2 -9 77.49 14.9
    -12 2 9 108.49 14.1
    12 -2 9 70.39 14.2
    -12 2 9 80.89 17.6
    12 -2 9 126.19 22.7
    12 -2 -9 104.49 11.7
    -12 2 -9 122.39 16.8
    12 -2 -9 105.19 16.9
    12 -2 -9 107.29 13.2
    -11 2 9 42.9 8.8
    11 -2 9 27.2 9.7
    -11 2 9 43.7 10.4
    11 -2 9 40.4 12
    -11 2 -9 43.1 10.8
    11 -2 -9 34 10.4
    11 -2 -9 40.1 7.7
    11 -2 -9 40.9 8.5
    -10 2 9 117.59 12.3
    10 -2 9 104.29 18.8
    10 -2 9 117.19 17.3
    10 -2 -9 64.99 12.8
    -10 2 -9 124.69 17.5
    10 -2 -9 102.99 11.5
    9 -2 9 277.37 26.3
    -9 2 9 225.98 20.9
    -9 2 9 250.07 19.2
    9 -2 9 290.27 24.4
    9 -2 -9 272.97 19.7
    9 -2 -9 257.27 22
    -8 2 9 151.58 13.1
    8 -2 9 134.09 18.2
    8 -2 9 152.98 20.6
    -8 2 9 149.69 15.1
    8 -2 -9 148.69 13.6
    -8 2 -9 149.59 20.3
    -8 2 -9 117.79 16.7
    8 -2 -9 136.39 14.4
    -7 2 9 502.05 30.5
    -7 2 9 507.75 32.3
    7 -2 9 579.14 36.3
    -7 2 -9 509.55 34.1
    -7 2 -9 478.15 35.6
    7 -2 -9 494.15 32.2
    7 -2 -9 427.56 30.2
    -6 2 9 253.77 21.1
    6 -2 9 307.07 24.9
    -6 2 9 271.77 20.5
    6 -2 9 282.07 24.5
    6 -2 -9 368.76 22.8
    6 -2 -9 361.96 23.1
    -6 2 -9 353.26 25
    -6 2 -9 345.07 25.7
    5 -2 9 337.97 25.2
    -5 2 9 276.17 21.4
    5 -2 9 324.27 25.2
    -5 2 9 333.97 22.1
    5 -2 -9 325.27 22.6
    -5 2 -9 372.26 25.7
    5 -2 -9 356.86 22.9
    -5 2 -9 332.97 24.7
    5 -2 -9 325.87 23.1
    4 -2 9 729.63 45.1
    4 -2 9 733.23 46.1
    -4 2 9 667.33 41.7
    -4 2 9 718.63 42.8
    -4 2 -9 736.03 44.8
    4 -2 -9 832.92 44.5
    4 -2 -9 737.13 43.4
    -4 2 -9 823.32 46.5
    4 -2 -9 844.02 43.5
    3 -2 9 180.68 17.1
    3 -2 9 201.98 16.1
    -3 2 9 187.18 15.4
    3 -2 -9 189.38 14.5
    -3 2 -9 213.08 16.3
    3 -2 -9 198.18 15.9
    3 -2 -9 188.28 15
    -3 2 -9 191.88 16.7
    -2 2 9 299.07 21.1
    -2 2 9 317.97 21.7
    2 -2 9 290.57 20.7
    2 -2 9 309.97 23
    2 -2 -9 316.57 20.2
    2 -2 -9 299.57 21.6
    -2 2 -9 326.27 21
    -2 2 -9 326.87 22.7
    2 -2 -9 291.27 20.5
    -1 2 9 204.98 16.4
    1 -2 9 192.28 16.7
    1 -2 9 194.38 14.5
    -1 2 9 199.38 16
    -1 2 -9 201.68 16.6
    1 -2 -9 224.28 17.1
    1 -2 -9 213.78 15.6
    -1 2 -9 218.18 14.9
    0 2 9 106.09 10.9
    0 -2 9 108.59 8.7
    0 -2 9 106.69 11.7
    0 2 9 117.29 11.6
    0 2 -9 99.89 10.7
    0 -2 -9 104.39 10.4
    0 -2 -9 125.69 12.1
    0 2 -9 106.09 8.6
    1 2 9 184.08 15
    -1 -2 9 189.68 11.2
    -1 -2 9 212.78 15.9
    1 2 9 211.18 16.1
    -1 -2 -9 147.39 13.7
    -1 -2 -9 164.68 15
    1 2 -9 155.98 10.7
    1 2 -9 159.58 14.1
    2 2 9 260.87 19.9
    -2 -2 9 270.17 14.1
    2 2 9 279.27 20.3
    -2 -2 9 275.27 19.3
    -2 -2 -9 257.77 19.9
    -2 -2 -9 247.58 19.1
    2 2 -9 251.87 13.7
    2 2 -9 254.37 18.6
    3 2 9 168.48 15.8
    -3 -2 9 179.38 14.4
    3 2 9 175.58 15.4
    -3 -2 -9 165.48 15.5
    3 2 -9 180.28 14
    -3 -2 -9 167.08 15.2
    4 2 9 749.53 43.9
    4 2 9 771.42 45.2
    -4 -2 9 765.42 41.4
    4 2 -9 689.03 40.6
    -4 -2 -9 675.03 43.7
    -4 -2 -9 702.43 43.5
    -5 -2 9 318.07 16.9
    -5 -2 9 333.17 20.3
    5 2 9 356.96 25.3
    5 2 9 299.77 22.7
    -5 -2 -9 262.27 23
    5 2 -9 303.07 16.7
    5 2 -9 254.07 19
    -5 -2 -9 293.77 22.7
    -6 -2 9 313.87 18.8
    6 2 9 357.06 24.6
    -6 -2 9 338.27 20.3
    6 2 9 353.66 26.5
    -6 -2 -9 311.57 25.6
    6 2 -9 292.97 18.6
    -6 -2 -9 278.77 23
    -7 -2 9 509.95 28.5
    7 2 9 496.35 33.4
    -7 -2 9 444.26 30.4
    7 2 -9 520.35 29
    -7 -2 -9 521.85 34.2
    -7 -2 -9 527.55 36.5
    7 2 -9 521.35 29.1
    -8 -2 9 125.39 10.6
    8 2 9 123.79 13.9
    -8 -2 9 111.89 11.2
    8 2 9 132.69 19.1
    8 2 -9 115.59 9.4
    8 2 -9 126.09 11.3
    -8 -2 -9 129.59 17.8
    -8 -2 -9 130.79 13.8
    -9 -2 9 259.37 20
    -9 -2 9 284.27 15.9
    9 2 9 292.97 22.9
    9 2 9 273.97 26.3
    -9 -2 -9 276.97 22.3
    9 2 -9 255.47 19.5
    9 2 -9 262.47 15.9
    10 2 9 86.59 18.3
    -10 -2 9 119.09 12.9
    10 2 9 101.49 14.4
    -10 -2 -9 106.39 15.3
    10 2 -9 91.89 12.4
    -11 -2 9 33.1 9.2
    11 2 9 40.5 10.1
    11 2 9 39.8 12.6
    11 2 -9 42.7 9.3
    -11 -2 -9 64.39 11.3
    12 2 9 113.79 19.5
    -12 -2 9 121.29 15.8
    12 2 9 108.59 14.8
    -12 -2 -9 75.69 13.2
    12 2 -9 96.79 14.9
    13 2 9 67.59 13.3
    13 2 9 73.19 16.8
    -13 -2 9 67.99 14.4
    -13 -2 -9 88.69 13.9
    -14 -2 9 -17.1 7.7
    14 2 9 -0.3 9.2
    14 2 9 -2.1 6.3
    14 2 -9 -8 6.8
    15 2 9 22 13.2
    15 2 9 44.1 11.1
    15 2 -9 68.19 13.9
    16 2 9 80.29 12.6
    16 2 9 78.49 20.1
    16 2 -9 75.59 19.2
    17 2 9 60.59 13
    17 2 9 59.29 20
    17 2 -9 95.29 19.3
    18 2 9 16 13.4
    18 2 9 14.7 11.8
    18 2 -9 0.3 13.4
    19 2 9 19.1 17.5
    19 2 -9 -11.6 14.2
    19 -2 10 -0.2 14.9
    19 -2 10 -27.8 15.9
    19 -2 -10 -1.8 15.2
    18 -2 -10 -14.1 12.8
    17 -2 10 -3.4 12.9
    17 -2 10 6.7 15.6
    17 -2 -10 -11.9 10.2
    16 -2 10 -9.3 12.2
    16 -2 10 3.7 11.1
    16 -2 -10 4.7 5.9
    16 -2 -10 -18.8 8.5
    16 -2 -10 3.1 8.6
    15 -2 10 -1.4 9.3
    15 -2 10 0.4 11.3
    15 -2 -10 19 7.1
    15 -2 -10 0.8 8.9
    15 -2 -10 3.6 7.2
    14 -2 10 3.8 9.2
    14 -2 10 6.6 9.4
    14 -2 -10 15.4 10.2
    14 -2 -10 13 6
    14 -2 -10 5.6 5.5
    13 -2 10 11.5 9.5
    13 -2 10 16.5 10.4
    13 -2 -10 1.3 6.2
    13 -2 -10 -2 5
    13 -2 -10 7.9 8.4
    12 -2 10 54.39 16.3
    -12 2 10 81.19 11.7
    -12 2 10 56.59 13.7
    12 -2 10 76.09 15.4
    12 -2 -10 66.59 13.8
    -12 2 -10 39.7 12.8
    12 -2 -10 69.79 10.1
    12 -2 -10 73.89 11.3
    -11 2 10 40.5 9.4
    11 -2 10 48.6 14
    11 -2 10 54.89 13.1
    -11 2 10 47 11.5
    11 -2 -10 36 8.7
    11 -2 -10 37.2 7
    -11 2 -10 44.6 11.3
    -10 2 10 498.05 36.9
    -10 2 10 464.05 29.2
    10 -2 10 433.26 34.1
    10 -2 10 417.66 36.9
    -10 2 -10 465.65 33.4
    10 -2 -10 427.86 32.1
    10 -2 -10 404.66 28.4
    9 -2 10 198.58 21.6
    9 -2 10 208.48 21.4
    -9 2 10 199.28 16.5
    -9 2 10 184.58 18.1
    9 -2 -10 175.98 16.1
    -9 2 -10 198.38 19.2
    9 -2 -10 203.88 18.9
    8 -2 10 447.06 33.5
    8 -2 10 468.25 35.3
    -8 2 10 442.36 30.4
    -8 2 10 411.16 28.1
    8 -2 -10 432.76 29
    8 -2 -10 447.86 30.5
    -8 2 -10 504.95 37.4
    7 -2 10 275.87 24.3
    7 -2 10 327.17 26
    -7 2 10 307.37 21.4
    -7 2 10 283.47 20.1
    -7 2 -10 262.27 22.8
    7 -2 -10 260.07 20.8
    -7 2 -10 261.37 23.8
    7 -2 -10 244.58 19.9
    6 -2 10 128.69 15.2
    -6 2 10 125.69 12.4
    -6 2 10 134.59 12.5
    6 -2 10 141.69 15.8
    6 -2 -10 122.89 12.9
    6 -2 -10 164.98 14.4
    6 -2 -10 111.19 12.3
    -6 2 -10 143.39 15.2
    5 -2 10 46.7 9.6
    -5 2 10 46.9 8
    5 -2 10 60.79 11.8
    -5 2 10 62.09 8.9
    5 -2 -10 41.2 7.9
    5 -2 -10 61.79 9.1
    -5 2 -10 69.39 12
    5 -2 -10 55.89 9.1
    -5 2 -10 40.7 8.7
    -4 2 10 22.6 5.8
    4 -2 10 20.3 6.4
    4 -2 10 18.7 6.1
    4 -2 -10 14.5 4.8
    4 -2 -10 16.7 4.8
    -4 2 -10 21.9 6.2
    4 -2 -10 13.6 5
    -4 2 -10 28.3 6.9
    3 -2 10 259.57 21
    -3 2 10 264.87 19.5
    3 -2 10 231.08 19
    -3 2 10 239.18 18.8
    3 -2 -10 248.08 18.4
    -3 2 -10 276.57 19.8
    3 -2 -10 243.38 17.8
    -3 2 -10 243.48 20.2
    3 -2 -10 291.87 20.5
    -2 2 10 135.69 12.6
    2 -2 10 136.49 12.2
    2 -2 10 126.79 14
    -2 2 10 133.39 12.7
    2 -2 -10 122.19 12.5
    2 -2 -10 131.69 11
    2 -2 -10 113.39 11.3
    -2 2 -10 139.49 13.5
    -2 2 -10 105.49 11.1
    1 -2 10 2707.83 140.29
    1 -2 10 2833.22 144.39
    -1 2 10 2881.11 142.29
    -1 2 10 2936.21 143.49
    1 -2 -10 2883.21 143.79
    1 -2 -10 2714.33 141.29
    -1 2 -10 2652.63 139.89
    -1 2 -10 2701.23 143.29
    0 2 10 29.3 6.8
    0 -2 10 46.5 6.4
    0 2 10 34.8 6.9
    0 -2 -10 42.8 7.1
    0 2 -10 61.89 9.4
    1 2 10 2498.55 131.09
    -1 -2 10 2442.36 130.69
    1 2 10 2720.83 131.19
    -1 -2 10 2601.84 125.59
    1 2 -10 2500.75 125.19
    1 2 -10 2517.45 130.39
    -1 -2 -10 2450.95 131.39
    -1 -2 -10 2522.55 130.09
    2 2 10 121.09 12.2
    -2 -2 10 115.59 7.2
    -2 -2 10 86.59 10.8
    2 2 10 104.59 11.9
    -2 -2 -10 85.39 12
    2 2 -10 107.89 6.8
    2 2 -10 101.69 10.9
    -2 -2 -10 100.59 11.6
    3 2 10 259.67 20.4
    -3 -2 10 262.47 18.8
    3 2 10 231.58 19.4
    -3 -2 -10 247.98 19.9
    3 2 -10 215.68 17.6
    -3 -2 -10 237.88 19.4
    4 2 10 4.3 4.4
    4 2 10 10.6 5.2
    -4 -2 10 2.6 3.5
    4 2 -10 20.2 5.5
    -4 -2 -10 13.7 6.3
    -4 -2 -10 26.5 7.2
    5 2 10 34 8.2
    5 2 10 50.79 10.7
    -5 -2 10 43.8 7.5
    -5 -2 -10 65.19 11.7
    -5 -2 -10 43.1 9.2
    5 2 -10 51.59 8
    5 2 -10 53.39 4.4
    5 2 -10 54.59 4.2
    6 2 10 128.59 17.6
    6 2 10 139.79 14.9
    -6 -2 10 127.19 9.2
    -6 -2 10 129.09 11.4
    -6 -2 -10 143.39 15
    6 2 -10 144.59 12
    -6 -2 -10 135.89 15.6
    6 2 -10 123.99 9.1
    -7 -2 10 256.27 17.5
    7 2 10 281.07 22.8
    -7 -2 10 242.88 17.7
    7 2 10 291.37 25.1
    -7 -2 -10 257.37 22.1
    7 2 -10 296.87 19
    7 2 -10 316.17 18.1
    -7 -2 -10 331.47 25.6
    -8 -2 10 446.76 27.3
    8 2 10 479.45 32.4
    -8 -2 10 446.16 25.7
    8 2 10 427.76 34.6
    8 2 -10 403.86 26.5
    8 2 -10 488.15 27.3
    -8 -2 -10 441.96 31.6
    9 2 10 211.58 19.3
    -9 -2 10 175.88 12.2
    -9 -2 10 190.98 15.8
    9 2 10 177.08 21.4
    9 2 -10 172.18 12.5
    9 2 -10 199.18 15.1
    -9 -2 -10 180.48 18.1
    -10 -2 10 385.36 28.1
    10 2 10 376.16 34.8
    -10 -2 10 445.26 23.3
    10 2 10 406.56 31
    10 2 -10 433.46 28.2
    -10 -2 -10 447.16 31.6
    11 2 10 38.3 9.7
    11 2 10 48.1 14.3
    -11 -2 10 28.1 8.2
    11 2 -10 44.4 8.8
    -11 -2 -10 19.4 12.5
    12 2 10 115.19 21
    -12 -2 10 76.49 13.2
    12 2 10 68.19 13.2
    12 2 -10 48.3 10.5
    -12 -2 -10 50.49 11.7
    -13 -2 10 -7.7 6.5
    13 2 10 10.3 8.4
    13 2 10 14.7 10.4
    -13 -2 -10 5.8 6.8
    13 2 -10 -7.3 6.5
    -14 -2 10 -5.6 10
    14 2 10 -10.7 10.2
    14 2 10 7.4 11.5
    14 2 -10 6.6 6.9
    -14 -2 -10 3.2 7.1
    15 2 10 17 12.8
    15 2 -10 13.7 9.6
    -15 -2 -10 -6.1 7.8
    16 2 10 -2.4 11.2
    -16 -2 -10 19.7 8.3
    16 2 -10 0.5 9.9
    17 2 10 -6 12.8
    17 2 -10 -13.7 9.7
    18 2 10 3 13.2
    18 2 10 -13.9 17.4
    18 2 -10 10.5 13.5
    19 2 10 8.3 16.7
    19 -2 11 -20.4 16.9
    19 -2 11 9.6 15.5
    19 -2 -11 7.7 15.5
    18 -2 11 159.28 23.7
    18 -2 11 148.29 35.1
    18 -2 -11 102.79 21.6
    17 -2 11 45.2 15.4
    17 -2 11 42.8 19.1
    17 -2 -11 16 13.2
    16 -2 11 176.28 30.2
    16 -2 -11 195.08 18.9
    16 -2 -11 184.58 15.5
    16 -2 -11 212.28 27.5
    15 -2 11 14.7 11.6
    15 -2 -11 28.5 10.9
    15 -2 -11 15.2 7.1
    15 -2 -11 17.5 7.9
    14 -2 11 11.7 11
    14 -2 11 27 11.4
    14 -2 -11 10.2 6.5
    14 -2 -11 6.4 7.3
    14 -2 -11 17.3 9.9
    -13 2 11 21.9 8.1
    13 -2 11 35.4 12.6
    13 -2 -11 16.7 7
    13 -2 -11 26.8 7.4
    13 -2 -11 25.1 10.8
    -12 2 11 64.39 10.7
    12 -2 11 60.09 16.8
    -12 2 11 31.2 10.7
    12 -2 11 52.39 14.8
    12 -2 -11 55.39 12.6
    12 -2 -11 32.8 8.1
    12 -2 -11 46.9 9
    11 -2 11 350.46 29.5
    -11 2 11 243.98 24.3
    -11 2 11 280.47 21.4
    11 -2 11 338.77 31.6
    11 -2 -11 242.18 20.6
    10 -2 11 221.88 23
    -10 2 11 224.38 17.7
    10 -2 11 218.88 31
    -10 2 11 207.68 20.3
    10 -2 -11 194.18 17.6
    -10 2 -11 199.48 21
    10 -2 -11 219.48 20.5
    9 -2 11 102.09 17.1
    -9 2 11 82.79 13.1
    9 -2 11 81.69 14.9
    -9 2 11 78.19 11.2
    9 -2 -11 70.19 12.2
    -9 2 -11 102.49 15.9
    9 -2 -11 76.19 11.5
    8 -2 11 235.98 36.2
    -8 2 11 228.08 19.4
    -8 2 11 207.78 17.6
    8 -2 11 207.48 22.3
    -8 2 -11 263.87 22.5
    8 -2 -11 243.98 19.2
    8 -2 -11 220.28 19.4
    -7 2 11 120.69 11.9
    -7 2 11 104.49 11.8
    7 -2 11 117.79 17.8
    7 -2 11 93.89 15.3
    7 -2 -11 99.39 11.7
    -7 2 -11 96.99 15.7
    7 -2 -11 107.69 12.7
    7 -2 -11 89.69 12.5
    -7 2 -11 95.39 15
    6 -2 11 173.28 17.9
    6 -2 11 154.18 17.8
    -6 2 11 177.48 14.5
    -6 2 11 170.48 14.6
    -6 2 -11 164.88 17.2
    -6 2 -11 154.38 16.6
    6 -2 -11 162.88 14.6
    6 -2 -11 125.59 13.5
    6 -2 -11 144.89 14.6
    5 -2 11 223.68 20.7
    5 -2 11 235.18 20.2
    -5 2 11 220.38 16.4
    -5 2 11 228.18 17.6
    -5 2 -11 200.38 19.1
    5 -2 -11 218.68 16.8
    -5 2 -11 210.68 18.9
    5 -2 -11 206.78 17.7
    5 -2 -11 183.68 16.7
    4 -2 11 322.87 25.9
    -4 2 11 373.86 24.2
    4 -2 11 372.46 25.5
    -4 2 -11 294.77 23.7
    4 -2 -11 327.07 22.8
    -4 2 -11 328.87 25.5
    4 -2 -11 354.76 22.5
    4 -2 -11 273.37 22.9
    -3 2 11 334.67 23.3
    3 -2 11 311.57 24.8
    3 -2 11 308.57 22.9
    -3 2 11 333.97 22.7
    3 -2 -11 312.17 21.2
    3 -2 -11 315.77 23.4
    3 -2 -11 299.47 21.7
    -3 2 -11 290.97 22.4
    -3 2 -11 328.37 24.7
    -2 2 11 708.53 41.3
    2 -2 11 695.33 41
    -2 2 11 687.93 42.1
    2 -2 11 735.83 44.6
    -2 2 -11 677.23 43
    2 -2 -11 691.63 42.5
    -2 2 -11 662.63 40.4
    2 -2 -11 742.63 40
    2 -2 -11 674.03 40.4
    -1 2 11 944.71 53.89
    1 -2 11 941.21 52.29
    -1 2 11 959.2 55.19
    1 -2 11 947.11 56.29
    -1 2 -11 923.41 51.79
    1 -2 -11 949.21 53.29
    1 -2 -11 1040.2 56.29
    -1 2 -11 947.11 55.49
    0 -2 11 418.76 29
    0 2 11 419.96 27.5
    0 -2 11 409.06 24.6
    0 2 11 430.06 28.7
    0 -2 -11 374.56 26.3
    0 2 -11 375.26 25.2
    0 -2 -11 438.56 29.3
    0 2 -11 426.36 28.4
    1 2 11 1008.1 56.39
    1 2 11 987.4 55.39
    -1 -2 11 1047.4 56.49
    1 2 -11 944.01 49.9
    -1 -2 -11 886.41 55.69
    1 2 -11 978.8 55.39
    -1 -2 -11 911.21 54.19
    2 2 11 589.64 38.8
    2 2 11 633.14 39.7
    -2 -2 11 597.34 38.3
    -2 -2 11 603.04 32.5
    2 2 -11 656.33 38.6
    -2 -2 -11 644.74 40.1
    -2 -2 -11 636.04 38.8
    2 2 -11 637.74 32.3
    3 2 11 284.27 23
    3 2 11 292.17 23
    -3 -2 11 299.57 22
    -3 -2 -11 341.37 23.7
    -3 -2 -11 296.37 23.4
    3 2 -11 286.87 21.3
    4 2 11 252.77 21.8
    -4 -2 11 233.48 19.4
    4 2 11 290.07 23.3
    4 2 -11 298.27 20.4
    -4 -2 -11 292.47 22.5
    -4 -2 -11 270.97 22.5
    5 2 11 256.77 22.3
    5 2 11 205.98 19.6
    -5 -2 11 225.08 17.7
    -5 -2 -11 250.97 20.9
    -5 -2 -11 260.17 21.8
    5 2 -11 235.88 17.9
    6 2 11 193.88 22.5
    -6 -2 11 155.48 10.1
    6 2 11 165.88 16.6
    -6 -2 11 172.58 13.9
    -6 -2 -11 126.79 15.3
    6 2 -11 174.08 14.1
    -6 -2 -11 172.28 17.9
    6 2 -11 147.09 10.4
    6 2 -11 165.98 10.3
    7 2 11 89.49 14.9
    7 2 11 91.49 14.6
    -7 -2 11 81.09 7.9
    -7 -2 11 92.39 9.5
    7 2 -11 79.09 8.7
    7 2 -11 92.89 11
    -7 -2 -11 92.69 14
    -7 -2 -11 110.89 16.5
    -8 -2 11 197.88 14.6
    8 2 11 224.88 22.6
    -8 -2 11 210.78 15.9
    8 2 11 215.18 20.3
    8 2 -11 189.38 15.1
    -8 -2 -11 225.68 19.9
    8 2 -11 227.78 15.1
    -9 -2 11 79.39 10.5
    -9 -2 11 68.79 7.8
    9 2 11 95.59 18.1
    9 2 11 81.99 14.2
    9 2 -11 87.99 9.9
    10 2 11 228.78 21.4
    10 2 11 190.78 30.9
    -10 -2 11 230.98 18.4
    -10 -2 11 223.58 14.6
    10 2 -11 219.78 14.7
    10 2 -11 247.98 17.9
    -10 -2 -11 187.78 19.8
    11 2 11 282.77 25.3
    11 2 11 300.37 31
    -11 -2 11 297.27 23.2
    11 2 -11 280.77 22.2
    -11 -2 -11 333.67 26.5
    -12 -2 11 58.09 10.9
    12 2 11 66.29 16.1
    12 2 11 63.99 16.4
    12 2 -11 39.8 9.3
    -12 -2 -11 33.9 10.1
    13 2 11 15.6 9.1
    13 2 11 7 11.8
    -13 -2 -11 28.4 9.3
    13 2 -11 24.6 8.3
    14 2 11 14.5 11.7
    14 2 11 21.3 10.3
    -14 -2 11 33.8 9
    14 2 -11 12.3 7.3
    -14 -2 -11 12 9.4
    15 2 11 26.9 13.6
    15 2 11 11.4 9.6
    -15 -2 -11 8.9 9.8
    15 2 -11 8.4 9.2
    16 2 11 220.98 22.7
    16 2 11 188.88 31.8
    16 2 -11 203.88 24.2
    -16 -2 -11 190.18 22.4
    17 2 11 41.7 20.3
    17 2 11 26.8 12.2
    17 2 -11 19.5 11.6
    18 2 11 158.08 45.7
    18 2 11 144.49 20.3
    18 2 -11 118.79 20.8
    19 2 11 27.7 18.1
    19 2 -11 -0.2 14.4
    18 -2 12 -8.7 13.3
    18 -2 12 17.6 18
    18 -2 -12 -6.2 13.1
    17 -2 12 18.9 13
    17 -2 12 12.4 15.5
    17 -2 -12 4.8 13.7
    16 -2 12 7.4 11.2
    16 -2 12 -12.2 12
    16 -2 -12 -6.9 10.3
    16 -2 -12 -7.6 5.7
    15 -2 12 14.4 13.1
    15 -2 12 43.6 13.9
    15 -2 -12 16.4 11.2
    15 -2 -12 27.2 7.7
    15 -2 -12 31.2 9.4
    14 -2 12 2.8 9.6
    14 -2 12 -7.2 9.1
    14 -2 -12 -6.3 5.4
    14 -2 -12 -4.7 8.4
    14 -2 -12 -7.8 6.2
    13 -2 12 28.5 12.2
    13 -2 12 7.7 12.2
    -13 2 12 35.7 9.1
    13 -2 -12 25.1 7.8
    13 -2 -12 17.6 7.1
    13 -2 -12 24.1 10.2
    12 -2 12 10.1 8.9
    -12 2 12 6 8.7
    12 -2 12 14.2 8.2
    -12 2 12 13.5 7.1
    12 -2 -12 16.8 6.6
    12 -2 -12 9 8
    12 -2 -12 8.5 6.7
    11 -2 12 127.19 21.3
    11 -2 12 77.89 15.7
    -11 2 12 108.69 14.2
    -11 2 12 89.99 14.1
    11 -2 -12 98.99 18
    11 -2 -12 78.39 12.1
    -10 2 12 15.9 7
    10 -2 12 20 10.3
    10 -2 12 22.9 9.3
    -10 2 12 26.5 8
    10 -2 -12 19.9 7.5
    10 -2 -12 11.9 6.4
    -9 2 12 68.29 11.7
    9 -2 12 75.19 14.7
    9 -2 12 47.8 13.3
    -9 2 12 70.89 10.9
    -9 2 -12 62.09 12.4
    9 -2 -12 59.69 10.6
    9 -2 -12 75.29 11.8
    8 -2 12 464.95 36.4
    -8 2 12 465.55 30.3
    8 -2 12 455.85 35.5
    -8 2 12 509.65 32.2
    -8 2 -12 433.26 34.1
    8 -2 -12 450.55 31.1
    8 -2 -12 479.05 33
    8 -2 -12 458.75 31.5
    -7 2 12 637.84 40.9
    7 -2 12 742.63 47.7
    -7 2 12 682.93 41.2
    7 -2 -12 706.13 42
    7 -2 -12 691.53 42.6
    -7 2 -12 736.43 47.2
    7 -2 -12 698.63 43
    -7 2 -12 663.33 45.3
    6 -2 12 40.4 11.4
    -6 2 12 51.99 8.6
    -6 2 12 46 8.7
    6 -2 12 48.9 11.7
    6 -2 -12 44.3 8.5
    6 -2 -12 57.99 9.7
    -6 2 -12 47.2 10.9
    6 -2 -12 53.19 9.8
    -6 2 -12 33.4 9.8
    5 -2 12 60.09 11.7
    5 -2 12 70.79 13.2
    -5 2 12 73.19 10.8
    -5 2 -12 71.89 12.5
    5 -2 -12 72.59 10.1
    5 -2 -12 60.89 9.2
    5 -2 -12 57.99 10.5
    4 -2 12 288.47 24.1
    -4 2 12 348.57 24.3
    4 -2 12 308.87 26.2
    4 -2 -12 332.97 23.1
    4 -2 -12 355.76 22.8
    -4 2 -12 299.87 24.1
    -4 2 -12 351.86 26.3
    4 -2 -12 326.57 24.5
    -3 2 12 443.76 31
    3 -2 12 453.25 33.6
    -3 2 12 459.65 30.5
    3 -2 12 418.96 30.6
    -3 2 -12 506.35 33.4
    3 -2 -12 491.95 29.4
    -3 2 -12 505.25 31.6
    3 -2 -12 475.85 32
    3 -2 -12 492.05 30.1
    -2 2 12 523.95 34.4
    2 -2 12 480.35 32.5
    -2 2 12 542.55 33.4
    2 -2 12 510.15 36
    2 -2 -12 524.05 32.4
    2 -2 -12 535.95 31.9
    2 -2 -12 560.34 35.4
    -2 2 -12 514.25 35.2
    -2 2 -12 549.35 32.9
    1 -2 12 1054.19 59.09
    -1 2 12 1010.4 57.39
    1 -2 12 991.9 54.09
    -1 2 12 1089.39 56.49
    -1 2 -12 888.71 56.69
    -1 2 -12 954.4 53.49
    1 -2 -12 901.31 54.49
    1 -2 -12 971.3 57.49
    0 -2 12 4519.35 230.78
    0 2 12 4786.92 229.28
    0 -2 12 4527.55 225.28
    0 2 12 4452.85 230.08
    0 -2 -12 4484.15 228.08
    0 2 -12 4673.53 230.38
    0 -2 -12 4430.56 230.48
    0 2 -12 4551.24 224.88
    -1 -2 12 928.31 56.59
    1 2 12 958.9 57.19
    -1 -2 12 910.91 51.09
    1 2 12 945.31 55.99
    -1 -2 -12 1076.59 58.79
    1 2 -12 965.7 56.49
    -1 -2 -12 1017.8 55.89
    1 2 -12 1014.9 51.09
    2 2 12 483.65 31.6
    2 2 12 479.25 32.1
    -2 -2 12 457.65 30.9
    -2 -2 12 455.15 24.8
    2 2 -12 445.86 30.1
    -2 -2 -12 403.66 30.9
    -2 -2 -12 456.95 30.6
    2 2 -12 437.26 24.3
    3 2 12 469.25 30.9
    -3 -2 12 461.85 29.4
    3 2 12 430.36 30.5
    -3 -2 -12 407.06 29.8
    3 2 -12 373.36 27.6
    -3 -2 -12 421.56 29.6
    3 2 -12 422.36 21.4
    3 2 -12 391.36 21.3
    -4 -2 12 304.17 22.9
    4 2 12 381.56 27
    4 2 12 288.07 24.4
    4 2 -12 277.77 22.1
    -4 -2 -12 316.77 25
    -4 -2 -12 355.56 26.1
    -5 -2 12 67.79 10.2
    5 2 12 51.59 11.3
    5 2 12 46.6 10.5
    -5 -2 -12 67.49 12.6
    -5 -2 -12 58.49 10.9
    5 2 -12 62.99 9.7
    6 2 12 49 11.2
    6 2 12 33.2 9.2
    -6 -2 12 45.6 8.3
    -6 -2 -12 53.59 11.7
    6 2 -12 46.6 4.5
    6 2 -12 51.79 4.4
    -6 -2 -12 49.7 10.1
    6 2 -12 37.2 7.6
    -7 -2 12 696.53 36
    -7 -2 12 635.44 38.8
    7 2 12 688.73 46.7
    7 2 12 744.63 45.3
    7 2 -12 599.54 38.7
    7 2 -12 642.04 36
    7 2 -12 661.33 36.3
    -7 -2 -12 834.72 52.29
    8 2 12 473.75 36.8
    -8 -2 12 406.96 27.6
    8 2 12 457.25 34
    -8 -2 12 423.56 29.8
    -8 -2 -12 537.95 35.2
    8 2 -12 450.35 28.6
    8 2 -12 510.05 27.2
    -9 -2 12 60.59 8
    -9 -2 12 55.39 8.4
    9 2 12 57.49 13.3
    9 2 12 51.09 13
    9 2 -12 77.39 8.6
    -9 -2 -12 60.19 12.4
    9 2 -12 54.59 8.1
    10 2 12 18.4 7.8
    10 2 12 16.3 7.7
    -10 -2 12 16.7 6.3
    -10 -2 12 27.3 5.4
    10 2 -12 22.7 6.5
    -10 -2 -12 26.4 8.7
    11 2 12 87.19 15
    -11 -2 12 94.99 12.5
    -11 -2 12 94.79 11.9
    11 2 12 86.19 17.8
    -11 -2 -12 74.69 14.2
    11 2 -12 74.59 7.8
    11 2 -12 88.19 12.1
    12 2 12 28.5 13
    -12 -2 12 10.1 7.3
    12 2 12 12.8 8.1
    12 2 -12 5.2 6.9
    -12 -2 -12 -2.4 7.3
    13 2 12 55.09 14.2
    -13 -2 12 21.2 9.5
    13 2 12 29.5 13.2
    -13 -2 -12 35.7 11.7
    13 2 -12 29.5 9
    14 2 12 1.7 9
    -14 -2 12 1.7 7.9
    14 2 12 -1 8
    14 2 -12 -2.4 10.4
    15 2 12 2.7 10
    15 2 12 29.1 11.4
    -15 -2 12 38.7 14.3
    15 2 -12 19.5 9.5
    16 2 12 11.4 15.4
    16 2 12 1.3 11.1
    16 2 -12 9.4 10.6
    17 2 12 37.8 19.1
    17 2 12 8.6 11.5
    17 2 -12 33.1 17.6
    18 2 12 20.9 18.1
    18 2 12 2.9 12.7
    18 2 -12 21.5 14
    18 -2 13 5.1 15.5
    18 -2 13 30.8 17.5
    18 -2 -13 26.7 15.1
    17 -2 13 51.89 15.6
    17 -2 13 71.69 21.9
    17 -2 -13 69.09 19
    16 -2 13 -10.4 11
    16 -2 13 -10.5 11.2
    16 -2 -13 -15.6 10.7
    16 -2 -13 -5.8 6.2
    15 -2 13 42 13.9
    15 -2 13 36.9 17.6
    15 -2 -13 35.8 10.8
    15 -2 -13 61.99 17.9
    15 -2 -13 58.69 9.7
    14 -2 13 39.4 11.7
    14 -2 13 26.1 14.7
    -14 2 13 28.7 8.8
    14 -2 -13 20.4 7.4
    14 -2 -13 11.8 8.4
    14 -2 -13 10.3 8.9
    -13 2 13 -1.8 7
    13 -2 13 -7.8 8.6
    13 -2 13 11.8 12.7
    13 -2 -13 12.3 8.2
    13 -2 -13 5.5 6
    13 -2 -13 -0.8 6.9
    12 -2 13 42.7 12.7
    12 -2 13 55.69 15.4
    -12 2 13 35.9 9.7
    -12 2 13 49 12.4
    12 -2 -13 36.2 9.8
    12 -2 -13 59.59 13
    -11 2 13 15.7 7.8
    11 -2 13 15.4 10.3
    11 -2 13 19.1 8.3
    -11 2 13 9 7.5
    11 -2 -13 7.3 7.2
    11 -2 -13 14.5 5.9
    10 -2 13 3.1 7.6
    10 -2 13 1.3 7.1
    -10 2 13 4 5.6
    -10 2 13 0.2 5.5
    10 -2 -13 -1.2 5.3
    10 -2 -13 -7.4 5.6
    10 -2 -13 6.2 5.6
    9 -2 13 26.8 10.7
    -9 2 13 41.3 9.1
    9 -2 13 41.8 12.6
    -9 2 13 35 8
    9 -2 -13 49.6 9.9
    9 -2 -13 40.2 9.6
    9 -2 -13 34.1 7.8
    -8 2 13 391.36 28.3
    -8 2 13 417.16 29.1
    8 -2 13 468.45 36.5
    8 -2 13 499.25 36.5
    8 -2 -13 394.76 29.1
    8 -2 -13 420.56 29.6
    -8 2 -13 401.56 32.5
    8 -2 -13 451.05 30.9
    7 -2 13 330.67 29.9
    -7 2 13 362.56 25.2
    7 -2 13 324.17 29.3
    -7 2 13 324.07 24.7
    7 -2 -13 342.17 25.9
    7 -2 -13 404.96 26.1
    -7 2 -13 412.06 42.2
    -7 2 -13 378.56 29.7
    7 -2 -13 359.56 26.1
    6 -2 13 935.61 59.49
    -6 2 13 930.81 53.59
    6 -2 13 945.01 57.99
    6 -2 -13 908.01 54.39
    6 -2 -13 884.61 52.99
    6 -2 -13 978.8 52.89
    -6 2 -13 892.11 56.69
    -6 2 -13 891.51 57.19
    5 -2 13 540.45 40.3
    -5 2 13 597.14 36.8
    5 -2 13 548.45 38.6
    -5 2 -13 545.45 39
    5 -2 -13 565.34 37.1
    5 -2 -13 552.84 35.3
    5 -2 -13 611.44 35.3
    4 -2 13 628.74 38.9
    -4 2 13 614.74 37.6
    4 -2 13 570.84 40.2
    -4 2 -13 584.44 39.6
    -4 2 -13 591.34 37.8
    4 -2 -13 512.45 34.7
    4 -2 -13 567.54 34.8
    4 -2 -13 551.74 37.2
    3 -2 13 868.91 52.69
    3 -2 13 853.41 55.59
    -3 2 13 915.61 53.39
    -3 2 13 974.9 52.59
    3 -2 -13 890.61 53.89
    3 -2 -13 869.91 50.99
    -3 2 -13 869.21 52.29
    3 -2 -13 952.5 50.69
    -3 2 -13 899.41 54.99
    -2 2 13 1601.54 84.09
    -2 2 13 1454.15 85.09
    2 -2 13 1654.73 84.29
    -2 2 -13 1582.94 87.09
    -2 2 -13 1497.85 82.99
    2 -2 -13 1580.84 86.49
    2 -2 -13 1540.85 83.19
    -1 2 13 824.32 48.4
    1 -2 13 844.42 51.39
    -1 2 13 849.72 50.29
    1 -2 13 807.12 46.7
    -1 2 -13 856.21 50.69
    1 -2 -13 850.51 50.69
    1 -2 -13 724.43 46.6
    -1 2 -13 829.32 46.4
    0 -2 13 332.17 22.1
    0 2 13 333.87 24.8
    0 2 13 383.56 27.1
    0 -2 13 383.36 27.5
    0 -2 -13 329.67 24.1
    0 -2 -13 353.66 26.6
    0 2 -13 330.17 25.6
    0 2 -13 316.07 21.4
    1 2 13 747.33 46.5
    -1 -2 13 707.53 45.7
    -1 -2 13 767.12 40.5
    1 2 13 746.53 45.2
    1 2 -13 738.03 45.6
    1 2 -13 751.12 40.1
    -1 -2 -13 709.93 44.2
    -1 -2 -13 717.33 46.5
    2 2 13 1457.05 78.79
    -2 -2 13 1339.17 71.19
    -2 -2 13 1378.76 78.19
    2 2 13 1308.07 78.59
    -2 -2 -13 1470.15 80.09
    -2 -2 -13 1456.95 78.09
    2 2 -13 1472.95 70.99
    2 2 -13 1341.77 77.49
    3 2 13 702.53 47.4
    -3 -2 13 745.63 46.4
    3 2 13 748.93 47.6
    -3 -2 13 727.73 39.1
    -3 -2 -13 827.92 49.3
    3 2 -13 806.82 38.7
    3 2 -13 728.63 45.8
    3 2 -13 790.12 38.7
    -3 -2 -13 766.22 47.3
    4 2 13 449.46 34.7
    4 2 13 553.24 37
    -4 -2 13 503.45 33.8
    -4 -2 -13 524.15 37
    4 2 -13 482.85 32.9
    -4 -2 -13 596.74 37.4
    5 2 13 580.94 38.7
    5 2 13 574.94 43.6
    -5 -2 13 541.65 34.8
    -5 -2 -13 530.75 37.7
    5 2 -13 509.25 34.2
    6 2 13 938.41 57.49
    -6 -2 13 863.11 52.49
    6 2 13 997.6 59.79
    6 2 -13 918.01 52.99
    -6 -2 -13 918.01 57.79
    -6 -2 -13 963.3 58.09
    7 2 13 363.06 30.8
    7 2 13 416.66 33.8
    -7 -2 13 388.66 25.5
    7 2 -13 367.96 20.7
    7 2 -13 368.06 21.1
    -7 -2 -13 365.96 29.6
    7 2 -13 354.56 25.1
    8 2 13 371.16 33.6
    -8 -2 13 413.86 24
    8 2 13 423.56 32.6
    -8 -2 13 387.36 26.1
    8 2 -13 420.86 23.9
    8 2 -13 410.06 24.6
    -8 -2 -13 421.86 32.1
    8 2 -13 412.56 26.9
    -9 -2 13 40.4 7.1
    9 2 13 43.6 11.4
    -9 -2 13 36.2 6.6
    9 2 -13 29.1 7.1
    -9 -2 -13 36.5 10
    9 2 -13 35.9 6.3
    -10 -2 13 12.5 5.4
    10 2 13 2.9 8.5
    -10 -2 13 2.1 4
    10 2 13 -7.3 5.7
    10 2 -13 7.3 4.7
    10 2 -13 5.2 4.4
    -10 -2 -13 7.1 6.2
    11 2 13 14.5 10.6
    -11 -2 13 13.5 6.4
    -11 -2 13 15.9 4.8
    11 2 13 10.3 8.9
    -11 -2 -13 20.4 9.8
    11 2 -13 16.9 6.7
    -12 -2 13 43.4 9.8
    12 2 13 26.4 11.4
    12 2 13 59.59 14
    12 2 -13 49.5 9.7
    -13 -2 13 -16.9 6.4
    13 2 13 11.3 10.7
    13 2 13 6.6 8.3
    13 2 -13 10.3 7.2
    14 2 13 47.8 16
    14 2 13 9.3 8.8
    -14 -2 13 33.9 10.7
    14 2 -13 34.8 9.3
    15 2 13 62.49 17.8
    15 2 13 59.79 14.3
    -15 -2 13 17.5 11.1
    15 2 -13 47.5 12.2
    16 2 13 6.5 15.7
    16 2 13 -10.5 9.3
    16 2 -13 -14.6 10.2
    17 2 13 24.9 13.4
    17 2 13 43.4 18.6
    17 2 -13 57.49 15.4
    18 2 13 22.2 17.2
    18 2 13 11.9 12.6
    18 2 -13 4.4 14.2
    18 -2 14 28.7 17.3
    18 -2 14 66.19 20.3
    18 -2 -14 40.4 19.3
    17 -2 14 25.4 14.5
    17 -2 -14 8.3 14.2
    16 -2 14 22.1 17.3
    16 -2 14 5 12.7
    16 -2 -14 9.7 12.3
    16 -2 -14 7.6 7.2
    15 -2 14 17.5 14.5
    15 -2 14 22.7 13.1
    15 -2 -14 15.4 9.2
    15 -2 -14 19.9 7.4
    14 -2 14 43.1 13.5
    14 -2 14 16.7 12.7
    -14 2 14 31 9.9
    14 -2 -14 43.6 12.1
    14 -2 -14 53.19 9.7
    14 -2 -14 54.09 10.5
    13 -2 14 166.88 24.6
    13 -2 14 180.18 30.1
    -13 2 14 221.98 19.8
    13 -2 -14 197.98 17.3
    13 -2 -14 206.68 22.9
    13 -2 -14 183.98 18.8
    -12 2 14 54.39 10.4
    -12 2 14 59.29 13.3
    12 -2 -14 50.79 11.1
    12 -2 -14 48.2 12.9
    12 -2 -14 52.89 12.8
    11 -2 14 103.89 20.3
    -11 2 14 130.39 15.4
    11 -2 14 154.48 23.3
    -11 2 14 154.08 17.8
    11 -2 -14 146.39 16.2
    11 -2 -14 170.18 18.4
    11 -2 -14 187.58 19.8
    -10 2 14 201.38 17.9
    -10 2 14 186.98 17.9
    10 -2 14 204.98 23.5
    10 -2 14 173.58 25.1
    10 -2 -14 153.18 18.7
    10 -2 -14 155.38 17
    10 -2 -14 164.38 18.3
    9 -2 14 214.08 31.7
    -9 2 14 239.78 20.5
    -9 2 14 268.17 20.7
    9 -2 14 235.58 25.6
    9 -2 -14 229.08 20.4
    9 -2 -14 211.08 20
    9 -2 -14 253.57 22
    -8 2 14 25.3 6.2
    8 -2 14 4 6.4
    8 -2 14 16.4 9.6
    -8 2 14 19.5 6.8
    8 -2 -14 14.4 6.9
    8 -2 -14 5.7 6
    8 -2 -14 16.8 6.6
    -7 2 14 61.99 11.1
    7 -2 14 40.2 11.5
    7 -2 14 53.99 12.9
    -7 2 14 70.89 10.5
    -7 2 -14 72.59 15.8
    7 -2 -14 57.19 11
    7 -2 -14 82.09 12.1
    7 -2 -14 70.69 11
    6 -2 14 870.51 57.29
    -6 2 14 867.51 52.19
    6 -2 14 932.91 56.99
    6 -2 -14 882.31 50.69
    -6 2 -14 905.71 56.49
    -6 2 -14 873.91 55.49
    6 -2 -14 865.21 51.49
    6 -2 -14 874.91 53.29
    -5 2 14 308.97 23
    5 -2 14 231.48 23.9
    5 -2 14 309.77 25.5
    5 -2 -14 250.57 20.4
    5 -2 -14 302.87 23
    -5 2 -14 205.68 22.4
    -5 2 -14 288.17 23.9
    5 -2 -14 304.77 20.9
    -4 2 14 123.29 14.3
    4 -2 14 154.98 16.1
    -4 2 -14 136.99 16.4
    4 -2 -14 149.59 16
    -3 2 -14 346.97 27.5
    -3 2 -14 327.97 24.8
    -2 2 14 227.88 20.8
    2 -2 14 201.28 20.8
    2 -2 14 240.28 19.4
    -2 2 14 257.57 19.7
    -2 2 -14 230.58 18.5
    2 -2 -14 267.67 21.8
    2 -2 -14 217.18 18.2
    1 -2 14 255.97 19.7
    -1 2 14 273.57 22.6
    1 -2 14 282.07 24.1
    -1 2 14 267.87 21.1
    1 -2 -14 255.87 20
    -1 2 -14 283.07 23.2
    1 -2 -14 253.67 22.5
    -1 2 -14 249.68 18.9
    0 -2 14 506.65 30.4
    0 2 14 472.95 34.4
    0 -2 14 517.15 35.4
    0 2 14 486.95 33
    0 2 -14 510.65 29.9
    0 -2 -14 480.65 32.2
    0 -2 -14 470.75 34.5
    0 2 -14 518.55 35
    -1 -2 14 255.87 17.4
    1 2 14 282.77 22
    -1 -2 14 246.48 21.9
    1 2 14 276.87 22.9
    -1 -2 -14 262.17 23.2
    -1 -2 -14 236.78 20.1
    1 2 -14 251.07 21.7
    2 2 14 224.28 20.9
    -2 -2 14 193.58 17.3
    -2 -2 14 174.48 18.9
    2 2 14 234.68 20.4
    -2 -2 -14 238.48 19.8
    2 2 -14 225.98 14.1
    2 2 -14 244.18 20.3
    -3 -2 14 98.19 14.3
    -3 -2 14 98.79 7.8
    3 2 14 93.79 15.2
    3 2 14 123.59 16.7
    3 2 -14 103.49 7.5
    3 2 -14 106.79 7.3
    -3 -2 -14 104.39 16.2
    3 2 -14 122.79 13.7
    -3 -2 -14 121.29 16.4
    -4 -2 14 110.59 15.3
    4 2 14 99.99 15.8
    4 2 14 109.99 16.3
    -4 -2 -14 89.09 15.2
    4 2 -14 108.09 12.9
    -4 -2 -14 126.39 14.8
    5 2 14 253.57 24.1
    -5 -2 14 245.38 20.9
    -5 -2 -14 247.28 23.6
    -5 -2 -14 275.77 24.1
    5 2 -14 265.77 21
    6 2 14 902.71 55.99
    6 2 14 837.12 54.39
    -6 -2 14 780.72 49.3
    -6 -2 -14 892.31 54.89
    -6 -2 -14 826.12 54.59
    6 2 -14 847.82 49.7
    7 2 14 66.99 13.4
    -7 -2 14 59.49 10.2
    7 2 14 53.69 13.5
    7 2 -14 57.29 10.1
    -7 -2 -14 70.59 13.5
    7 2 -14 70.49 5.6
    7 2 -14 64.09 5.8
    -8 -2 14 24.2 6.2
    8 2 14 16.1 7.8
    8 2 14 20.6 8.5
    8 2 -14 10.1 4.1
    8 2 -14 5.7 5.2
    -8 -2 -14 13.7 7
    -9 -2 14 204.48 16.8
    9 2 14 258.77 24.6
    9 2 14 250.37 26.2
    9 2 -14 234.18 15.6
    -9 -2 -14 215.98 23.2
    9 2 -14 200.78 17.3
    -10 -2 14 196.08 15.2
    -10 -2 14 189.48 14.7
    10 2 14 222.08 25.4
    10 2 14 138.69 21
    10 2 -14 193.18 14.9
    10 2 -14 161.08 15.2
    10 2 -14 182.28 15.5
    11 2 14 174.48 20.6
    -11 -2 14 146.49 12.8
    -11 -2 14 179.78 15.6
    11 2 14 151.78 25
    11 2 -14 172.28 14.7
    11 2 -14 156.28 13.4
    12 2 14 57.09 13.9
    -12 -2 14 62.59 7.3
    -12 -2 14 32.5 9.1
    12 2 -14 59.49 8.1
    12 2 -14 50.89 9.5
    13 2 14 215.48 24
    -13 -2 14 201.98 19.2
    13 2 14 171.58 28.9
    13 2 -14 192.88 18.6
    14 2 14 66.99 20.1
    14 2 14 48.7 13.6
    -14 -2 14 52.89 16.6
    14 2 -14 62.29 11.8
    15 2 14 18.9 11.7
    15 2 14 21 14.3
    -15 -2 14 34.1 10.2
    16 2 14 -16.5 12.8
    16 2 -14 14.9 9.5
    17 2 14 10.7 16.7
    17 2 14 35.9 22.8
    17 2 -14 19.4 12.7
    18 2 14 2.9 17.5
    18 2 14 32.7 18.8
    18 -2 15 -3.6 14.8
    18 -2 15 -15.1 13.1
    17 -2 15 38.1 19.2
    17 -2 15 -3.7 14.8
    17 -2 -15 -5.2 12.9
    16 -2 15 -7.2 12.2
    16 -2 15 6.3 13.6
    16 -2 -15 8.5 8.2
    16 -2 -15 3.8 11.1
    15 -2 15 88.59 22.7
    -15 2 15 103.59 14.1
    15 -2 15 113.59 21.5
    15 -2 -15 77.09 19.8
    15 -2 -15 99.49 12.9
    15 -2 -15 76.39 15.5
    -14 2 15 65.79 11.9
    14 -2 15 67.59 20
    14 -2 15 75.39 17.7
    14 -2 -15 62.29 11
    14 -2 -15 82.19 13
    14 -2 -15 49.1 13.1
    -13 2 15 49.3 11.3
    13 -2 15 44.7 14.7
    13 -2 15 35.5 14
    13 -2 -15 41.9 12.1
    13 -2 -15 52.09 11
    12 -2 15 245.68 28.3
    -12 2 15 256.07 21.4
    12 -2 15 256.47 27.4
    -12 2 15 191.58 21.5
    12 -2 -15 180.48 20.1
    12 -2 -15 253.67 23.2
    12 -2 -15 258.67 25.1
    11 -2 15 9.9 16.7
    -11 2 15 9.3 7.6
    -11 2 15 22.9 8.8
    11 -2 15 14.6 9.4
    11 -2 -15 15.3 8.2
    11 -2 -15 15 7.7
    11 -2 -15 20.5 9.7
    -10 2 15 102.19 14.5
    10 -2 15 112.99 21
    10 -2 15 118.89 21
    -10 2 15 105.09 14.3
    10 -2 -15 128.89 16.8
    10 -2 -15 117.79 16.3
    10 -2 -15 118.19 15.9
    -9 2 15 85.59 13.6
    -9 2 15 75.09 12
    9 -2 15 52.89 14.5
    9 -2 15 69.69 16.6
    9 -2 -15 50.99 10.8
    9 -2 -15 68.39 12.1
    9 -2 -15 73.49 12.1
    8 -2 15 5.4 8
    8 -2 15 8.4 8.3
    -8 2 15 5.3 5.6
    -8 2 15 -3 4.3
    8 -2 -15 -9.8 4.8
    8 -2 -15 4.8 6
    8 -2 -15 -3 4.5
    -7 2 15 1003.8 59.39
    7 -2 15 1039 65.39
    7 -2 15 1006 65.59
    7 -2 -15 1031.4 61.59
    7 -2 -15 1041.8 58.29
    7 -2 -15 1018.5 59.19
    -6 2 15 395.06 30.4
    6 -2 15 414.66 33.5
    6 -2 15 401.46 34.4
    6 -2 -15 464.85 30.3
    -6 2 -15 482.25 34.6
    6 -2 -15 417.36 32.2
    6 -2 -15 469.45 29.4
    -5 2 15 534.25 35.5
    5 -2 15 568.44 40.1
    5 -2 -15 458.45 38.1
    -5 2 -15 503.35 36.2
    5 -2 -15 553.04 33.2
    5 -2 -15 529.35 33.6
    -5 2 -15 473.75 37.1
    4 -2 15 520.15 39.8
    -4 2 15 543.75 37.1
    4 -2 15 564.84 38.3
    -4 2 -15 560.04 37.6
    4 -2 -15 614.54 43.1
    4 -2 -15 572.14 34.5
    4 -2 -15 511.75 34.5
    -4 2 -15 599.14 40.3
    -3 2 15 79.89 11.7
    -3 2 15 76.59 12.3
    3 -2 15 78.09 12.3
    3 -2 15 63.09 12.7
    -3 2 -15 81.49 13.8
    -2 2 15 13.3 5.6
    -2 2 15 13.5 7
    2 -2 15 9.2 7.3
    2 -2 15 5.9 5.4
    -2 2 -15 19.4 7.9
    2 -2 -15 22.2 6.1
    -2 2 -15 19 6.3
    -1 2 15 147.09 16
    -1 2 15 120.29 13.7
    1 -2 15 137.89 13
    1 -2 15 151.58 20
    -1 2 -15 103.29 11.7
    1 -2 -15 133.19 13.3
    1 -2 -15 160.08 21.9
    -1 2 -15 106.39 16.2
    0 2 15 21.3 7.5
    0 -2 15 17.8 7.1
    0 -2 15 13.6 4.6
    0 2 15 13.4 6.4
    0 -2 -15 12.7 4.8
    0 2 -15 12.6 4.3
    0 -2 -15 15.5 7.1
    1 2 15 75.99 12.8
    -1 -2 15 65.29 8.1
    1 2 15 75.89 13.5
    -1 -2 15 76.69 13.1
    -1 -2 -15 70.59 12.6
    -1 -2 -15 88.59 13.1
    1 2 -15 95.59 8.8
    1 2 -15 87.59 14
    2 2 15 13.6 8.6
    -2 -2 15 6.8 3.4
    2 2 15 14.5 6.1
    -2 -2 15 18.6 7.9
    2 2 -15 12.9 6.5
    2 2 -15 7.1 3.3
    -2 -2 -15 9.2 5.6
    -2 -2 -15 -5.7 5.5
    -3 -2 15 6.9 5.7
    3 2 15 4.6 7.2
    3 2 15 15.3 6.4
    -3 -2 15 17.4 4
    3 2 -15 10.6 6.6
    -3 -2 -15 5.5 6.5
    3 2 -15 1.6 2.4
    -3 -2 -15 10 6.8
    3 2 -15 4.6 2.4
    4 2 15 563.44 39.9
    -4 -2 15 556.44 37.9
    -4 -2 -15 565.64 38.9
    4 2 -15 573.14 37.5
    -4 -2 -15 560.14 40.4
    5 2 15 435.96 35.1
    -5 -2 15 411.86 31.2
    5 2 15 443.26 34.8
    -5 -2 -15 485.85 35.7
    -5 -2 -15 504.45 35.1
    5 2 -15 481.45 32
    -6 -2 15 424.96 30.3
    6 2 15 478.95 36.3
    6 2 15 438.06 34.2
    6 2 -15 444.36 30.6
    -6 -2 -15 419.26 33.9
    7 2 15 1009 64.69
    7 2 15 1014.6 63.29
    -7 -2 15 971.8 57.59
    -7 -2 -15 1014.2 65.99
    7 2 -15 1006.5 57.89
    -8 -2 15 0.5 3.7
    8 2 15 9.6 8.6
    8 2 15 6.5 7.5
    8 2 -15 7.9 2.9
    8 2 -15 1.3 3
    8 2 -15 9.8 5.5
    9 2 15 68.89 15.2
    -9 -2 15 70.29 10.8
    9 2 15 75.99 16.7
    9 2 -15 80.79 8.5
    9 2 -15 69.19 11.2
    9 2 -15 89.59 8.5
    10 2 15 106.69 18.3
    10 2 15 82.79 18.3
    -10 -2 15 127.79 11.4
    -10 -2 15 142.09 12.8
    10 2 -15 115.59 12.6
    10 2 -15 116.99 11.8
    10 2 -15 120.39 11.4
    -11 -2 15 5.1 5.8
    11 2 15 10 8
    -11 -2 15 14.6 5.8
    11 2 15 24.1 11.6
    11 2 -15 21.8 6.3
    11 2 -15 13.4 5.9
    11 2 -15 12.8 6.4
    12 2 15 196.08 23.9
    -12 -2 15 246.98 16.4
    12 2 15 208.18 29.4
    -12 -2 15 228.08 19
    12 2 -15 214.18 17.8
    12 2 -15 197.38 17.9
    13 2 15 30.7 13.9
    13 2 15 63.69 16
    -13 -2 15 33.1 9.3
    13 2 -15 61.99 10.5
    -14 -2 15 82.29 13.8
    14 2 15 87.99 22.2
    14 2 15 85.99 20.7
    14 2 -15 64.69 12.1
    15 2 15 72.89 17.3
    15 2 15 96.29 23.9
    -15 -2 15 67.39 13.5
    15 2 -15 105.09 15
    16 2 15 16.6 15.4
    16 2 -15 12.4 10.3
    17 2 15 21.2 18.9
    17 2 15 7 12.4
    17 2 -15 3.1 11.6
    18 2 15 -2 14.9
    18 2 15 1.3 16.8
    17 -2 16 -13.4 12.3
    17 -2 16 3.9 14.6
    17 -2 -16 -10.3 12.6
    16 -2 16 39.3 17.9
    16 -2 -16 6.6 8.1
    16 -2 -16 -19.2 11.6
    15 -2 16 36.5 14.2
    15 -2 16 36.7 17
    -15 2 16 30.2 10.7
    15 -2 -16 23.8 11.9
    15 -2 -16 45.7 10.3
    14 -2 16 3.5 12.2
    -14 2 16 -1.4 7.6
    14 -2 16 9.7 12
    14 -2 -16 0.6 6.8
    14 -2 -16 -1.3 9.9
    14 -2 -16 -9.1 8.8
    13 -2 16 165.08 28.7
    -13 2 16 196.68 19.6
    13 -2 16 169.68 25.8
    13 -2 -16 177.98 20.6
    13 -2 -16 129.09 26
    -12 2 16 202.98 22
    12 -2 16 264.67 27.5
    -12 2 16 251.07 21.3
    12 -2 16 203.88 31.1
    12 -2 -16 211.48 23.7
    12 -2 -16 192.08 21
    -11 2 16 45.9 11.4
    11 -2 16 48.7 14.4
    -11 2 16 42 11.3
    11 -2 16 39.8 12.9
    11 -2 -16 39.3 10.8
    11 -2 -16 34.5 10.3
    11 -2 -16 40.9 11.1
    10 -2 16 7.4 8.1
    10 -2 16 24.1 9.8
    -10 2 16 26.9 7.4
    -10 2 16 23 7.3
    10 -2 -16 10.7 8.7
    10 -2 -16 10.1 6.8
    10 -2 -16 19.8 8.3
    -9 2 16 47.1 9.7
    9 -2 16 36.8 11.2
    -9 2 16 36.9 8.7
    9 -2 16 25.8 10.9
    9 -2 -16 55.19 10.9
    9 -2 -16 34.7 9.9
    9 -2 -16 27.2 9.7
    -8 2 16 23.1 7
    8 -2 16 28.3 12.6
    8 -2 16 21.2 10.1
    8 -2 -16 24.9 8.2
    8 -2 -16 9.7 7.6
    8 -2 -16 24.5 6.9
    7 -2 16 162.58 22.8
    7 -2 16 127.89 20.2
    -7 2 16 103.49 15.4
    7 -2 -16 128.29 14
    7 -2 -16 129.39 17.3
    7 -2 -16 144.59 14.9
    6 -2 16 83.59 15.7
    -6 2 16 70.49 13
    6 -2 16 65.19 14.8
    6 -2 -16 81.79 13.4
    6 -2 -16 85.39 12.3
    5 -2 16 200.98 22.5
    -5 2 16 180.18 19.3
    5 -2 16 191.78 20.5
    5 -2 -16 229.28 18
    5 -2 -16 232.88 18.9
    -5 2 -16 272.47 22.7
    5 -2 -16 198.98 20.5
    4 -2 16 952.1 59.89
    -4 2 16 973.1 60.19
    -4 2 16 984.9 57.79
    4 -2 16 1055.99 64.39
    4 -2 -16 1077.19 56.59
    -4 2 -16 927.71 65.19
    4 -2 -16 979.7 60.59
    -4 2 -16 997.2 64.29
    4 -2 -16 995.8 56.79
    -3 2 16 75.39 11.8
    -3 2 16 60.19 13.9
    3 -2 16 67.69 14.3
    3 -2 16 61.39 11.3
    3 -2 -16 75.69 13.8
    3 -2 -16 69.99 10.2
    -3 2 -16 56.19 12.3
    3 -2 -16 67.29 10.4
    -3 2 -16 85.49 12.7
    2 -2 16 63.39 13.8
    -2 2 16 55.19 9.8
    2 -2 16 46.2 9.9
    -2 2 -16 43.2 9.1
    2 -2 -16 63.89 12.9
    2 -2 -16 63.89 10.4
    -2 2 -16 54.29 12.6
    1 -2 16 77.29 11.3
    1 -2 16 94.59 16.7
    -1 2 16 84.29 12.6
    1 -2 -16 76.49 14
    1 -2 -16 71.99 11.8
    -1 2 -16 73.99 13.1
    -1 2 -16 81.99 11.7
    0 2 16 163.48 17.1
    0 -2 16 182.58 25.3
    0 2 16 161.88 18.5
    0 -2 16 179.98 15.2
    0 2 -16 170.08 14.1
    0 -2 -16 154.88 16
    0 -2 -16 183.18 19
    0 2 -16 196.98 19.4
    1 2 16 76.09 13.3
    1 2 16 65.99 13.5
    -1 -2 16 67.69 13.8
    -1 -2 16 72.59 8.9
    1 2 -16 84.59 14.7
    -1 -2 -16 98.29 15.5
    -1 -2 -16 96.79 14.2
    1 2 -16 84.49 8.6
    2 2 16 46 10.6
    2 2 16 55.59 11.8
    -2 -2 16 51.99 7.1
    -2 -2 16 43.6 10.9
    -2 -2 -16 51.79 11.3
    2 2 -16 35.4 5.9
    -2 -2 -16 43.5 9.5
    3 2 16 41.7 10.7
    3 2 16 63.09 12.9
    -3 -2 16 63.49 12.9
    -3 -2 -16 21.7 8.8
    3 2 -16 56.69 5.5
    3 2 -16 64.39 12.5
    -3 -2 -16 49 10.8
    3 2 -16 44.2 5.2
    4 2 16 883.11 56.99
    4 2 16 852.61 57.29
    -4 -2 16 989.7 56.59
    -4 -2 -16 1006.2 59.79
    4 2 -16 865.11 45.5
    -4 -2 -16 948.21 57.19
    4 2 -16 865.51 45.5
    4 2 -16 936.51 55.59
    5 2 16 186.28 21
    -5 -2 16 213.48 20
    5 2 16 204.18 22.3
    -5 -2 -16 207.78 23.4
    5 2 -16 200.68 19.3
    -5 -2 -16 216.08 22.3
    6 2 16 86.29 16.5
    -6 -2 16 66.09 12
    6 2 16 59.39 14.6
    6 2 -16 83.39 13.1
    -7 -2 16 135.29 14.9
    7 2 16 159.18 23.5
    7 2 16 125.39 19.3
    7 2 -16 152.78 15.5
    8 2 16 19.9 9.3
    -8 -2 16 31.3 8
    8 2 16 28 11
    8 2 -16 27.8 7.9
    -9 -2 16 44.5 8.6
    9 2 16 53.39 14.5
    9 2 16 34.6 12.2
    9 2 -16 34.9 8.7
    9 2 -16 42.5 6.1
    -10 -2 16 15.3 5.8
    10 2 16 7.6 9.3
    10 2 16 0.9 8.2
    10 2 -16 11.4 6
    10 2 -16 11.2 4.3
    -11 -2 16 24.4 6.8
    11 2 16 16.6 11.9
    11 2 16 44.8 12.2
    -11 -2 16 36.7 7.7
    11 2 -16 29 7.7
    11 2 -16 22.8 7.3
    11 2 -16 39.7 6.4
    12 2 16 171.08 28.8
    -12 -2 16 183.28 16.9
    -12 -2 16 203.38 16.1
    12 2 -16 198.58 16.9
    12 2 -16 221.78 18.7
    12 2 -16 237.48 17
    13 2 16 177.78 28.9
    -13 -2 16 186.48 13.4
    -13 -2 16 128.89 16.3
    13 2 16 143.99 22.3
    13 2 -16 180.78 16.6
    13 2 -16 176.88 18.5
    14 2 16 -5.4 10.3
    14 2 16 8.7 13.9
    14 2 -16 -7.9 6.9
    14 2 -16 1.4 10
    15 2 16 60.69 19.9
    15 2 16 26.5 13.9
    15 2 -16 40.4 10.2
    16 2 16 7.9 11.3
    16 2 16 20.8 16
    17 2 16 -20.1 11.1
    17 2 16 -6.7 15.1
    17 2 -16 -1 12.1
    17 -2 17 21.8 15.6
    17 -2 17 43.3 19.5
    17 -2 -17 41.5 14.4
    16 -2 17 34.6 15.3
    16 -2 -17 -3.9 10.5
    16 -2 -17 17.5 11.6
    15 -2 17 17.4 15.2
    15 -2 17 38.8 22.9
    -15 2 17 15.3 9.4
    15 -2 -17 9.4 11
    15 -2 -17 20.7 8.9
    14 -2 17 152.38 27.4
    -14 2 17 136.69 17.7
    14 -2 17 172.48 27.3
    14 -2 -17 134.69 15.6
    14 -2 -17 141.59 20.1
    -13 2 17 112.69 19.9
    13 -2 17 146.99 25
    13 -2 17 127.59 24.9
    13 -2 -17 128.49 22.1
    13 -2 -17 146.39 19.8
    13 -2 -17 117.89 17.3
    -12 2 17 27.1 14.5
    -12 2 17 19.2 8.7
    12 -2 17 51.89 14.5
    12 -2 17 51.69 17.4
    12 -2 -17 16.2 11.3
    12 -2 -17 40.2 11.1
    12 -2 -17 39.8 11
    -11 2 17 306.17 25.1
    -11 2 17 283.87 25.1
    11 -2 17 325.77 32
    11 -2 -17 268.17 24.5
    11 -2 -17 303.57 25.7
    11 -2 -17 316.57 28.7
    10 -2 17 1.4 7.1
    10 -2 17 13.2 9.6
    -10 2 17 2.7 6.5
    -10 2 17 7.7 6.7
    10 -2 -17 4.2 7.4
    10 -2 -17 -5.3 6.8
    10 -2 -17 5.7 5.9
    -9 2 17 115.59 16
    9 -2 17 125.79 21.2
    9 -2 17 96.49 19.1
    9 -2 -17 111.19 17
    9 -2 -17 113.09 15.6
    9 -2 -17 116.29 15.3
    8 -2 17 85.89 25.3
    -8 2 17 41.9 10.3
    8 -2 17 45.2 13.4
    8 -2 -17 74.59 12.3
    8 -2 -17 60.79 10.4
    8 -2 -17 49.3 12.3
    -7 2 17 21.1 8.2
    7 -2 17 9.2 8.4
    7 -2 17 17.6 8.3
    7 -2 -17 42.9 8.7
    7 -2 -17 54.19 9.9
    7 -2 -17 13.1 8.5
    -6 2 17 273.67 23.5
    6 -2 17 218.08 25
    6 -2 17 228.58 24.1
    6 -2 -17 278.27 24.6
    6 -2 -17 253.27 20.4
    6 -2 -17 329.17 22.6
    5 -2 17 405.66 33.9
    -5 2 17 390.96 29.7
    5 -2 17 372.46 30.7
    -5 2 -17 384.56 30.3
    5 -2 -17 338.87 26
    5 -2 -17 365.16 25.9
    5 -2 -17 381.66 30.4
    4 -2 17 218.58 21.7
    -4 2 17 186.38 18.3
    -4 2 17 244.58 22
    4 -2 17 229.58 24.5
    4 -2 -17 199.88 20.7
    4 -2 -17 222.38 18.3
    4 -2 -17 227.08 18.6
    -4 2 -17 240.58 21.5
    -3 2 17 376.26 30.5
    3 -2 17 384.66 29.7
    -3 2 17 386.76 28.4
    3 -2 17 397.56 33.1
    3 -2 -17 464.25 28.2
    -3 2 -17 366.66 28.5
    3 -2 -17 399.56 27.5
    3 -2 -17 382.76 30.4
    -2 2 17 27.5 8.4
    2 -2 17 39.4 11.8
    -2 2 17 27.4 7.8
    2 -2 17 23.4 7.2
    2 -2 -17 50.39 11.7
    2 -2 -17 43.4 9.1
    -2 2 -17 27.1 8.7
    -2 2 -17 25.1 6.7
    1 -2 17 117.79 13
    -1 2 17 118.39 14.3
    -1 2 17 167.88 18.1
    1 -2 17 124.39 19.3
    1 -2 -17 115.19 13.1
    1 -2 -17 121.59 18.3
    -1 2 -17 108.49 16.5
    -1 2 -17 127.99 12.7
    0 2 17 -3.2 4.7
    0 2 17 -1.5 4.3
    0 -2 17 -1.5 3.3
    0 -2 17 -2.3 5.3
    0 2 -17 0.7 3.5
    0 -2 -17 -5.6 4.6
    0 -2 -17 1.7 4.5
    0 2 -17 4.8 5.6
    1 2 17 150.38 16.9
    1 2 17 140.79 15.9
    -1 -2 17 116.59 17.8
    -1 -2 17 90.69 10.7
    1 2 -17 107.39 10.5
    1 2 -17 92.69 15.3
    -1 -2 -17 127.79 18.8
    -1 -2 -17 125.09 14.4
    2 2 17 29.8 8.9
    2 2 17 27.6 9.5
    -2 -2 17 29.3 5.9
    2 2 -17 18.9 8.3
    -2 -2 -17 17.7 7.5
    2 2 -17 17 6.5
    -2 -2 -17 28.7 11.6
    -3 -2 17 331.47 28.8
    3 2 17 402.86 32.1
    -3 -2 17 339.97 22.3
    3 2 -17 366.26 21.3
    3 2 -17 385.86 29.3
    -3 -2 -17 422.36 30.4
    4 2 17 177.08 20
    -4 -2 17 190.48 19.4
    4 2 17 174.28 19.3
    -4 -2 -17 200.38 19.9
    4 2 -17 204.68 19.6
    4 2 -17 155.48 10.5
    4 2 -17 177.78 10.7
    -5 -2 17 334.37 27.4
    5 2 17 348.07 30.5
    5 2 17 339.97 30.1
    6 2 17 244.18 25.1
    -6 -2 17 258.27 23
    6 2 17 293.57 28.2
    6 2 -17 277.87 23.1
    7 2 17 24.9 10.6
    7 2 17 20.3 9.6
    -7 -2 17 41.9 9.9
    7 2 -17 26 8.7
    -8 -2 17 55.49 10.2
    8 2 17 75.29 16.7
    8 2 17 74.29 16.3
    8 2 -17 46 9.7
    -9 -2 17 111.49 14.6
    9 2 17 107.89 19.2
    9 2 17 109.79 20
    9 2 -17 138.69 14.3
    -10 -2 17 4.1 5.5
    10 2 17 -9 5.6
    10 2 -17 1.5 4
    10 2 -17 2.6 5.6
    11 2 17 348.07 30.9
    11 2 17 281.07 32.5
    -11 -2 17 329.07 22.3
    11 2 -17 286.47 19.5
    11 2 -17 282.97 22.1
    -12 -2 17 31.9 7.4
    -12 -2 17 7.5 6.1
    12 2 17 7.5 11.8
    12 2 17 16.3 10.8
    12 2 -17 27 7.8
    12 2 -17 22.4 6.1
    12 2 -17 18.1 7.4
    13 2 17 154.58 27.2
    13 2 17 117.69 20.8
    -13 -2 17 148.39 15
    -13 -2 17 169.98 13.6
    13 2 -17 111.39 13.8
    13 2 -17 172.78 17.6
    13 2 -17 135.19 13.2
    14 2 17 157.28 27.9
    -14 -2 17 141.19 16.6
    14 2 17 160.78 23.9
    14 2 -17 192.08 16.9
    14 2 -17 130.99 17.6
    15 2 17 4.8 11.2
    15 2 17 -2 12.1
    15 2 -17 9.4 8.6
    16 2 17 23 24.2
    16 2 17 32.3 15.2
    16 2 -17 -10.2 9.4
    17 2 17 38.8 15.5
    17 2 17 4.6 16.5
    17 -2 18 -15.2 12.9
    17 -2 18 -10 14.8
    17 -2 -18 1.3 14.7
    16 -2 18 -10.6 13.9
    -16 2 18 -3.3 12.5
    16 -2 18 3.6 13.8
    16 -2 -18 8.6 13.3
    15 -2 18 32.4 15.3
    -15 2 18 33.6 13.3
    15 -2 18 -0.6 10.7
    15 -2 -18 37.1 12.2
    15 -2 -18 19.7 9.4
    -14 2 18 -17.8 10.8
    14 -2 18 9.5 14
    14 -2 18 32.8 17.4
    14 -2 -18 1.3 11.7
    14 -2 -18 7.9 11.5
    13 -2 18 -25.8 9.5
    13 -2 18 -6 11.1
    -13 2 18 -2.2 8.2
    -13 2 18 -9.1 8.2
    13 -2 -18 3.7 8.8
    13 -2 -18 -31.5 11.1
    13 -2 -18 -13.4 9.6
    12 -2 18 56.89 17.5
    12 -2 18 62.69 18.8
    -12 2 18 52.09 12.2
    -12 2 18 65.69 12.7
    12 -2 -18 57.39 14.7
    12 -2 -18 68.69 13.7
    -11 2 18 37 10.7
    11 -2 18 29.1 14.3
    11 -2 18 14.7 11
    11 -2 -18 26.9 12.7
    11 -2 -18 54.49 11
    11 -2 -18 41.7 11.5
    10 -2 18 127.59 22.7
    -10 2 18 107.99 16
    10 -2 18 155.58 24.3
    10 -2 -18 104.69 16.4
    10 -2 -18 149.88 16.3
    10 -2 -18 119.79 17.6
    -9 2 18 12.9 7.1
    9 -2 18 5.8 9.1
    9 -2 18 10.1 9.7
    9 -2 -18 8.2 6.1
    9 -2 -18 2.7 7.3
    9 -2 -18 7.3 7.6
    8 -2 18 64.09 15.7
    8 -2 18 87.29 18.3
    -8 2 18 78.69 13.9
    8 -2 -18 53.79 11.8
    8 -2 -18 84.39 13.3
    8 -2 -18 76.69 11.5
    7 -2 18 7.8 7.3
    -7 2 18 4.4 6.1
    7 -2 -18 -1.8 4.9
    7 -2 -18 4.1 5.4
    7 -2 -18 -6.8 5.9
    6 -2 18 27.5 10.3
    -6 2 18 24.5 8.4
    6 -2 18 29.9 11.5
    6 -2 -18 28.3 7.3
    6 -2 -18 36.7 9.6
    6 -2 -18 31.3 9.8
    5 -2 18 802.42 54.89
    5 -2 18 873.71 58.89
    -5 2 18 809.72 53.89
    5 -2 -18 883.01 50.29
    -5 2 -18 926.31 56.39
    5 -2 -18 871.81 50.79
    5 -2 -18 849.72 55.09
    -4 2 18 75.29 12.5
    4 -2 18 73.19 14.8
    4 -2 18 64.39 14.8
    -4 2 18 92.99 15.6
    4 -2 -18 74.59 11.7
    4 -2 -18 96.59 16.1
    4 -2 -18 83.19 11.9
    -4 2 -18 97.69 14.4
    -3 2 18 247.48 21.5
    3 -2 18 251.87 22.7
    -3 2 18 294.87 25.2
    3 -2 18 298.07 27.7
    3 -2 -18 276.37 21.3
    3 -2 -18 246.78 23.7
    -3 2 -18 224.78 24.2
    3 -2 -18 256.07 20.3
    -2 2 18 13.3 6.6
    2 -2 18 5.2 4.4
    2 -2 18 -6.4 5.2
    -2 2 18 7.2 7.1
    -2 2 -18 1.1 3.7
    2 -2 -18 7.4 5.2
    2 -2 -18 1.3 6.5
    -1 2 18 48.3 11.3
    1 -2 18 55.69 12.6
    1 -2 18 52.69 10.1
    -1 2 18 52.79 10.7
    -1 2 -18 65.39 10.5
    1 -2 -18 56.89 10.3
    0 2 18 49.2 12.4
    0 -2 18 44.3 13.2
    0 -2 18 41.5 8.9
    0 2 18 42.4 10.3
    0 -2 -18 48 9.6
    0 2 -18 49.6 12.4
    0 2 -18 49 8.2
    1 2 18 49.8 11.9
    -1 -2 18 47.6 11.5
    1 2 18 64.99 12.8
    -1 -2 18 42.9 7.9
    -1 -2 -18 30.2 9.8
    1 2 -18 41.2 10.3
    1 2 -18 42 7.2
    -2 -2 18 2.7 3.3
    2 2 18 5 6.3
    2 2 18 4.2 6.4
    -2 -2 18 -6.4 4.7
    2 2 -18 -6.9 3
    2 2 -18 10.9 6.3
    -2 -2 -18 -1.1 4.2
    3 2 18 238.68 23.2
    3 2 18 197.78 23.1
    -3 -2 18 202.88 15.6
    -3 -2 18 230.78 22.9
    3 2 -18 237.48 15.2
    3 2 -18 249.68 15.2
    3 2 -18 253.97 23.2
    -3 -2 -18 257.97 22.8
    -4 -2 18 65.19 15.8
    4 2 18 75.19 16.3
    4 2 18 56.09 13.7
    4 2 -18 68.49 6.1
    4 2 -18 82.29 14.8
    -4 -2 -18 63.69 15.6
    4 2 -18 67.69 5.8
    -5 -2 18 792.72 55.69
    5 2 18 729.53 53.39
    5 2 18 837.52 54.69
    5 2 -18 821.32 51.09
    6 2 18 14.7 9.1
    6 2 18 17.3 9.2
    -6 -2 18 10.3 6.8
    6 2 -18 26.2 9.5
    -7 -2 18 5.2 5.3
    7 2 18 3.9 8.2
    7 2 18 21.3 10.4
    7 2 -18 12.5 7.8
    8 2 18 49.3 21.9
    8 2 18 71.69 16.6
    -8 -2 18 68.59 12.5
    8 2 -18 61.49 11.7
    9 2 18 4.2 8.2
    -9 -2 18 -2 5.7
    9 2 18 10.9 9.3
    9 2 -18 1.3 6.9
    10 2 18 105.39 21.4
    -10 -2 18 142.69 14.9
    10 2 18 108.39 19.7
    10 2 -18 119.89 15.9
    11 2 18 43 15.3
    -11 -2 18 33.5 8.3
    11 2 18 36.7 12
    11 2 -18 23.3 5.6
    11 2 -18 31.6 9.3
    -12 -2 18 57.79 9.3
    12 2 18 61.49 18
    12 2 18 53.19 15.1
    12 2 -18 42.4 7.2
    12 2 -18 73.59 11.3
    13 2 18 -1.8 12.2
    -13 -2 18 2.6 5.5
    13 2 18 -4.8 10.1
    13 2 -18 10.1 7.1
    13 2 -18 -17.1 5.7
    13 2 -18 1.3 7.7
    14 2 18 -9.7 11.3
    14 2 18 9.5 10.6
    -14 -2 18 8.9 5.8
    -14 -2 18 7.6 7.2
    14 2 -18 -3.9 6.6
    14 2 -18 19.7 11.1
    15 2 18 48.3 20.1
    15 2 18 31.1 14.5
    15 2 -18 43.7 9.4
    16 2 18 -9.5 13.9
    16 2 18 -6.1 16.1
    17 2 18 3.1 14.7
    17 2 18 7.5 17.2
    17 -2 19 49.4 21.5
    17 -2 19 27 21
    17 -2 -19 43.9 19.5
    16 -2 19 -15.1 13.3
    16 -2 19 -6.2 14.6
    -15 2 19 0.9 15.7
    15 -2 19 -7.3 12.2
    15 -2 19 2.3 13.4
    15 -2 -19 -15.9 10.9
    14 -2 19 -1.2 12.5
    14 -2 19 5.6 12.4
    -14 2 19 4.5 9.6
    14 -2 -19 -1.4 9.3
    13 -2 19 -11.1 10.3
    -13 2 19 21.5 9.6
    13 -2 19 5.7 11.6
    13 -2 -19 16.3 10.1
    13 -2 -19 24.6 10.4
    13 -2 -19 4.8 11.4
    12 -2 19 53.19 16.8
    12 -2 19 87.69 19.9
    -12 2 19 97.69 15.3
    12 -2 -19 76.39 15.8
    12 -2 -19 66.69 13.9
    11 -2 19 60.89 15.8
    -11 2 19 46.1 11.1
    11 -2 19 25.9 14.3
    11 -2 -19 10.4 15.4
    11 -2 -19 31.2 9.6
    10 -2 19 31.6 14.8
    10 -2 19 27.3 12
    -10 2 19 13.9 8.6
    10 -2 -19 17.3 9.4
    10 -2 -19 6.4 7.4
    9 -2 19 157.18 25.3
    -9 2 19 190.38 20.3
    9 -2 19 179.18 26.6
    9 -2 -19 197.58 19.6
    9 -2 -19 225.58 19.7
    8 -2 19 44.5 13.3
    -8 2 19 25.5 9.8
    8 -2 19 26.6 12.3
    8 -2 -19 35.9 8.5
    8 -2 -19 16 7.9
    -7 2 19 193.98 20.7
    7 -2 19 182.38 27.7
    7 -2 -19 213.98 18.6
    7 -2 -19 210.48 19.2
    -6 2 19 42.2 11.1
    6 -2 19 70.19 15.6
    6 -2 19 57.89 16.1
    6 -2 -19 40.9 8.5
    6 -2 -19 35 8.5
    5 -2 19 307.77 29
    -5 2 19 304.27 27.5
    5 -2 -19 348.37 24.6
    5 -2 -19 344.47 25.3
    4 -2 19 620.94 46.4
    -4 2 19 589.24 42.3
    4 -2 19 572.74 41.9
    -4 2 19 579.44 39.4
    -4 2 -19 602.14 41.5
    4 -2 -19 660.23 39.2
    4 -2 -19 589.14 37.6
    -3 2 19 247.78 22.4
    -3 2 19 292.37 26
    3 -2 19 261.07 23.8
    3 -2 19 235.68 26.6
    3 -2 -19 237.08 20.8
    3 -2 -19 267.47 21
    -3 2 -19 284.97 23.5
    2 -2 19 325.27 26.2
    -2 2 19 314.57 25.9
    -2 2 19 389.46 30.8
    2 -2 19 329.07 30.6
    -2 2 -19 334.97 25.5
    2 -2 -19 314.37 24.8
    -1 2 19 512.15 39.6
    1 -2 19 534.85 35.9
    1 -2 19 532.95 41.3
    -1 2 19 533.95 37.3
    -1 2 -19 546.95 35.1
    1 -2 -19 556.74 36.4
    0 -2 19 14.5 8.2
    0 2 19 13.7 6.7
    0 -2 19 20 6.7
    0 2 19 37.5 11.4
    0 2 -19 21.6 5.9
    0 -2 -19 17.5 6.8
    1 2 19 493.05 38.6
    -1 -2 19 461.85 31.7
    -1 -2 19 550.34 40.1
    1 2 19 543.45 38
    -1 -2 -19 515.25 35.7
    1 2 -19 519.75 31.5
    -2 -2 19 268.67 26.8
    2 2 19 288.67 27.2
    -2 -2 19 280.77 20.3
    2 2 19 288.17 26
    -2 -2 -19 333.37 26.5
    2 2 -19 284.37 19.3
    2 2 -19 300.77 42
    3 2 19 261.17 27
    -3 -2 19 263.87 17.7
    -3 -2 19 241.98 24.6
    3 2 19 261.67 25.1
    3 2 -19 208.48 18.2
    -3 -2 -19 296.07 25.3
    3 2 -19 269.07 16.7
    3 2 -19 282.77 25.2
    4 2 19 592.94 44.1
    -4 -2 19 581.64 41.9
    4 2 19 551.24 42.3
    4 2 -19 596.24 41.4
    4 2 -19 556.64 30.9
    4 2 -19 607.14 31.2
    5 2 19 367.66 31.8
    5 2 19 362.66 31.6
    -5 -2 19 295.47 27.6
    5 2 -19 345.17 28.2
    6 2 19 39.8 12.7
    -6 -2 19 25.6 10
    6 2 -19 60.79 12.6
    7 2 19 222.88 24.9
    7 2 19 181.48 26
    -7 -2 19 236.58 24.9
    7 2 -19 219.58 21.3
    8 2 19 34.7 12.9
    8 2 19 45.2 13.8
    -8 -2 19 30.1 11.3
    8 2 -19 45.1 11.5
    9 2 19 170.38 27.8
    -9 -2 19 201.68 19
    9 2 19 148.09 22.9
    9 2 -19 166.08 23.6
    10 2 19 15.7 15.2
    10 2 19 27.8 10.8
    -10 -2 19 13.9 7.4
    10 2 -19 -0.3 6.5
    11 2 19 53.79 16.8
    -11 -2 19 28.3 8.7
    11 2 19 39.5 13.4
    11 2 -19 41 9.3
    12 2 19 88.09 19.6
    12 2 19 103.49 19.8
    -12 -2 19 92.89 12.6
    12 2 -19 83.69 9.3
    12 2 -19 84.79 12.9
    13 2 19 12.2 13.2
    -13 -2 19 4.4 6.7
    13 2 19 -1 11.2
    13 2 -19 -2.4 4.8
    13 2 -19 8.7 8.2
    -14 -2 19 3 6.4
    14 2 19 -1.5 11.4
    14 2 19 14.3 15.9
    14 2 -19 -5.4 6.2
    15 2 19 13.9 13.5
    15 2 19 6.5 12
    15 2 -19 -9.6 9.5
    16 2 19 10.9 16.2
    16 2 19 1.8 13.7
    17 2 19 36.7 21.5
    17 2 19 24.7 17
    16 -2 20 -19.4 15.1
    16 -2 20 3.8 15.2
    16 -2 -20 27.8 12.5
    15 -2 20 23.9 16.2
    -15 2 20 44.9 11.9
    15 -2 -20 5 9.4
    15 -2 -20 5.2 11.2
    -14 2 20 28.2 10.8
    14 -2 20 41.9 15.8
    14 -2 20 -1 14.4
    14 -2 -20 0.3 8.6
    13 -2 20 4 11.7
    -13 2 20 -8.8 8.8
    13 -2 20 -4.6 12
    13 -2 -20 15 14
    13 -2 -20 -3.4 8.6
    12 -2 20 23.7 12.6
    12 -2 20 7.9 11.6
    -12 2 20 -1.4 8.5
    12 -2 -20 -3.2 12.4
    12 -2 -20 -1.3 11.5
    11 -2 20 21.2 22
    -11 2 20 34.1 11.1
    11 -2 20 42.1 16.8
    11 -2 -20 37.1 10.3
    10 -2 20 48.4 17.6
    10 -2 20 110.89 22.3
    -10 2 20 99.79 15.8
    10 -2 -20 82.29 13.7
    10 -2 -20 83.99 13.3
    9 -2 20 52.69 15.2
    9 -2 20 35.5 12.6
    -9 2 20 51.39 12.2
    9 -2 -20 31 8.2
    9 -2 -20 39.5 10.1
    8 -2 20 99.89 20.9
    8 -2 20 106.49 20.9
    -8 2 20 113.89 17.2
    8 -2 -20 86.09 12.9
    8 -2 -20 75.39 13.5
    7 -2 20 151.48 24.9
    -7 2 20 137.89 19.2
    7 -2 20 162.08 23.9
    7 -2 -20 96.79 14.3
    7 -2 -20 151.18 15.5
    -6 2 20 13.9 7.9
    6 -2 20 18.5 9.7
    6 -2 20 -0.5 6
    6 -2 -20 -10 5.7
    6 -2 -20 0.1 4.8
    5 -2 20 30.3 10.2
    -5 2 20 37.4 11.6
    5 -2 20 55.79 14.9
    5 -2 -20 29.7 8.6
    5 -2 -20 51.39 10
    4 -2 20 65.59 13.9
    -4 2 20 66.09 11.6
    4 -2 20 87.09 20.3
    -4 2 20 65.59 13.7
    -4 2 -20 64.29 13.2
    4 -2 -20 66.29 11.3
    4 -2 -20 66.99 11.1
    -3 2 20 52.59 10.3
    3 -2 20 31.9 14
    -3 2 20 47.3 12.4
    3 -2 -20 44.7 9.2
    -3 2 -20 33.3 9.6
    3 -2 -20 47.5 10.1
    2 -2 20 89.39 14.5
    2 -2 20 112.19 19.8
    -2 2 20 91.69 14.6
    -2 2 20 144.29 21.1
    -2 2 -20 119.59 14.2
    2 -2 -20 110.59 15.5
    -1 2 20 326.97 28.7
    1 -2 20 268.57 27.7
    1 -2 20 286.47 23.3
    -1 2 20 253.37 23.9
    1 -2 -20 286.97 23.7
    -1 2 -20 282.67 22.3
    0 -2 20 234.68 24.8
    0 2 20 204.08 22.8
    0 -2 20 221.48 19.2
    0 2 20 184.88 20.8
    0 -2 -20 221.98 23
    0 2 -20 216.68 17.8
    -1 -2 20 279.07 27.1
    1 2 20 304.47 28
    -1 -2 20 275.37 20.7
    -1 -2 -20 240.68 22.8
    1 2 -20 246.08 19.3
    2 2 20 95.59 16.3
    -2 -2 20 99.09 17.7
    -2 -2 20 115.99 11.5
    2 2 20 115.19 19.9
    -2 -2 -20 101.09 16.3
    2 2 -20 96.09 10.3
    3 2 20 39.3 10.9
    -3 -2 20 57.99 14
    3 2 20 46.6 13.3
    -3 -2 20 48.8 7.5
    3 2 -20 38.4 9.2
    3 2 -20 56.09 7
    4 2 20 90.19 17.7
    -4 -2 20 50.09 13.3
    4 2 -20 60.69 6.6
    5 2 20 43 13.2
    5 2 20 54.49 13.3
    -5 -2 20 36.3 11
    5 2 -20 44.3 12.6
    6 2 20 -8.3 6.1
    -6 -2 20 2.1 7.3
    6 2 20 10.4 7.7
    6 2 -20 4.2 7.2
    7 2 20 122.09 22.7
    7 2 20 124.49 22.8
    -7 -2 20 148.29 17.4
    7 2 -20 144.29 19.1
    8 2 20 78.39 18.8
    8 2 20 86.49 19.8
    -8 -2 20 78.09 13.8
    8 2 -20 116.09 16.8
    9 2 20 40.9 12.9
    -9 -2 20 27.3 10.1
    9 2 20 34.3 13.8
    9 2 -20 48.8 10.7
    10 2 20 38 15.5
    -10 -2 20 101.09 21.1
    10 2 20 119.49 21.7
    10 2 -20 98.99 15.2
    11 2 20 41.7 15.3
    -11 -2 20 23.8 8.9
    11 2 20 30.2 13.2
    12 2 20 5.5 12.6
    12 2 20 -18.7 10
    -12 -2 20 -2.2 7.1
    12 2 -20 7.2 8.7
    13 2 20 2.2 12.3
    -13 -2 20 2.4 6.4
    13 2 -20 -11.1 9.5
    14 2 20 12.3 13.6
    -14 -2 20 -7 6.2
    14 2 20 7.9 14.6
    15 2 20 27.2 14.4
    16 2 20 19 15.5
    16 2 20 29.7 16.1
    16 -2 21 9.1 16.5
    16 -2 21 11.2 20.6
    15 -2 21 22.3 18.3
    15 -2 21 13.2 16.5
    -15 2 21 -1.6 11.5
    15 -2 -21 12.3 12.2
    14 -2 21 11.5 15.3
    -14 2 21 19.3 11.2
    14 -2 21 36.7 17.9
    14 -2 -21 -26.6 9.9
    -13 2 21 7.2 9.4
    13 -2 21 8.7 16
    13 -2 21 -0.4 10.7
    13 -2 -21 5.2 9.7
    12 -2 21 197.78 30.2
    12 -2 21 118.49 22.5
    -12 2 21 126.79 18
    12 -2 -21 74.09 18.2
    12 -2 -21 156.18 18.3
    11 -2 21 24.3 11.5
    -11 2 21 9.1 9
    11 -2 21 32 14
    11 -2 -21 32.2 9.6
    -10 2 21 45.8 12.3
    10 -2 21 80.79 18.3
    10 -2 -21 43.4 12.1
    10 -2 -21 54.49 11.4
    9 -2 21 73.49 18.9
    -9 2 21 79.59 14.9
    9 -2 21 82.69 18.6
    9 -2 -21 67.09 11.7
    9 -2 -21 87.59 13.7
    8 -2 21 82.89 18.7
    -8 2 21 99.99 17.1
    8 -2 21 117.29 22.2
    8 -2 -21 162.38 16.4
    8 -2 -21 91.99 13.4
    7 -2 21 80.39 18.3
    7 -2 21 41 14.8
    -7 2 21 72.19 13.9
    7 -2 -21 48.4 10.7
    7 -2 -21 62.69 11.3
    6 -2 21 16.7 10.8
    6 -2 21 17.8 11.3
    -6 2 21 24.3 10
    6 -2 -21 29.4 8.1
    6 -2 -21 29.7 8.3
    5 -2 21 119.49 22.2
    5 -2 21 143.09 21.3
    -5 2 21 109.69 18.2
    5 -2 -21 96.89 13.6
    5 -2 -21 116.39 13.7
    4 -2 21 94.09 19.2
    -4 2 21 106.09 18.6
    -4 2 21 132.49 15.2
    4 -2 21 109.69 17.7
    4 -2 -21 104.69 14.5
    4 -2 -21 104.09 14.1
    -3 2 21 47.7 11.7
    3 -2 21 47.9 13.7
    -3 2 21 58.49 12.1
    3 -2 21 37.1 11
    -3 2 -21 65.29 12.7
    3 -2 -21 56.49 10.4
    3 -2 -21 49.99 10.1
    2 -2 21 86.89 15.1
    -2 2 21 73.29 15.7
    2 -2 21 115.89 23.7
    -2 2 21 85.89 14.5
    -2 2 -21 92.99 14.1
    2 -2 -21 106.59 15.2
    -1 2 21 53.49 12.3
    -1 2 21 59.99 15
    1 -2 21 41.8 14.4
    1 -2 21 47.1 10.1
    -1 2 -21 44.2 9.3
    0 -2 21 13.6 8.1
    0 -2 21 8.2 5
    0 2 21 7.2 8.2
    0 2 21 9.2 7.8
    0 -2 -21 8.3 7.1
    0 2 -21 8.9 5.4
    1 2 21 38.6 10.9
    -1 -2 21 44.6 13
    -1 -2 21 59.69 10.1
    -1 -2 -21 37.2 10.4
    1 2 -21 43.9 8.4
    2 2 21 69.59 16.8
    -2 -2 21 66.09 10.1
    2 2 21 52.79 14.5
    -2 -2 21 82.99 16.7
    -2 -2 -21 60.19 13.7
    2 2 -21 64.09 9.2
    -3 -2 21 42.7 12.5
    3 2 21 40.5 12.4
    3 2 21 32 12
    -3 -2 21 38 7.3
    3 2 -21 32.3 5.9
    3 2 -21 28.6 6
    -4 -2 21 101.99 18.5
    4 2 21 131.99 20.9
    4 2 21 117.39 21.7
    4 2 -21 107.99 8.9
    -5 -2 21 116.59 19.1
    5 2 21 137.39 23.5
    5 2 21 143.49 33
    -6 -2 21 46.7 12.4
    6 2 21 44 12.9
    6 2 21 39.1 13.6
    -7 -2 21 88.89 15.8
    7 2 21 44.3 14.4
    7 2 21 70.89 18.4
    8 2 21 92.69 20.7
    8 2 21 100.59 21
    -8 -2 21 123.39 18.2
    8 2 -21 115.39 17.1
    9 2 21 94.49 20.5
    -9 -2 21 91.69 16
    9 2 21 60.19 25.3
    9 2 -21 58.69 14
    10 2 21 56.29 15.9
    -10 -2 21 50.19 11.2
    10 2 21 65.99 18.8
    10 2 -21 16.2 10.2
    11 2 21 16.8 15.5
    11 2 21 20.2 13.7
    -11 -2 21 31.3 13.7
    11 2 -21 9.3 9.8
    12 2 21 143.19 24.1
    12 2 21 110.49 23.5
    -12 -2 21 139.89 16.3
    13 2 21 -17.3 11.7
    13 2 21 -19.9 11.8
    -13 -2 21 -10.9 6.5
    -14 -2 21 19.1 7.8
    14 2 21 5.7 10.7
    14 2 21 -4.9 12.7
    15 2 21 10.6 17.4
    15 2 21 20.3 15.5
    16 2 21 14 18.2
    16 2 21 19.8 16.4
    15 -2 22 -21.7 12.9
    -15 2 22 -17.4 10.5
    15 -2 22 -3.2 14.6
    15 -2 -22 3.4 12.7
    -14 2 22 -9.7 9.5
    14 -2 22 -11.6 13.3
    14 -2 22 -17.8 14.7
    14 -2 -22 -5.6 9.4
    -13 2 22 3.8 9.7
    13 -2 22 -27.6 11.8
    13 -2 22 1.4 11.8
    -12 2 22 26.4 11.6
    12 -2 22 26.5 13
    12 -2 22 56.89 19.3
    12 -2 -22 29.5 12.8
    12 -2 -22 40.2 11.2
    -11 2 22 -2.1 9.2
    11 -2 22 23.5 13.3
    11 -2 22 4.5 10.2
    11 -2 -22 -12.5 14.7
    11 -2 -22 12.5 9
    -10 2 22 34 10.8
    10 -2 22 14 12.5
    10 -2 22 40.9 14.6
    10 -2 -22 19.3 9.9
    10 -2 -22 15.8 8
    9 -2 22 180.08 32.6
    -9 2 22 193.88 27.8
    9 -2 -22 262.57 21.7
    9 -2 -22 188.98 19.2
    8 -2 22 104.29 22.9
    -8 2 22 94.09 21
    8 -2 22 101.69 21.6
    8 -2 -22 141.59 15.8
    8 -2 -22 82.09 13.6
    7 -2 22 -15.8 5.7
    7 -2 22 10.5 11.7
    -7 2 22 -6.3 10.5
    7 -2 -22 9.6 6.6
    7 -2 -22 -7.4 6.6
    6 -2 22 -4.5 7.5
    6 -2 22 2.2 7.9
    6 -2 -22 -6.5 5.4
    6 -2 -22 7.9 6.5
    5 -2 22 189.48 27.7
    5 -2 22 188.38 22.3
    5 -2 -22 216.28 19.3
    5 -2 -22 219.88 19.1
    4 -2 22 28.1 13
    4 -2 22 34.5 11.1
    -4 2 22 31.9 9.9
    4 -2 -22 44.2 9.8
    4 -2 -22 45.6 9.9
    -3 2 22 164.08 28.4
    3 -2 22 181.58 20.7
    -3 2 22 181.78 19.9
    3 -2 22 194.98 28.1
    3 -2 -22 185.08 18.8
    3 -2 -22 195.38 18.4
    -3 2 -22 181.78 19.8
    2 -2 22 69.59 16.2
    -2 2 22 69.69 13.8
    -2 2 22 78.29 17.4
    2 -2 22 85.99 17
    -2 2 -22 52.89 11.3
    2 -2 -22 80.49 19.5
    1 -2 22 221.58 30.1
    1 -2 22 200.88 20.1
    -1 2 22 192.78 26.6
    -1 2 22 190.68 20.7
    1 -2 -22 167.78 18
    -1 2 -22 177.38 17.8
    0 2 22 437.76 35.9
    0 2 22 477.45 38.9
    0 -2 22 505.55 41.4
    0 -2 22 490.95 33.8
    0 -2 -22 476.75 35
    0 2 -22 467.35 31.7
    1 2 22 150.88 23.6
    -1 -2 22 160.48 16.2
    1 2 22 171.38 20.2
    1 2 -22 181.88 15.7
    -1 -2 -22 135.49 18.9
    2 2 22 52.69 14.3
    -2 -2 22 54.79 15.1
    2 2 22 56.19 13.5
    -2 -2 22 76.09 11
    2 2 -22 66.19 9.5
    3 2 22 122.99 22.6
    -3 -2 22 125.39 20.8
    3 2 22 180.38 24.8
    -3 -2 22 157.58 13.5
    3 2 -22 132.89 11.9
    3 2 -22 129.69 11.8
    4 2 22 45.1 13.4
    -4 -2 22 60.69 15
    4 2 22 51.69 14.8
    4 2 -22 35.3 5.6
    4 2 -22 33.1 6.1
    5 2 22 226.78 30.1
    -5 -2 22 191.58 23.1
    5 2 22 204.48 24.4
    -6 -2 22 11.9 7.3
    6 2 22 6.4 8.4
    6 2 22 -3.5 8.5
    -7 -2 22 2 8.2
    7 2 22 -2.5 8.5
    7 2 22 0.4 9.5
    8 2 22 112.29 23.3
    -8 -2 22 104.69 16.8
    8 2 22 88.59 19.8
    -9 -2 22 204.08 22.3
    9 2 22 173.08 26.8
    9 2 22 218.68 31.1
    10 2 22 13.1 12.5
    -10 -2 22 28 10.1
    10 2 -22 5.9 16.1
    11 2 22 20.3 13.3
    -11 -2 22 -1.7 6.9
    11 2 22 4.1 11.7
    11 2 -22 -2.3 9.9
    12 2 22 24.7 14.3
    12 2 22 26.1 16.2
    -12 -2 22 24.8 8.2
    12 2 -22 23.1 12
    13 2 22 -20.4 11.5
    13 2 22 9 13.7
    -13 -2 22 10.3 8.4
    14 2 22 -14.1 14
    -14 -2 22 -9.4 7.6
    14 2 22 -4.9 12
    15 2 22 7.1 16.2
    15 2 22 -14.2 14.5
    -15 2 23 18.4 12.2
    15 -2 23 10.9 15.9
    15 -2 23 5.2 18.2
    14 -2 23 18.1 17.9
    14 -2 -23 -10.2 13.4
    13 -2 23 27.7 16.4
    13 -2 23 10.7 17.1
    -13 2 23 6.8 11.7
    12 -2 23 -4 11.6
    12 -2 23 -3 13.3
    -12 2 23 -24.9 7.5
    12 -2 -23 -2.9 8.1
    -11 2 23 6.1 10.6
    11 -2 23 15.8 16.2
    11 -2 23 23.5 13.6
    11 -2 -23 25.9 9.6
    11 -2 -23 10.7 11.3
    10 -2 23 6.2 11.5
    -10 2 23 2.3 8.8
    10 -2 23 8.9 10.7
    10 -2 -23 11.9 7.5
    10 -2 -23 42.2 10.7
    9 -2 23 -5.6 10.3
    9 -2 23 -13.7 10
    -9 2 23 28.4 9.7
    9 -2 -23 26.9 9.1
    9 -2 -23 10.1 7.7
    8 -2 23 70.69 19
    8 -2 23 107.39 21.4
    -8 2 23 84.29 17
    8 -2 -23 61.49 12
    8 -2 -23 58.99 11.7
    -7 2 23 5.7 7.5
    7 -2 23 0.8 7.5
    7 -2 -23 16.2 7.2
    7 -2 -23 12.5 7.2
    6 -2 23 62.99 15.5
    -6 2 23 64.99 15.9
    6 -2 -23 46.3 10.1
    6 -2 -23 60.29 10.8
    -5 2 23 77.79 17.5
    5 -2 23 66.09 15.4
    5 -2 23 106.49 22.6
    5 -2 -23 71.69 12.2
    5 -2 -23 78.49 12.5
    -4 2 23 89.29 18.7
    4 -2 23 79.09 16.2
    -4 2 23 117.09 17
    4 -2 23 105.39 21.8
    4 -2 -23 99.79 14.8
    4 -2 -23 113.59 15
    -3 2 23 75.99 13.9
    3 -2 23 74.49 17.7
    -3 2 23 89.39 17.8
    3 -2 23 86.19 15.8
    3 -2 -23 72.89 15.6
    3 -2 -23 75.99 12.5
    -3 2 -23 100.79 17.9
    -2 2 23 81.69 18.7
    2 -2 23 119.79 18.5
    -2 2 23 144.59 16.7
    2 -2 23 111.79 22.6
    -2 2 -23 136.89 16
    2 -2 -23 116.39 16.6
    -1 2 23 6.8 7.9
    -1 2 23 21.6 10.4
    1 -2 23 19.2 8.5
    1 -2 23 4.3 8
    1 -2 -23 31.2 9.3
    0 -2 23 693.83 54.39
    0 -2 23 793.72 48.4
    0 2 23 778.52 55.39
    0 2 23 822.52 52.69
    0 -2 -23 751.92 49.7
    0 2 -23 738.73 46.4
    1 2 23 10.1 9.3
    -1 -2 23 8.4 5
    1 2 23 13.5 8.7
    -1 -2 23 19.5 11.1
    1 2 -23 15.9 5.6
    2 2 23 115.19 20.5
    -2 -2 23 76.39 16.4
    2 2 23 72.29 15.6
    -2 -2 23 113.19 12.5
    2 2 -23 77.59 11.2
    3 2 23 55.69 14.3
    3 2 23 53.59 13.9
    -3 -2 23 70.29 9.8
    -3 -2 23 36.2 12
    3 2 -23 60.09 8.2
    3 2 -23 62.69 8.6
    4 2 23 111.59 20.3
    4 2 -23 99.19 11.8
    4 2 -23 104.39 9.4
    -5 -2 23 75.79 18.1
    5 2 23 59.09 15.7
    5 2 23 78.69 18.7
    6 2 23 27.8 13.8
    -6 -2 23 30.7 10.7
    6 2 23 58.49 15.9
    7 2 23 19.6 10.7
    -7 -2 23 16 10.8
    7 2 23 6.2 9.7
    -8 -2 23 93.89 16.9
    8 2 23 84.09 23
    9 2 23 -6 8
    9 2 23 4.5 11.6
    -9 -2 23 6.3 8.2
    10 2 23 -5.1 10.9
    -10 -2 23 9.5 8.6
    10 2 23 3.3 11.6
    11 2 23 29.2 13.6
    -11 -2 23 12.2 9.3
    11 2 23 19.8 13.5
    12 2 23 1 11.9
    -12 -2 23 -5.3 7.4
    12 2 23 0.3 15.3
    13 2 23 26.4 16.6
    -13 -2 23 0.8 8.6
    13 2 23 21.1 17
    -14 -2 23 19.5 9.5
    14 2 23 16.8 16.8
    14 2 23 12 15.8
    15 2 23 41.8 19.2
    15 2 23 18.4 18.2
    15 -2 24 21.1 19.4
    15 -2 24 12.2 18.1
    14 -2 24 -16.8 12.1
    14 -2 24 -6.2 15.7
    -14 2 24 -15.4 10.5
    13 -2 24 -12.1 11.2
    13 -2 24 10.7 15
    -13 2 24 -21.4 9
    13 -2 -24 -14.8 9.4
    12 -2 24 30.9 15.8
    -12 2 24 1.8 8.4
    12 -2 24 26.6 15.1
    12 -2 -24 27 10.7
    11 -2 24 27.7 13.4
    -11 2 24 33.2 12.9
    11 -2 24 10.1 13.6
    11 -2 -24 30.5 13.2
    11 -2 -24 28.1 9.9
    10 -2 24 132.89 26.7
    10 -2 24 122.59 24.8
    -10 2 24 112.49 18.5
    10 -2 -24 94.69 15.7
    10 -2 -24 113.99 15
    -9 2 24 56.29 13.5
    9 -2 24 37.8 17
    9 -2 24 48.3 17.1
    9 -2 -24 18.5 10
    9 -2 -24 45.6 10.7
    8 -2 24 56.39 26.1
    -8 2 24 40.3 14.1
    8 -2 24 67.19 20.1
    8 -2 -24 56.09 11.4
    8 -2 -24 43.5 10.5
    7 -2 24 129.09 22.3
    -7 2 24 146.09 22.5
    7 -2 24 150.28 27.4
    7 -2 -24 110.59 15.1
    7 -2 -24 114.49 15.6
    6 -2 24 -1.4 11.9
    -6 2 24 10.8 9.4
    6 -2 24 5.5 8.1
    6 -2 -24 27.5 8.8
    6 -2 -24 27.7 8
    -5 2 24 6 10.1
    5 -2 24 -3.2 8.5
    5 -2 24 0.4 8.1
    5 -2 -24 13.8 6.7
    5 -2 -24 16.3 8.4
    -4 2 24 27.7 9.8
    4 -2 24 50.19 13.2
    4 -2 24 44.4 12.7
    -4 2 24 21 8.2
    4 -2 -24 31.4 7.8
    4 -2 -24 25.8 9.5
    -3 2 24 159.28 23.7
    3 -2 24 164.28 26.9
    -3 2 24 160.88 18.5
    3 -2 24 121.69 19.2
    3 -2 -24 132.29 17.9
    3 -2 -24 129.09 17.9
    2 -2 24 403.56 37.6
    2 -2 24 413.66 32.9
    -2 2 24 437.86 36.8
    2 -2 -24 369.96 29.8
    -2 2 -24 378.56 30.9
    1 -2 24 290.87 24.9
    1 -2 24 274.07 30.2
    -1 2 24 243.58 25.1
    -1 2 24 262.57 28.5
    -1 2 -24 218.88 22
    1 -2 -24 284.77 25
    0 -2 24 -9.5 5.2
    0 2 24 -4 6.9
    0 -2 24 14.6 9.8
    0 2 24 6.6 7.6
    0 2 -24 -0.8 6.5
    0 -2 -24 6.4 7.1
    1 2 24 279.97 26.9
    -1 -2 24 273.37 29.1
    -1 -2 24 251.77 22
    1 2 24 236.28 27.3
    1 2 -24 257.17 20.8
    -2 -2 24 336.57 32.8
    2 2 24 340.07 33.1
    -2 -2 24 323.77 24.8
    2 2 24 371.36 32.5
    2 2 -24 351.96 24.1
    3 2 24 120.69 21.1
    -3 -2 24 128.59 12.9
    3 2 24 97.39 20.7
    -3 -2 24 116.79 20.9
    3 2 -24 130.39 11.9
    3 2 -24 120.59 11.9
    4 2 24 20.3 13.4
    -4 -2 24 22.2 11.8
    4 2 24 29.6 13.6
    4 2 -24 13.1 5.1
    5 2 24 13.4 10.7
    -5 -2 24 2.2 7.7
    5 2 24 20.6 11.2
    6 2 24 20.3 12.5
    -6 -2 24 24.4 9.5
    -7 -2 24 85.59 24
    7 2 24 120.69 23.6
    7 2 24 112.09 22.6
    8 2 24 48.4 17.3
    -8 -2 24 69.09 17.5
    8 2 24 78.79 19.5
    9 2 24 31.8 13.2
    9 2 24 19.8 14.5
    -9 -2 24 37.4 11.6
    10 2 24 91.69 24
    -10 -2 24 108.29 17.8
    10 2 24 121.49 23.8
    -11 -2 24 26.2 10.5
    11 2 24 21.8 15.2
    11 2 24 18 15.3
    12 2 24 27 17.8
    -12 -2 24 28.4 11.6
    12 2 24 -2.6 15.2
    13 2 24 19.5 15.7
    -13 -2 24 -10.1 9.2
    13 2 24 10 18.7
    14 2 24 -33.3 14.4
    14 2 24 -4.2 14.6
    15 2 24 -24.9 14.6
    15 2 24 -30.2 13.5
    14 -2 25 -2.2 13.5
    14 -2 25 -6.6 18
    -14 2 25 5.5 11.9
    13 -2 25 49.8 20.9
    -13 2 25 2.7 11.3
    -12 2 25 -8.1 10.4
    12 -2 25 9.9 15.8
    12 -2 25 8.9 13.7
    12 -2 -25 -5.8 8.8
    11 -2 25 61.19 22
    11 -2 25 48.5 17.7
    -11 2 25 41 13.8
    11 -2 -25 46.9 10.5
    -10 2 25 -7.8 8.1
    10 -2 25 11.1 12.8
    10 -2 25 -13.9 9.8
    10 -2 -25 7.6 7.3
    10 -2 -25 -0.3 10.3
    9 -2 25 18.8 16
    9 -2 25 17.1 13.4
    -9 2 25 24.6 11.8
    9 -2 -25 -0.4 8.7
    9 -2 -25 1.8 8.1
    8 -2 25 73.39 19.7
    8 -2 25 55.29 16.7
    -8 2 25 74.29 16.7
    8 -2 -25 75.49 12.5
    8 -2 -25 81.59 13.9
    -7 2 25 219.88 25.1
    7 -2 25 161.48 28.5
    7 -2 25 157.58 25.4
    7 -2 -25 209.08 19.3
    7 -2 -25 189.28 19.6
    -6 2 25 238.58 26.4
    6 -2 25 199.98 30.3
    6 -2 25 201.68 27.8
    6 -2 -25 186.58 19.2
    6 -2 -25 208.38 19.6
    5 -2 25 77.89 18.9
    -5 2 25 22.2 11.7
    5 -2 25 28.6 12.8
    5 -2 -25 55.89 11.7
    5 -2 -25 31.7 11.6
    -4 2 25 65.99 13
    4 -2 25 62.99 14.8
    4 -2 25 59.09 27.3
    -4 2 25 53.69 14.9
    4 -2 -25 41.6 10.6
    4 -2 -25 67.19 14.7
    -3 2 25 9 8
    3 -2 25 46.9 16.4
    3 -2 25 9.6 9.4
    3 -2 -25 16.4 8.3
    3 -2 -25 15.1 7.7
    2 -2 25 87.29 16
    -2 2 25 69.49 16.3
    2 -2 25 66.29 18
    -2 2 25 73.69 14.4
    -2 2 -25 65.09 14.1
    2 -2 -25 46 11.4
    -1 2 25 43.3 11.6
    1 -2 25 42 12.7
    1 -2 25 23.6 11.9
    -1 2 25 30.3 13.1
    -1 2 -25 48.5 11.3
    1 -2 -25 44.5 11.3
    0 -2 25 15.9 10.5
    0 -2 25 2.7 6.8
    0 2 25 5.2 8.9
    0 2 25 17.3 9.6
    0 2 -25 -4.8 6.2
    -1 -2 25 40.6 13.9
    1 2 25 43.2 13.1
    1 2 25 74.09 16.8
    -1 -2 25 62.89 11.2
    1 2 -25 40 9.6
    -2 -2 25 53.69 10.5
    2 2 25 60.89 14.1
    2 2 25 61.79 14.7
    -2 -2 25 41.8 14.7
    2 2 -25 51.09 8.9
    3 2 25 6.8 8.5
    3 2 25 23.4 14
    -3 -2 25 19.8 6.5
    -3 -2 25 19.3 10.4
    3 2 -25 19.6 6.5
    3 2 -25 11.8 5.2
    4 2 25 28.1 12.3
    -4 -2 25 34.7 12.6
    4 2 -25 40.3 6.9
    5 2 25 71.99 18.4
    5 2 25 46 15.5
    -5 -2 25 27.6 12.3
    6 2 25 239.58 34.1
    6 2 25 164.48 27.4
    -6 -2 25 238.68 25.8
    7 2 25 219.48 33.9
    7 2 25 187.88 29.2
    -7 -2 25 253.07 27
    -8 -2 25 80.39 16.9
    8 2 25 73.19 18.5
    8 2 25 60.59 19
    9 2 25 26.6 14.2
    -9 -2 25 3.7 9.8
    9 2 25 14.3 15.1
    10 2 25 8.6 14.2
    -10 -2 25 -9.3 13.7
    10 2 25 0.8 10.1
    11 2 25 71.09 19.1
    -11 -2 25 31.2 11
    11 2 25 56.19 18.9
    12 2 25 9.8 14.2
    12 2 25 -8.1 14.5
    -12 -2 25 3.8 9.2
    -13 -2 25 -13.2 9
    13 2 25 6.2 15
    13 2 25 1.1 17.6
    14 2 25 1 18.1
    14 2 25 -12.1 16.6
    13 -2 26 22.6 17.9
    13 -2 26 34.7 20
    -13 2 26 17.6 12.6
    -12 2 26 20.1 13.5
    12 -2 26 34.9 16.5
    12 -2 26 36.5 19.5
    12 -2 -26 16.7 11.8
    11 -2 26 136.69 29
    -11 2 26 91.39 18.5
    11 -2 26 125.99 26.9
    11 -2 -26 173.18 17.6
    10 -2 26 2.8 13.8
    10 -2 26 15 14.4
    -10 2 26 9.1 10.1
    10 -2 -26 10.8 8.9
    -9 2 26 29.9 12.2
    9 -2 26 41 18.6
    9 -2 26 25.5 15.7
    9 -2 -26 19.6 10.6
    9 -2 -26 4.2 8
    8 -2 26 22.7 15.6
    8 -2 26 3.2 13.2
    -8 2 26 11.7 11
    8 -2 -26 11.7 9.6
    8 -2 -26 20.8 9.1
    -7 2 26 -4.7 8.7
    7 -2 26 14.2 14.2
    7 -2 26 3.7 11
    7 -2 -26 -1.3 6.4
    7 -2 -26 10.6 8.2
    6 -2 26 57.49 15.2
    6 -2 26 63.09 18.7
    -6 2 26 72.89 17.9
    6 -2 -26 58.49 12.1
    6 -2 -26 38.7 10.8
    5 -2 26 126.29 22.3
    -5 2 26 85.19 20
    5 -2 26 108.39 22.7
    5 -2 -26 96.69 14.6
    4 -2 26 155.98 27.7
    -4 2 26 148.89 23.7
    4 -2 26 153.18 25.9
    4 -2 -26 134.09 16.2
    4 -2 -26 129.69 17.7
    -3 2 26 25.2 12
    3 -2 26 9.8 10.9
    -3 2 26 42.4 11.4
    3 -2 26 42.8 12.4
    3 -2 -26 34 11.2
    3 -2 -26 27.8 10.5
    -2 2 26 85.29 19.1
    2 -2 26 108.39 18.2
    2 -2 26 95.79 23.1
    -2 2 26 116.19 18.6
    2 -2 -26 93.39 15.8
    2 -2 -26 109.69 16.2
    -1 2 26 12.1 11.3
    1 -2 26 12.9 18.7
    -1 2 26 36.8 10.7
    1 -2 26 36.8 11.1
    -1 2 -26 4.9 7.6
    0 2 26 22.5 13.3
    0 -2 26 37.7 13.4
    0 -2 26 21 9.2
    0 2 26 28 11.1
    0 2 -26 34.9 11.6
    1 2 26 25.3 11.9
    -1 -2 26 33.4 13.8
    -1 -2 26 15.2 6.7
    1 2 -26 15.3 7.2
    2 2 26 92.39 20.1
    -2 -2 26 128.69 24.2
    -2 -2 26 118.79 14.2
    2 2 -26 108.19 12.9
    -3 -2 26 29.1 13.2
    3 2 26 32.1 13.8
    3 2 26 51.79 16.4
    -3 -2 26 46.2 9.4
    3 2 -26 38.3 7.7
    3 2 -26 30.7 7.6
    4 2 26 147.99 25.4
    -4 -2 26 134.09 23.6
    4 2 26 108.69 22
    4 2 -26 123.09 11.2
    -5 -2 26 101.69 19.6
    5 2 26 70.89 18.2
    5 2 26 147.19 26.7
    6 2 26 39 18.1
    -6 -2 26 40.4 13.1
    6 2 26 62.69 18.4
    7 2 26 17.3 14.2
    7 2 26 1.9 12.8
    -7 -2 26 20.9 9.9
    8 2 26 30.8 16.7
    -8 -2 26 26.7 10.5
    8 2 26 37.8 17.2
    9 2 26 12.8 10
    9 2 26 13.2 13.6
    -9 -2 26 9.2 10.5
    10 2 26 -5.6 12.8
    10 2 26 31.4 17.9
    -10 -2 26 20.7 11.1
    -11 -2 26 94.99 17.8
    11 2 26 128.19 26.9
    11 2 26 135.79 26.8
    12 2 26 68.79 21.4
    12 2 26 14.4 17.1
    -13 -2 26 14.9 11.2
    13 2 26 41 19
    13 2 26 20.1 18.7
    13 -2 27 36.3 19.5
    -13 2 27 12.5 16
    12 -2 27 102.49 25.3
    12 -2 27 98.89 28.4
    11 -2 27 34.6 17.7
    11 -2 27 22.6 19.4
    11 -2 -27 36.2 11.8
    10 -2 27 66.89 21.8
    10 -2 27 60.19 21.9
    10 -2 -27 62.89 11.5
    9 -2 27 5.4 12.4
    9 -2 27 -1.8 12.1
    9 -2 -27 12.1 8.5
    8 -2 27 8 12.7
    8 -2 27 -4.5 10.9
    8 -2 -27 14.6 8.4
    8 -2 -27 23.9 10.6
    7 -2 27 25.1 15.2
    7 -2 27 32.9 14.6
    7 -2 -27 24.6 10.5
    7 -2 -27 32.3 10.3
    6 -2 27 201.98 28.7
    6 -2 27 118.19 25.7
    6 -2 -27 164.98 18.7
    5 -2 27 14 13.9
    5 -2 27 28.3 13.4
    5 -2 -27 27.7 10.2
    5 -2 -27 25.7 9.1
    -4 2 27 75.99 26.4
    4 -2 27 71.59 20.6
    -4 2 27 95.99 15.5
    4 -2 27 79.49 16.7
    4 -2 -27 59.19 12.8
    3 -2 27 38.1 13.9
    -3 2 27 44.6 11.8
    -3 2 27 45.6 15.9
    3 -2 27 57.39 14.7
    3 -2 -27 48.5 11.7
    3 -2 -27 27.6 11
    2 -2 27 24.5 12.8
    2 -2 27 15.6 10.7
    -2 2 27 51.49 14.2
    -2 2 27 15.1 9.9
    2 -2 -27 18.5 14.5
    2 -2 -27 12.5 8.9
    -1 2 27 21.7 10
    -1 2 27 -3.5 9.5
    1 -2 27 22.7 10.6
    1 -2 27 3.3 8.5
    -1 2 -27 1.5 8.2
    0 2 27 4.8 9.9
    0 2 27 2.7 8.5
    0 -2 27 -10.3 8.2
    0 2 -27 5.1 7.6
    1 2 27 27.3 11.4
    1 2 27 16 9.9
    -1 -2 27 19.1 8.7
    1 2 -27 -0.5 5.9
    2 2 27 19.7 13.8
    -2 -2 27 13.2 12.8
    2 2 27 23 12.9
    -2 -2 27 27.1 8.1
    2 2 -27 3.9 6.6
    3 2 27 50.19 14.1
    -3 -2 27 25.9 15
    3 2 27 39.6 14.2
    -3 -2 27 45.3 9.3
    3 2 -27 34.1 7.3
    3 2 -27 40.7 8.3
    4 2 27 57.79 16.4
    -4 -2 27 89.89 19.7
    4 2 27 81.89 19
    4 2 -27 65.99 10.5
    4 2 -27 82.39 9.7
    -5 -2 27 16.7 12.3
    5 2 27 23.3 15.1
    5 2 27 9.6 10.5
    6 2 27 171.68 28.7
    -6 -2 27 180.48 26.7
    6 2 27 197.18 31.8
    7 2 27 33.3 14.1
    7 2 27 36.3 16
    -7 -2 27 45.1 14.3
    8 2 27 21.5 12.7
    -8 -2 27 10.9 11.3
    8 2 27 32 16.2
    -9 -2 27 -5.5 8.6
    9 2 27 24.3 16.3
    9 2 27 31.3 17.1
    10 2 27 106.39 22.8
    -10 -2 27 50.09 14.2
    10 2 27 64.69 21.2
    11 2 27 1.7 13.4
    11 2 27 33.7 17.2
    -11 -2 27 13.5 10.5
    12 2 27 111.09 25.2
    12 2 27 65.19 26.1
    -12 -2 27 93.49 16.7
    13 2 27 41.1 21.2
    13 2 27 15.1 18.8
    12 -2 28 10.9 15.1
    -12 2 28 -17.7 12
    11 -2 28 39.6 21
    -11 2 28 0.4 11.3
    11 -2 28 7.9 15.7
    10 -2 28 -7.5 12.8
    10 -2 28 1.4 14
    -10 2 28 -12.1 9.6
    10 -2 -28 1.6 9.8
    -9 2 28 9.9 12.5
    9 -2 28 5.4 16.8
    9 -2 28 -0.5 11.5
    9 -2 -28 13.2 9
    -8 2 28 6.6 13.3
    8 -2 28 48.7 16.5
    8 -2 28 35.5 20
    8 -2 -28 23.3 9.3
    -7 2 28 14.4 11.8
    7 -2 28 25.1 17.4
    7 -2 28 11.5 13.5
    7 -2 -28 1.6 12.6
    7 -2 -28 9.1 9.3
    6 -2 28 80.49 20.3
    6 -2 28 82.29 23.9
    -6 2 28 58.19 17.4
    6 -2 -28 88.29 13.9
    6 -2 -28 31.7 20.5
    -5 2 28 119.19 23.8
    5 -2 28 127.99 23.3
    5 -2 28 171.98 30.8
    5 -2 -28 147.49 19.7
    5 -2 -28 156.98 26
    -4 2 28 42.5 13.8
    4 -2 28 48.4 18.6
    4 -2 28 66.69 16.7
    -4 2 28 75.69 14.9
    4 -2 -28 44.3 11.6
    4 -2 -28 57.39 13.2
    3 -2 28 60.89 18.9
    -3 2 28 51.79 12.6
    -3 2 28 63.69 15.9
    3 -2 -28 30.2 11.8
    3 -2 -28 43.5 11.4
    -2 2 28 150.58 25.1
    2 -2 28 154.68 21.4
    2 -2 28 125.59 26.4
    -2 2 28 148.69 22.1
    2 -2 -28 100.89 16.3
    1 -2 28 143.79 20.6
    -1 2 28 166.58 23.6
    -1 2 28 161.68 28.7
    1 -2 28 128.89 24.2
    0 -2 28 13.3 8.1
    0 2 28 28.5 12.7
    0 -2 28 14.3 12.1
    0 2 28 23.6 10.5
    0 2 -28 7.9 9.4
    1 2 28 157.38 24.9
    -1 -2 28 210.88 20.6
    1 2 28 219.08 33.2
    -1 -2 28 151.98 27.2
    1 2 -28 158.28 20.7
    -2 -2 28 87.59 20
    -2 -2 28 112.69 15.2
    2 2 28 99.19 21.6
    2 2 28 128.29 21.5
    2 2 -28 84.59 12.7
    3 2 28 51.79 16.6
    3 2 28 42.4 16.4
    -3 -2 28 17.4 12.8
    -3 -2 28 47.5 9.2
    3 2 -28 38.7 8.6
    3 2 -28 39.2 8
    4 2 28 66.29 17.6
    4 2 28 61.39 18.4
    -4 -2 28 46.2 18.4
    4 2 -28 41.4 7.5
    4 2 -28 46 8.4
    5 2 28 125.49 23.5
    6 2 28 91.29 24.1
    6 2 28 69.39 17.9
    -6 -2 28 113.59 26.2
    -7 -2 28 18.2 11.8
    7 2 28 -7.8 10.4
    7 2 28 19.6 15.8
    8 2 28 49.3 17.9
    -8 -2 28 16.2 11.4
    8 2 28 26.5 18
    9 2 28 -0.3 12.4
    -9 -2 28 3.9 11
    9 2 28 -7.7 14.1
    10 2 28 -13.2 15.6
    -10 -2 28 2.3 11
    10 2 28 -10.4 14.5
    -11 -2 28 -26.9 9
    11 2 28 19.8 16.6
    11 2 28 -0.4 14.2
    12 2 28 -11.8 18.3
    -12 -2 28 24.1 12
    12 2 28 22.7 19.9
    12 -2 29 20 17.5
    12 -2 29 20 22.3
    -12 2 29 15.2 14
    11 -2 29 10.8 17.8
    11 -2 29 20.8 22.2
    -11 2 29 -2.3 10.2
    10 -2 29 40.5 19
    -10 2 29 24.9 14.7
    10 -2 29 27.4 18
    -9 2 29 16.6 13.2
    9 -2 29 13.7 15
    9 -2 29 35.5 20.5
    9 -2 -29 14.2 10.7
    -8 2 29 -19.3 9.4
    8 -2 29 14.6 14.9
    8 -2 29 15.5 17.7
    8 -2 -29 5.5 8.6
    7 -2 29 4 10.9
    -7 2 29 12.8 13.1
    7 -2 29 16 16.5
    7 -2 -29 -10.3 8.1
    -6 2 29 126.29 23.3
    6 -2 29 147.49 25.6
    6 -2 29 100.69 25
    6 -2 -29 146.69 18.2
    6 -2 -29 176.48 19.1
    5 -2 29 273.57 29.6
    -5 2 29 290.17 32.4
    5 -2 29 233.18 36.5
    5 -2 -29 218.88 24.4
    -4 2 29 80.49 20.5
    4 -2 29 34.9 17.3
    4 -2 29 74.29 17.4
    -4 2 29 91.29 16.1
    4 -2 -29 76.99 14.6
    4 -2 -29 50.39 13.7
    -3 2 29 382.16 32.9
    3 -2 29 400.96 40.9
    -3 2 29 373.36 38.1
    3 -2 29 385.36 34.4
    3 -2 -29 332.87 30
    2 -2 29 -3.3 9
    -2 2 29 -2.6 10.7
    2 -2 29 7.2 10.9
    -2 2 29 8.5 10.2
    2 -2 -29 -0.3 7.4
    -1 2 29 36.7 15.9
    1 -2 29 27.5 17.3
    -1 2 29 39.2 13.2
    1 -2 29 41.6 12.5
    0 -2 29 41.1 13.7
    0 2 29 19.5 13.6
    0 -2 29 43.2 11.1
    0 2 -29 29.8 11
    1 2 29 32.3 13.9
    1 2 29 27.2 12.6
    -1 -2 29 10.6 7.9
    -1 -2 29 28.6 14.8
    -2 -2 29 4 6.8
    2 2 29 1.7 9.3
    -2 -2 29 -12.7 9.8
    2 2 29 -8.5 9.4
    2 2 -29 1.5 6.6
    3 2 29 366.06 35.4
    3 2 29 235.18 35.7
    -3 -2 29 329.27 23.8
    -3 -2 29 214.78 33.8
    3 2 -29 290.37 21.6
    3 2 -29 296.57 21.8
    4 2 29 61.39 20
    -4 -2 29 53.69 16.9
    4 2 29 58.79 16.4
    4 2 -29 38.9 8.4
    4 2 -29 55.99 8.2
    -5 -2 29 214.88 31.1
    5 2 29 217.58 33.4
    5 2 29 220.98 32.1
    -6 -2 29 119.39 22.6
    6 2 29 112.19 26.1
    6 2 29 194.18 32.1
    7 2 29 9.4 12.8
    7 2 29 32.8 15.7
    -7 -2 29 14.1 10.5
    8 2 29 11.6 13.9
    -8 -2 29 5.2 11
    8 2 29 7.9 15
    -9 -2 29 17.6 13.5
    9 2 29 15.9 14.6
    9 2 29 25.6 19.1
    10 2 29 36.3 20.3
    10 2 29 67.19 23.7
    11 2 29 35.6 18.8
    11 2 29 45.1 20.6
    12 2 29 -3.6 18.3
    12 2 29 26.5 20.2
    -12 -2 29 35.4 13.2
    11 -2 30 40.1 22.8
    11 -2 30 34.5 20.3
    -11 2 30 24.3 14.7
    10 -2 30 -12.9 13.4
    -10 2 30 9.7 13.2
    10 -2 30 -13.3 16.5
    9 -2 30 28.5 22.9
    9 -2 30 -6.3 15.2
    -9 2 30 25.3 14.5
    8 -2 30 9.5 12.5
    8 -2 30 7.8 15.4
    -8 2 30 -17.6 10.4
    8 -2 -30 -7.7 9.3
    7 -2 30 45.7 18.8
    7 -2 30 43.5 17.1
    -7 2 30 23.9 14.4
    7 -2 -30 18.8 10.9
    -6 2 30 76.79 19.4
    6 -2 30 110.39 25.6
    6 -2 30 107.69 21.7
    6 -2 -30 68.09 18.9
    -5 2 30 52.29 16
    5 -2 30 52.29 17.3
    5 -2 30 54.69 18.6
    5 -2 -30 34.1 13.7
    5 -2 -30 50.59 12.5
    -4 2 30 67.29 16.5
    4 -2 30 62.49 20.8
    -4 2 30 76.69 14.8
    4 -2 30 82.49 18.6
    4 -2 -30 57.79 17.4
    4 -2 -30 81.49 14.1
    -3 2 30 35 13.6
    3 -2 30 31.7 17.1
    3 -2 30 27.6 14.1
    -3 2 30 11 10.4
    3 -2 -30 25 10.4
    -2 2 30 8.3 11.4
    2 -2 30 29.9 16.4
    -2 2 30 37.7 13
    2 -2 -30 39 11.7
    -1 2 30 103.29 20.9
    1 -2 30 131.19 20.5
    -1 2 30 107.89 22.9
    1 -2 30 111.09 24.3
    0 -2 30 19.9 12.6
    0 2 30 -0.1 10.2
    0 2 30 -18.5 8
    0 -2 30 15.3 9.5
    0 2 -30 8.1 8.7
    -1 -2 30 120.59 24.9
    1 2 30 133.89 25.2
    1 2 30 147.59 23.4
    1 2 -30 91.79 16
    -2 -2 30 11.3 12
    2 2 30 47.9 15.3
    2 2 30 15.5 14.1
    -2 -2 30 23.9 9.3
    2 2 -30 6.8 8.3
    -3 -2 30 25.7 8.9
    3 2 30 23.6 14.1
    -3 -2 30 19.9 12.3
    3 2 30 -3.4 11.1
    3 2 -30 22.8 8
    3 2 -30 22.2 8.1
    -4 -2 30 71.89 19.4
    4 2 30 76.09 19.9
    4 2 30 72.79 22
    4 2 -30 71.99 13.6
    4 2 -30 62.29 9
    -5 -2 30 32.4 14.3
    5 2 30 28.7 14.4
    5 2 30 42.2 15.8
    6 2 30 76.59 22.9
    -6 -2 30 59.49 17.8
    6 2 30 59.09 20.2
    -7 -2 30 41.7 15.4
    7 2 30 81.59 22
    7 2 30 47.8 19.4
    8 2 30 -17.2 12.7
    -8 -2 30 4.5 11.9
    8 2 30 -0.5 15.9
    -9 -2 30 26.5 13.6
    9 2 30 14.1 15.8
    9 2 30 7.9 14.8
    -10 -2 30 6.3 11.3
    10 2 30 17.7 25.1
    11 2 30 41.6 23
    11 2 30 24.9 19.5
    -11 -2 30 3.4 12.6
    10 -2 31 42.9 22
    10 -2 31 11.7 17.8
    -10 2 31 28 14.3
    -9 2 31 20.5 14.6
    9 -2 31 18 16.7
    9 -2 31 21.2 16.1
    -8 2 31 -24.4 10
    8 -2 31 -8.2 13.3
    8 -2 31 7.9 28.6
    7 -2 31 2.8 14.8
    7 -2 31 39.8 16.2
    -7 2 31 40.6 15.8
    7 -2 -31 22.4 11.3
    6 -2 31 66.99 19.7
    -6 2 31 31.6 15.9
    6 -2 31 42.6 19.6
    5 -2 31 39.9 16.7
    5 -2 31 51.39 16
    -5 2 31 30.5 15.7
    5 -2 -31 50.79 12.4
    -4 2 31 162.68 29.3
    4 -2 31 173.68 33.7
    4 -2 31 115.89 22.2
    4 -2 -31 124.49 17.9
    3 -2 31 51.89 15.9
    3 -2 31 44.9 18.2
    -3 2 31 31.5 13.5
    -3 2 31 22.2 14.9
    3 -2 -31 38.6 12.9
    -2 2 31 50.89 19
    2 -2 31 65.59 16.8
    2 -2 31 26 15.8
    -2 2 31 55.39 14.8
    2 -2 -31 63.59 15
    1 -2 31 59.69 15.4
    1 -2 31 79.09 21.7
    -1 2 31 73.69 16.4
    -1 2 31 58.59 18.3
    0 2 31 6.9 10.5
    0 2 31 17.2 16.5
    0 -2 31 4.8 13.3
    0 -2 31 -9.2 8.5
    -1 -2 31 64.19 20.3
    1 2 31 67.59 19.7
    1 2 31 69.09 16.4
    -1 -2 31 65.49 12.2
    1 2 -31 49.7 12.6
    -2 -2 31 56.19 12.1
    -2 -2 31 62.79 19.7
    2 2 31 61.29 19.8
    2 2 31 76.39 18.6
    2 2 -31 44.4 10.5
    2 2 -31 35.6 12.2
    -3 -2 31 11.1 12.7
    -3 -2 31 16.1 7.3
    3 2 31 5.3 16.6
    3 2 -31 23.6 8.6
    -4 -2 31 112.79 24.8
    4 2 31 117.99 23.3
    4 2 31 142.99 29.2
    4 2 -31 110.49 12
    5 2 31 23.7 17.4
    -5 -2 31 47 16.9
    5 2 31 52.69 18.2
    -6 -2 31 50.99 18
    6 2 31 41.4 18.6
    6 2 31 65.59 21
    -7 -2 31 36.3 17.1
    7 2 31 33.9 16.8
    7 2 31 16.9 19.4
    8 2 31 -17.4 13.7
    -8 -2 31 -6.4 12.4
    8 2 31 -16.6 20
    -9 -2 31 8.8 13.4
    9 2 31 29.2 19.7
    9 2 31 37 21.2
    -10 -2 31 -3.6 13.1
    10 2 31 22 20.4
    10 2 31 20.8 18.7
    -9 2 32 41.2 17.5
    9 -2 32 13.9 15.1
    9 -2 32 35.6 21.2
    8 -2 32 11.8 19.9
    8 -2 32 1.4 17
    -8 2 32 -17.9 11
    -7 2 32 24.4 15.8
    7 -2 32 36.3 18.2
    7 -2 32 31.3 16.8
    6 -2 32 34.5 14.1
    -6 2 32 -13.5 13.9
    5 -2 32 37.7 16.2
    -5 2 32 54.99 18.6
    5 -2 32 41.7 18.7
    5 -2 -32 30.6 12.7
    -4 2 32 40.7 17.2
    4 -2 32 4.2 13.4
    4 -2 32 39.8 16.1
    4 -2 -32 15.4 11.1
    3 -2 32 3 13.2
    3 -2 32 12.4 11.7
    -3 2 32 3.1 12.6
    -3 2 32 -10.7 10.1
    3 -2 -32 5.6 11
    2 -2 32 75.59 16.9
    -2 2 32 90.29 23.3
    2 -2 32 70.59 20.8
    2 -2 -32 74.59 18.5
    -1 2 32 135.69 22.2
    1 -2 32 203.18 23.6
    -1 2 32 112.19 24.2
    1 -2 32 173.98 33
    0 -2 32 11.4 11.4
    0 2 32 -2.2 10.1
    0 2 32 0 14.2
    0 -2 32 -1.3 9.3
    1 2 32 142.59 25.2
    1 2 32 134.49 27.9
    -1 -2 32 174.48 20.6
    -1 -2 32 164.38 30.5
    2 2 32 100.99 24.2
    -2 -2 32 83.39 22.4
    2 2 32 94.79 18.8
    -2 -2 32 92.49 15.5
    2 2 -32 52.29 12
    3 2 32 -15.3 10
    -3 -2 32 1.4 7.3
    -3 -2 32 20 15.3
    3 2 32 -3.2 14.2
    3 2 -32 -3 7.4
    -4 -2 32 23.1 16.1
    4 2 32 28.3 20.7
    4 2 32 31.4 15.1
    5 2 32 24 15.9
    -5 -2 32 40.1 17.8
    5 2 32 42 20.4
    6 2 32 33.9 27.3
    6 2 32 3.2 14.3
    -6 -2 32 6.1 13.6
    7 2 32 -0.2 16.2
    7 2 32 18.2 19.5
    -7 -2 32 43.8 17.1
    8 2 32 28.7 20.6
    -8 -2 32 6.2 13.1
    8 2 32 37.4 19.6
    -9 -2 32 21.2 14.7
    9 2 32 39.5 19.7
    8 -2 33 10 13.7
    -8 2 33 -16.9 12.4
    8 -2 33 37.5 18.9
    7 -2 33 16.1 18.6
    -7 2 33 -1.8 14.6
    7 -2 33 41.3 19.2
    6 -2 33 48.4 19.7
    -6 2 33 18.6 16.9
    6 -2 33 54.39 23.1
    5 -2 33 -14 13.1
    5 -2 33 7.9 14.7
    -5 2 33 22.2 16.8
    5 -2 -33 -20.5 9.7
    -4 2 33 38.4 18.1
    4 -2 33 36.1 15.2
    4 -2 -33 21.5 11.8
    -3 2 33 -11.8 13.5
    3 -2 33 -25 9.8
    3 -2 33 -6.9 16.1
    -3 2 33 9.3 10.5
    3 -2 -33 -26.8 8.8
    -2 2 33 51.19 16.7
    2 -2 33 94.59 26.8
    -2 2 33 70.19 20.2
    2 -2 33 37.7 14.1
    2 -2 -33 69.09 18.7
    1 -2 33 47.6 17.2
    -1 2 33 50.89 18.2
    1 -2 33 21.1 20.3
    -1 2 33 58.69 15.8
    1 -2 -33 48 14.3
    0 -2 33 3.5 9.9
    0 2 33 -2 11.7
    0 2 33 5.1 14.1
    0 -2 33 3.8 15.6
    1 2 33 63.29 19
    1 2 33 71.09 22.7
    -1 -2 33 55.89 20
    -1 -2 33 73.89 15.5
    2 2 33 41.9 18.9
    2 2 33 52.89 17.9
    -2 -2 33 62.39 21.4
    -2 -2 33 56.99 12.3
    2 2 -33 36.3 11.6
    3 2 33 10.6 11.9
    -3 -2 33 5.2 12
    3 2 33 -6.4 15
    -3 -2 33 -1 8.1
    3 2 -33 -2.7 10.2
    -4 -2 33 29.1 16.6
    4 2 33 20.2 14.5
    5 2 33 0.9 18.4
    -5 -2 33 24.7 16.4
    5 2 33 -5.3 11.2
    6 2 33 94.49 23.7
    -6 -2 33 43.6 17.3
    6 2 33 63.19 19.4
    7 2 33 9.6 15.8
    -7 -2 33 -7.9 13.7
    7 2 33 19.2 17.3
    -8 -2 33 -9.4 14.6
    8 2 33 5.3 17.9
    8 2 33 8.5 17.9
    7 -2 34 0 18.5
    7 -2 34 27.3 17.8
    -7 2 34 5.3 14.7
    -6 2 34 5.6 17.2
    6 -2 34 5.9 20.9
    6 -2 34 13.3 13.7
    -5 2 34 -8.9 14.9
    5 -2 34 -2.4 13.4
    5 -2 -34 -9.6 19
    4 -2 34 12.9 18.2
    4 -2 34 -5.2 12.4
    -4 2 34 -2.7 13.4
    4 -2 -34 10.6 13.7
    3 -2 34 33.5 20.3
    -3 2 34 87.29 23.3
    3 -2 34 61.59 17.3
    3 -2 -34 26.7 16.4
    2 -2 34 -12 25.3
    -2 2 34 2.7 18.7
    2 -2 34 2 12.2
    -2 2 34 17 12.1
    2 -2 -34 -1.6 11.3
    -1 2 34 32.7 18.9
    1 -2 34 45.1 14.1
    -1 2 34 8.5 13
    1 -2 34 15.6 23.1
    1 -2 -34 -0.3 12.7
    0 2 34 81.69 37
    0 -2 34 65.69 22.2
    0 2 34 77.39 20.1
    0 -2 34 34.1 13
    -1 -2 34 26.9 17.5
    -1 -2 34 57.19 14.5
    2 2 34 1.5 12.6
    -2 -2 34 -0.7 15.4
    -2 -2 34 22 15
    2 2 34 -11.9 16.9
    2 2 -34 1.1 10.3
    3 2 34 51.49 18.6
    -3 -2 34 97.79 24.2
    3 2 34 44.7 17.5
    4 2 34 -3.8 12.2
    -4 -2 34 10.4 16.7
    4 2 34 15.4 15.7
    5 2 34 20.2 19.3
    -5 -2 34 -21 13.7
    5 2 34 2.5 17.3
    6 2 34 -7 15.8
    6 2 34 -13.6 13.7
    -6 -2 34 27 17.9
    7 2 34 9.4 17
    7 2 34 -27.6 16.1
    -7 -2 34 6.6 16.1
    5 -2 35 1.7 13.2
    -5 2 35 2.4 16.9
    5 -2 35 -6.3 18.3
    -4 2 35 2.1 14.7
    4 -2 35 -4.3 15.7
    4 -2 35 2.6 14.8
    4 -2 -35 -13.8 19.9
    3 -2 35 -21.2 12.9
    3 -2 35 -0.7 15.6
    -3 2 35 -3 14.7
    -3 2 35 20 12.3
    -2 2 35 -12.4 16.1
    2 -2 35 2.7 11
    -2 2 35 0.6 12
    2 -2 35 13.1 16.8
    2 -2 -35 -3.2 13.5
    -1 2 35 8.7 14.2
    1 -2 35 -5 10.9
    1 -2 35 28.5 17.4
    -1 2 35 -27.2 11.2
    1 -2 -35 -13.2 12
    0 2 35 -23.2 14.1
    0 -2 35 22 17.2
    0 2 35 56.39 21.3
    0 -2 35 18.3 12.8
    -1 -2 35 -16.7 16.6
    -1 -2 35 16.7 11.6
    1 2 35 -6.2 15.5
    2 2 35 27.1 17.3
    2 2 35 21.5 15.3
    -3 -2 35 -15.1 22.8
    3 2 35 -6.7 11.9
    3 2 35 8.8 14.2
    4 2 35 6.8 15.3
    -4 -2 35 1.8 15.5
    4 2 35 4.8 13.9
    5 2 35 18.4 17.3
    -5 -2 35 -13.8 14.1
    5 2 35 3 17.9
    2 -2 36 16.1 19.3
    -2 2 36 19.3 13.5
    -2 2 36 -32.9 16.2
    2 -2 36 7.5 12.3
    2 -2 -36 -24.5 13.7
    -1 2 36 -8 15.7
    1 -2 36 -4.1 17.8
    1 -2 36 -25.7 11.1
    -1 2 36 -18.1 12.2
    1 -2 -36 -8 12.7
    0 -2 36 1.4 15.9
    0 2 36 -27.1 10.9
    0 2 36 4.4 16.6
    -1 -2 36 7.3 17.3
    1 2 36 22.6 19
    1 2 36 14.5 14.9
    -2 -2 36 -17.2 15.2
    2 2 36 -41.7 13.6
    2 2 36 -13.8 15
    19 -3 0 6.9 14.6
    18 -3 0 7.7 8.9
    18 -3 0 -7.3 13.4
    17 -3 0 12.8 9.2
    17 -3 0 9.3 10.2
    17 -3 0 -6.8 9.8
    16 -3 0 15 8.9
    16 -3 0 -1 8.2
    16 -3 0 0.6 10.5
    15 -3 0 -2.5 6.4
    15 -3 0 -5.4 9.4
    15 -3 0 2.4 6.6
    14 -3 0 83.29 12.8
    14 -3 0 93.39 13.3
    14 -3 0 89.79 19.5
    13 -3 0 52.29 9.7
    13 -3 0 48.3 14.6
    13 -3 0 43.9 9.9
    12 -3 0 16.5 6.8
    12 -3 0 27.6 8.3
    12 -3 0 25 9.6
    11 -3 0 90.39 12.8
    11 -3 0 64.89 10.7
    11 -3 0 65.59 13.9
    -10 3 0 967.2 62.69
    10 -3 0 1068.99 57.59
    10 -3 0 929.91 61.49
    10 -3 0 1004.9 55.99
    9 -3 0 362.66 33.1
    9 -3 0 403.26 26.5
    -9 3 0 367.56 29.8
    9 -3 0 369.56 25.3
    8 -3 0 231.98 20.9
    -8 3 0 230.28 23.6
    8 -3 0 252.27 18.8
    8 -3 0 228.58 18
    7 -3 0 267.97 23.2
    7 -3 0 318.17 21.2
    7 -3 0 296.37 20.8
    -7 3 0 307.77 24
    6 -3 0 147.29 13.8
    -6 3 0 199.78 17.3
    6 -3 0 178.18 14.3
    6 -3 0 201.78 16.8
    5 -3 0 25 6.5
    -5 3 0 31.1 5.7
    5 -3 0 27.2 5.5
    -5 3 0 28.5 6.7
    5 -3 0 46.7 7.5
    -4 3 0 391.16 25
    -4 3 0 390.06 25.6
    4 -3 0 367.66 25.3
    4 -3 0 374.06 23.9
    -4 3 0 454.95 23.9
    4 -3 0 345.77 23.1
    -3 3 0 153.08 12.9
    2 -3 0 740.13 39.2
    -2 3 0 712.03 41
    2 -3 0 643.04 37.5
    -2 3 0 708.13 39.1
    -1 3 0 213.88 14.5
    1 -3 0 208.18 14.6
    -1 3 0 210.18 14.7
    1 -3 0 226.88 14.1
    1 -3 0 229.48 14.4
    0 -3 0 2.2 1.8
    0 3 0 -0.6 2.2
    0 -3 0 2.6 2.1
    0 3 0 1.6 2.1
    0 3 0 0.4 2.1
    0 -3 0 1.8 1.8
    -1 -3 0 216.38 12.9
    1 3 0 190.38 14.1
    -1 -3 0 204.98 13.7
    2 3 0 597.04 35.7
    -2 -3 0 677.43 34.4
    -2 -3 0 719.53 36.3
    2 3 0 631.94 34.5
    -3 -3 0 153.38 9.8
    -4 -3 0 328.77 18.7
    -4 -3 0 343.07 21.7
    4 3 0 331.57 18.5
    4 3 0 363.06 22.3
    -5 -3 0 18.9 5.2
    5 3 0 21.9 5.6
    -5 -3 0 25.2 3.5
    5 3 0 26.3 3.3
    -6 -3 0 160.18 10.4
    6 3 0 184.58 10.1
    -6 -3 0 155.48 14.4
    6 3 0 181.08 15.2
    7 3 0 298.37 22.6
    7 3 0 337.57 16.1
    -7 -3 0 282.07 21.9
    -7 -3 0 270.77 16.3
    8 3 0 242.28 20.7
    -8 -3 0 252.57 20.6
    9 3 0 431.66 31.2
    -9 -3 0 413.56 30.5
    10 3 0 996.5 60.99
    -10 -3 0 1021.6 61.49
    -11 -3 0 95.19 15.6
    11 3 0 75.39 15.1
    12 3 0 15 8.6
    13 3 0 53.39 14.1
    14 3 0 76.69 16.3
    15 3 0 -5.7 8.1
    16 3 0 18.1 11.8
    17 3 0 3.3 13.2
    18 3 0 -25.4 8.8
    19 3 0 -4.8 14
    19 -3 1 3.1 14.8
    19 -3 -1 -7.9 15.8
    18 -3 1 54.99 19.3
    18 -3 1 41.2 12
    18 -3 -1 66.49 20.8
    18 -3 -1 47.2 10.4
    17 -3 1 92.59 14.6
    17 -3 1 81.69 20.8
    17 -3 -1 71.09 12.8
    17 -3 -1 90.49 14.4
    17 -3 -1 67.19 18.5
    16 -3 1 123.19 23.3
    16 -3 1 109.39 16.2
    16 -3 -1 119.19 15.8
    16 -3 -1 112.09 14.3
    16 -3 -1 95.49 20.7
    15 -3 1 83.09 13.8
    15 -3 1 83.09 15.4
    15 -3 -1 101.09 20.8
    15 -3 -1 128.99 15.9
    15 -3 -1 91.39 13.3
    14 -3 1 7.7 6.9
    14 -3 1 -4 5.9
    14 -3 1 -0.3 7.9
    14 -3 -1 8.1 9.4
    14 -3 -1 -1.2 6.1
    14 -3 -1 0.2 5.9
    13 -3 1 215.38 17.7
    13 -3 1 164.58 17.9
    13 -3 1 146.99 22.8
    13 -3 -1 146.59 22.9
    13 -3 -1 154.68 17.3
    13 -3 -1 180.38 15.8
    12 -3 1 81.09 13.1
    12 -3 1 68.59 11
    12 -3 -1 67.09 10.6
    12 -3 -1 63.69 11.2
    12 -3 -1 44.5 11.4
    11 -3 1 77.29 11.4
    11 -3 1 69.49 14.6
    11 -3 1 80.99 12.5
    11 -3 -1 75.19 11.3
    11 -3 -1 58.69 13.5
    11 -3 -1 67.29 10.1
    10 -3 1 352.76 25.3
    10 -3 1 328.37 24.1
    -10 3 1 342.57 28.6
    10 -3 1 317.07 28.3
    10 -3 -1 356.26 23.6
    10 -3 -1 339.77 24.5
    10 -3 -1 291.87 27
    9 -3 1 278.37 22
    -9 3 1 291.77 25.1
    9 -3 1 260.97 24.6
    9 -3 1 337.67 22.7
    -9 3 -1 313.37 26.5
    9 -3 -1 273.67 21.2
    9 -3 -1 286.27 20.9
    -9 3 -1 318.37 21.1
    8 -3 1 591.14 36.2
    8 -3 1 647.54 37
    -8 3 1 598.84 39.7
    8 -3 1 520.75 38.7
    -8 3 -1 596.24 35.2
    8 -3 -1 573.84 39.5
    8 -3 -1 590.54 35.3
    8 -3 -1 593.84 35.6
    7 -3 1 125.59 12.3
    7 -3 1 136.69 12.6
    7 -3 1 133.79 15.2
    -7 3 1 130.79 13.9
    7 -3 -1 103.29 11.1
    -7 3 -1 98.39 10.7
    -7 3 -1 114.59 13.6
    7 -3 -1 99.69 14.7
    7 -3 -1 118.09 11.2
    -6 3 1 714.13 42.6
    6 -3 1 691.23 40.2
    6 -3 1 705.73 42.7
    -6 3 1 707.33 40.9
    6 -3 1 733.93 40.3
    -6 3 -1 716.53 42.8
    -6 3 -1 602.44 38.3
    6 -3 -1 701.93 42.3
    6 -3 -1 649.04 38.8
    6 -3 -1 680.93 39.1
    -5 3 1 209.28 16.3
    5 -3 1 197.38 15.4
    5 -3 1 200.08 17.1
    5 -3 1 226.48 16.3
    -5 3 1 213.48 17.3
    5 -3 -1 216.58 15.3
    5 -3 -1 203.08 14.8
    -5 3 -1 177.58 16.3
    -5 3 -1 209.58 15.1
    5 -3 -1 206.68 17
    4 -3 1 951.7 52.39
    -4 3 1 1061.19 54.09
    -4 3 1 970.8 52.59
    4 -3 1 889.61 53.09
    4 -3 1 946.01 51.79
    4 -3 -1 924.71 53.19
    -4 3 -1 979.5 51.49
    4 -3 -1 914.11 50.89
    -4 3 -1 1001.6 53.99
    4 -3 -1 971 51.59
    3 -3 1 810.82 47.1
    -3 3 1 907.01 48.7
    3 -3 1 840.12 47.9
    -3 3 1 896.71 48
    3 -3 1 966.6 49.3
    3 -3 -1 893.51 47.3
    -3 3 -1 909.71 47.2
    3 -3 -1 875.71 46.7
    -3 3 -1 854.51 48.5
    3 -3 -1 845.92 48.4
    -2 3 1 433.36 25.7
    2 -3 1 487.45 26.6
    2 -3 1 439.46 25.4
    -2 3 1 466.55 26.6
    2 -3 -1 418.66 26.1
    -2 3 -1 406.76 27.5
    -2 3 -1 393.36 26.2
    1 -3 1 1002.8 52.49
    -1 3 1 1050.59 52.49
    -1 3 1 1001 52.59
    1 -3 1 1027.4 52.69
    1 -3 1 1097.89 52.49
    1 -3 -1 1012.1 52.09
    1 -3 -1 950.9 52.49
    1 -3 -1 892.91 52.89
    -1 3 -1 958.3 52.29
    -1 3 -1 930.31 52.89
    -1 3 -1 1033.3 51.89
    0 3 1 671.63 37.5
    0 3 1 677.13 38.6
    0 -3 1 688.63 37.7
    0 -3 1 707.33 38.2
    0 -3 1 762.12 37.7
    0 3 -1 749.92 37.3
    0 -3 -1 681.53 38.4
    0 3 -1 670.83 38.1
    0 -3 -1 670.03 37.3
    0 -3 -1 706.63 38
    0 3 -1 745.13 37.6
    -1 -3 1 919.41 47.3
    -1 -3 1 918.01 46.7
    1 3 1 880.31 48.1
    -1 -3 1 892.51 46.7
    1 3 1 854.51 48
    -1 -3 1 956.7 47.9
    1 3 -1 856.61 48.6
    1 3 -1 862.21 47.3
    -1 -3 -1 937.11 46.8
    -1 -3 -1 924.61 48.2
    -2 -3 1 348.17 19
    2 3 1 311.47 20.8
    -2 -3 1 319.17 18.8
    -2 -3 1 322.67 19.9
    2 3 1 292.87 19.2
    -2 -3 -1 395.06 21.6
    -2 -3 -1 382.56 19.6
    2 3 -1 355.96 21.8
    2 3 -1 336.87 19.5
    3 3 1 706.03 40.6
    -3 -3 1 781.12 37.6
    -3 -3 1 725.63 39.5
    3 3 1 712.13 38
    -3 -3 1 716.93 37.4
    3 3 -1 704.83 39.6
    -3 -3 -1 787.52 38.5
    -3 -3 -1 759.12 41
    3 3 -1 681.23 37.8
    4 3 1 855.61 49.5
    4 3 1 922.41 46.2
    -4 -3 1 874.71 45.3
    4 3 -1 925.21 48.9
    -4 -3 -1 967 50.09
    -4 -3 -1 886.71 46.6
    4 3 -1 894.01 45.7
    -5 -3 1 207.88 15
    -5 -3 1 184.08 11
    5 3 1 202.28 11.9
    5 3 1 190.68 15.5
    5 3 -1 190.18 11
    -5 -3 -1 194.48 15.4
    -5 -3 -1 190.78 12.3
    5 3 -1 205.28 15.1
    6 3 1 707.23 34.7
    -6 -3 1 635.04 39
    6 3 1 651.63 40.1
    -6 -3 -1 719.53 40.8
    -6 -3 -1 608.44 35.1
    6 3 -1 687.03 39.4
    -7 -3 1 118.79 12.3
    7 3 1 119.79 8.1
    7 3 1 111.69 12.7
    -7 -3 -1 122.49 12.6
    -7 -3 -1 105.79 8.4
    7 3 -1 113.99 12.3
    -8 -3 1 650.13 38.6
    8 3 1 581.14 38.7
    8 3 1 620.74 31.1
    8 3 -1 649.34 38.6
    -8 -3 -1 578.74 38.5
    -8 -3 -1 528.25 31.4
    9 3 1 276.67 15.5
    9 3 1 299.87 24
    -9 -3 1 276.47 22.7
    -9 -3 -1 259.87 15.9
    -9 -3 -1 289.67 23.8
    9 3 -1 287.27 23.2
    -10 -3 1 338.57 30
    -10 -3 -1 293.87 17.8
    -10 -3 -1 369.56 27.8
    10 3 -1 383.26 27.8
    11 3 1 80.49 14.4
    -11 -3 1 82.99 14.3
    11 3 -1 71.19 13
    -11 -3 -1 55.89 12
    12 3 1 76.09 15
    12 3 -1 51.69 12.9
    13 3 1 132.79 21.1
    13 3 -1 152.28 21.2
    14 3 1 7.5 9
    14 3 -1 -3.4 9.2
    15 3 1 104.79 20.5
    15 3 -1 114.59 18.9
    16 3 1 129.39 24.9
    16 3 -1 224.88 25.5
    17 3 1 62.39 19
    17 3 -1 98.29 20.3
    18 3 1 23 14.5
    18 3 -1 28 14.8
    19 3 1 -11.5 13.4
    19 3 -1 -5.7 13.9
    19 -3 2 18.3 16.1
    19 -3 -2 -4.2 13.5
    18 -3 2 -6.2 13
    18 -3 2 -1.7 9.3
    18 -3 -2 -10.2 7.6
    18 -3 -2 8.8 13.3
    17 -3 2 29.2 17
    17 -3 2 16.8 10.4
    17 -3 2 28.1 10.7
    17 -3 -2 13 12.3
    17 -3 -2 6.8 8.7
    17 -3 -2 13.6 12.4
    16 -3 2 2.8 8.8
    16 -3 2 -1.4 8.5
    16 -3 2 13.1 12.2
    16 -3 -2 12 8.8
    16 -3 -2 15.4 8
    16 -3 -2 8.5 11.4
    15 -3 2 81.59 14.2
    15 -3 2 92.49 19
    15 -3 2 50.49 17.8
    15 -3 -2 74.09 11.9
    15 -3 -2 98.59 19.4
    15 -3 -2 104.99 14.5
    14 -3 2 8.9 10.8
    14 -3 2 36.6 10.3
    14 -3 2 11.5 8.9
    14 -3 -2 25 10.9
    14 -3 -2 32.4 8.7
    14 -3 -2 27.7 8.7
    13 -3 2 130.69 15
    13 -3 2 135.49 15.5
    13 -3 2 115.39 20.8
    13 -3 -2 117.19 13.5
    13 -3 -2 67.09 15.8
    13 -3 -2 97.19 13.8
    12 -3 2 152.28 16.9
    12 -3 2 184.68 16.3
    12 -3 2 111.29 23.1
    12 -3 -2 142.49 22.4
    12 -3 -2 151.78 14.7
    12 -3 -2 174.28 16.3
    11 -3 2 27.7 8.1
    11 -3 2 25.5 8.1
    11 -3 2 26.9 10.6
    11 -3 -2 32.9 7.1
    -11 3 -2 31.7 7.4
    11 -3 -2 24.1 7.7
    11 -3 -2 20 8.7
    10 -3 2 181.48 18.1
    10 -3 2 212.38 18.1
    -10 3 2 160.68 19.6
    10 -3 2 158.38 19.4
    -10 3 -2 187.98 16.3
    10 -3 -2 222.28 21
    10 -3 -2 224.38 16.9
    10 -3 -2 188.48 16.8
    -9 3 2 680.23 44.5
    9 -3 2 703.23 41
    9 -3 2 661.33 41.1
    9 -3 2 653.43 44.8
    9 -3 -2 647.24 38.7
    9 -3 -2 609.84 43.9
    9 -3 -2 700.63 39.6
    -9 3 -2 635.84 39
    -9 3 -2 661.93 45.1
    -8 3 2 805.92 47.2
    8 -3 2 726.83 43.4
    8 -3 2 675.83 45.9
    8 -3 2 738.23 43.3
    -8 3 -2 696.83 41.7
    8 -3 -2 654.43 41
    8 -3 -2 736.93 46.2
    8 -3 -2 735.13 41.8
    -8 3 -2 790.02 48
    7 -3 2 848.42 54.29
    7 -3 2 885.21 51.79
    -7 3 2 907.91 51.99
    -7 3 2 953.8 54.79
    7 -3 2 897.41 51.99
    -7 3 -2 913.71 55.09
    7 -3 -2 898.41 50.29
    7 -3 -2 940.31 54.49
    7 -3 -2 997.2 50.79
    -7 3 -2 881.01 50.59
    -6 3 2 63.39 10.1
    6 -3 2 79.19 11.6
    6 -3 2 71.49 10.7
    6 -3 2 62.59 9.2
    -6 3 2 72.29 10.1
    6 -3 -2 47.9 9
    6 -3 -2 55.89 8.3
    -6 3 -2 49.6 9.2
    -6 3 -2 50.59 8.1
    6 -3 -2 46.8 7.4
    -5 3 2 799.52 43
    5 -3 2 777.12 41.9
    5 -3 2 742.33 42.9
    -5 3 2 715.63 40.6
    5 -3 2 710.53 40.7
    5 -3 -2 650.03 39.2
    5 -3 -2 612.54 41.1
    -5 3 -2 755.62 40.4
    5 -3 -2 734.73 39.2
    -5 3 -2 590.04 41.3
    4 -3 2 653.73 37.6
    4 -3 2 591.24 35.7
    -4 3 2 641.54 35.8
    4 -3 2 604.44 36.3
    -4 3 2 705.83 37.7
    4 -3 -2 568.84 34.1
    -4 3 -2 674.83 35.9
    -4 3 -2 607.74 37.1
    4 -3 -2 541.95 36.1
    4 -3 -2 639.64 35.2
    3 -3 2 253.77 18.3
    3 -3 2 245.88 18.1
    3 -3 2 211.18 16.8
    -3 3 2 259.97 17.2
    -3 3 2 257.47 17.9
    3 -3 -2 265.77 16.9
    3 -3 -2 250.57 17.9
    -3 3 -2 300.77 19.1
    -3 3 -2 271.17 17.3
    2 -3 2 382.06 24.7
    -2 3 2 380.86 24.8
    2 -3 2 371.66 24.9
    2 -3 2 402.86 24.7
    -2 3 2 373.06 24
    2 -3 -2 409.86 25.1
    -2 3 -2 503.15 25.2
    2 -3 -2 484.85 26.7
    -2 3 -2 435.16 25.6
    1 -3 2 2121.29 108.29
    1 -3 2 2302.97 108.09
    1 -3 2 2314.37 107.99
    -1 3 2 2211.68 107.99
    -1 3 2 2086.99 107.39
    -1 3 2 2085.99 108.89
    -1 3 -2 2204.68 107.69
    1 -3 -2 1973.3 108.39
    1 -3 -2 1915.51 107.49
    -1 3 -2 2160.08 107.49
    1 -3 -2 2153.18 107.39
    0 -3 2 3558.14 171.18
    0 3 2 3355.36 172.38
    0 -3 2 3352.06 171.48
    0 3 2 3327.77 170.88
    0 -3 2 3510.25 170.78
    0 -3 -2 3473.45 172.38
    0 3 -2 3511.35 170.78
    0 -3 -2 3432.56 171.38
    0 3 -2 3578.14 170.68
    0 -3 -2 3539.45 171.08
    -1 -3 2 1945.61 96.39
    -1 -3 2 2028 95.99
    -1 -3 2 1875.11 96.59
    1 3 2 1721.13 97.59
    1 3 2 1782.32 96.19
    -1 -3 -2 2067.39 96.69
    1 3 -2 1994.3 95.99
    -1 -3 -2 2004.1 98.09
    1 3 -2 1895.41 96.39
    2 3 2 392.16 24.5
    -2 -3 2 434.16 22.6
    2 3 2 402.36 22.7
    -2 -3 2 416.56 22.4
    -2 -3 2 435.26 22.9
    2 3 -2 369.66 22.6
    2 3 -2 367.26 21.6
    -2 -3 -2 392.46 22.8
    -3 -3 2 237.48 13.1
    3 3 2 208.68 15.9
    -3 -3 2 234.08 14.4
    -3 -3 2 225.48 13.2
    3 3 2 207.68 14.7
    -3 -3 -2 216.38 15.9
    -3 -3 -2 205.88 13.9
    4 3 2 447.86 30.3
    -4 -3 2 484.05 26.3
    -4 -3 2 518.75 29.1
    -4 -3 2 512.55 26.1
    -4 -3 -2 498.45 28.1
    4 3 -2 542.75 29.3
    -4 -3 -2 544.75 31.2
    5 3 2 597.54 37.9
    -5 -3 2 599.74 32
    -5 -3 2 622.44 32.2
    -5 -3 2 629.54 36.4
    5 3 -2 727.93 37.2
    -5 -3 -2 631.44 34.8
    -5 -3 -2 716.73 39.1
    6 3 2 34 8.1
    -6 -3 2 48.3 8
    -6 -3 -2 67.09 10.3
    -6 -3 -2 54.39 6
    6 3 -2 59.69 8.2
    -7 -3 2 929.81 51.99
    7 3 2 843.42 52.99
    7 3 -2 948.21 52.19
    -7 -3 -2 886.21 48
    -7 -3 -2 952.4 53.99
    8 3 2 724.63 45.6
    -8 -3 2 766.02 44.3
    -8 -3 -2 672.93 38.7
    -8 -3 -2 725.83 45.4
    8 3 -2 746.43 43.9
    -9 -3 2 655.23 41.1
    9 3 2 594.74 41.8
    -9 -3 -2 688.73 43.4
    -9 -3 -2 598.54 34.7
    9 3 -2 685.53 41.3
    -10 -3 2 231.28 20.3
    10 3 2 180.38 20
    10 3 -2 214.38 19.9
    -10 -3 -2 207.88 13.8
    -10 -3 -2 206.58 20.8
    11 3 2 29.7 5.7
    -11 -3 2 24.9 8.6
    11 3 2 25.4 8.9
    -11 -3 -2 26.8 4.6
    12 3 2 154.28 9.9
    -12 -3 2 152.38 20.9
    12 3 2 121.89 19.5
    12 3 2 153.48 10.2
    12 3 -2 160.98 18.7
    -12 -3 -2 150.88 10.1
    13 3 -2 120.49 19.2
    14 3 2 51.89 13.6
    14 3 -2 25.4 10.9
    15 3 2 86.19 18.2
    15 3 -2 63.09 15.5
    16 3 2 -3.5 11.8
    16 3 -2 14.5 12.3
    17 3 2 10.1 11.8
    18 3 2 -4.4 12.8
    18 3 -2 9.9 10.8
    19 3 2 -18.2 11
    19 3 -2 -20.3 13.6
    19 -3 3 7.9 17.1
    19 -3 -3 5.9 16.7
    18 -3 3 13.6 15.1
    18 -3 -3 22.3 14.7
    18 -3 -3 14.8 8.4
    17 -3 3 20.6 14.8
    17 -3 3 29.5 11.9
    17 -3 -3 23.3 15.4
    17 -3 -3 31.3 15.6
    17 -3 -3 31.2 9.9
    16 -3 3 10.3 9.8
    16 -3 3 4 9.5
    16 -3 -3 16 12.8
    16 -3 -3 -7.2 6.9
    16 -3 -3 6.1 8
    15 -3 3 73.79 17.7
    15 -3 3 86.79 13.1
    15 -3 3 77.09 14.1
    15 -3 -3 81.29 12.9
    15 -3 -3 68.79 11.5
    15 -3 -3 85.49 18.7
    14 -3 3 168.38 18
    14 -3 3 135.19 18.4
    14 -3 3 91.79 19.4
    14 -3 -3 129.59 14.1
    14 -3 -3 117.29 21.2
    14 -3 -3 119.89 15.8
    13 -3 3 29 10.7
    13 -3 3 33.4 9.6
    13 -3 3 30.3 10.5
    13 -3 -3 42.1 8.8
    13 -3 -3 48.1 12.4
    13 -3 -3 10.8 7.1
    12 -3 3 6.1 8.3
    12 -3 3 -0.7 6.5
    12 -3 3 -3.1 5.9
    12 -3 -3 3.1 7
    12 -3 -3 1.9 5.1
    -12 3 -3 -6 4.7
    12 -3 -3 5.9 5.2
    11 -3 3 26.9 9
    11 -3 3 26.4 10.3
    11 -3 3 24.6 7.8
    11 -3 -3 31.4 7.5
    11 -3 -3 25.3 10
    -11 3 -3 32.2 7.9
    11 -3 -3 40.9 8.2
    10 -3 3 184.58 20.1
    10 -3 3 169.58 17.1
    -10 3 3 180.48 19.3
    10 -3 3 169.48 16.3
    10 -3 -3 157.58 14.4
    10 -3 -3 161.78 15.1
    -10 3 -3 178.78 15.6
    10 -3 -3 120.19 18.7
    -9 3 3 29.2 10.5
    9 -3 3 31.9 8.7
    9 -3 3 30.3 8.1
    9 -3 3 31.9 9.4
    9 -3 -3 43.4 11.6
    -9 3 -3 48 8.7
    9 -3 -3 30.8 6.8
    -9 3 -3 27.5 9.2
    9 -3 -3 33.5 7.3
    8 -3 3 58.79 10.5
    -8 3 3 52.99 11.1
    8 -3 3 65.09 10.6
    -8 3 3 61.79 10.9
    8 -3 3 45.3 10.7
    8 -3 -3 87.69 9.7
    8 -3 -3 76.39 9
    8 -3 -3 69.89 12.5
    -8 3 -3 89.49 14.8
    -8 3 -3 84.39 11.5
    -7 3 3 322.17 23.2
    7 -3 3 305.07 23.2
    7 -3 3 334.57 26
    -7 3 3 337.77 25.3
    7 -3 3 319.67 23.6
    7 -3 -3 296.17 21.4
    -7 3 -3 375.06 23.5
    -7 3 -3 341.87 26.4
    7 -3 -3 327.77 25
    7 -3 -3 340.07 21.9
    -6 3 3 670.63 40
    6 -3 3 673.23 38.8
    6 -3 3 604.64 38.5
    -6 3 3 672.93 38
    6 -3 3 621.84 40.2
    6 -3 -3 572.64 36.1
    -6 3 -3 630.44 37.5
    6 -3 -3 579.14 38.8
    6 -3 -3 666.53 36.3
    -6 3 -3 703.13 41.5
    5 -3 3 728.53 45.2
    5 -3 3 773.22 47.2
    -5 3 3 796.22 46.5
    -5 3 3 805.62 44.7
    5 -3 -3 764.92 46.1
    5 -3 -3 825.12 44.3
    -5 3 -3 833.12 47.8
    -5 3 -3 867.41 45.6
    -4 3 3 505.55 30.5
    4 -3 3 426.06 29.9
    -4 3 3 473.05 28.7
    4 -3 3 428.36 29.1
    4 -3 -3 505.15 28.7
    4 -3 -3 469.85 30
    -4 3 -3 556.24 29.9
    -4 3 -3 519.15 31.2
    -3 3 3 2036.2 103.59
    3 -3 3 1883.61 103.09
    3 -3 3 2146.59 104.39
    -3 3 3 2154.08 102.59
    3 -3 -3 1865.01 103.19
    -3 3 -3 2002.8 103.99
    -3 3 -3 2102.49 103.19
    3 -3 -3 1939.01 102.09
    2 -3 3 669.13 39.7
    -2 3 3 757.32 40.1
    -2 3 3 642.44 38.7
    2 -3 3 648.54 39.5
    2 -3 -3 717.13 40.9
    -2 3 -3 740.23 39.8
    -2 3 -3 765.12 40.2
    2 -3 -3 768.02 39.5
    2 -3 -3 741.53 40.2
    1 -3 3 1769.92 88.29
    -1 3 3 1818.42 89.39
    -1 3 3 1720.83 87.39
    1 -3 3 1767.42 87.49
    -1 3 -3 1694.73 87.29
    1 -3 -3 1561.34 87.59
    0 -3 3 981.3 49.99
    0 -3 3 933.11 50.79
    0 3 3 952.7 50.59
    0 3 3 974.4 52.19
    0 3 -3 957.6 49.8
    0 -3 -3 975.7 50.99
    0 -3 -3 960.9 53.89
    0 3 -3 973.4 50.59
    -1 -3 3 1695.73 83.89
    -1 -3 3 1647.24 84.59
    -1 -3 3 1653.53 83.29
    1 3 3 1654.33 86.39
    1 3 3 1589.44 84.49
    1 3 -3 1749.32 83.29
    -1 -3 -3 1713.63 84.99
    1 3 -3 1656.43 84.09
    2 3 3 696.03 35.6
    2 3 3 693.93 37.6
    -2 -3 3 708.13 34.5
    -2 -3 3 687.73 35
    -2 -3 3 678.83 35.2
    2 3 -3 597.24 34.1
    -2 -3 -3 626.74 36.8
    -2 -3 -3 643.74 35.6
    2 3 -3 545.55 34
    -3 -3 3 1747.13 85.39
    3 3 3 1655.23 86.29
    3 3 3 1588.64 88.79
    -3 -3 3 1681.53 85.39
    -3 -3 3 1658.13 85.59
    3 3 -3 1753.62 84.79
    3 3 -3 1676.43 85.79
    -3 -3 -3 1832.32 89.29
    -3 -3 -3 1787.12 87.09
    -4 -3 3 457.85 24.2
    -4 -3 3 422.26 23.7
    4 3 3 460.55 25.9
    -4 -3 3 449.95 25.9
    4 3 3 478.05 29.2
    -4 -3 -3 449.76 26.3
    4 3 -3 452.05 25.9
    -4 -3 -3 477.25 29
    -5 -3 3 810.42 39.1
    5 3 3 827.22 42.3
    5 3 3 748.13 45.7
    -5 -3 3 826.62 39.6
    -5 -3 -3 816.32 46.3
    -5 -3 -3 695.63 42.2
    5 3 -3 766.32 43
    6 3 3 625.04 33.7
    -6 -3 3 609.54 35.6
    6 3 3 577.74 37.8
    -6 -3 -3 572.94 34
    -6 -3 -3 635.54 38.5
    6 3 -3 639.74 35.8
    7 3 3 316.57 24.3
    7 3 3 340.97 19.6
    -7 -3 3 285.07 21.3
    -7 -3 -3 348.37 24.9
    -7 -3 -3 276.07 19.5
    7 3 -3 323.57 22.3
    8 3 3 55.29 11.6
    -8 -3 3 63.39 10.2
    8 3 3 82.59 7.8
    8 3 -3 52.29 9.7
    -8 -3 -3 60.99 8.9
    -8 -3 -3 52.59 10.6
    9 3 3 44.7 6.2
    9 3 3 41.2 9.7
    -9 -3 3 41.8 8.1
    -9 -3 -3 23.2 8.2
    9 3 -3 33.7 8.2
    10 3 3 112.89 18.1
    -10 -3 3 139.99 15.9
    10 3 3 174.78 12.3
    10 3 -3 195.08 17.8
    -10 -3 -3 153.88 18.1
    11 3 3 23.8 5.2
    11 3 3 28.1 9.9
    -11 -3 3 40.7 10
    11 3 -3 33.1 10
    12 3 3 -0.2 6.9
    -12 -3 3 -0.4 7
    12 3 3 2.1 3.3
    12 3 -3 6.2 7.7
    13 3 3 34 5.7
    13 3 3 23.3 9.8
    -13 -3 -3 35.7 5.4
    13 3 -3 31.5 10.2
    14 3 3 125.49 21.1
    14 3 -3 109.49 18.2
    15 3 3 99.39 19.6
    15 3 -3 99.79 18.6
    16 3 3 -9.5 11
    16 3 -3 33.5 12.9
    17 3 3 49 16.5
    17 3 -3 30 13.5
    18 3 3 -11.6 11.4
    18 3 -3 18.1 14.1
    19 3 3 -2.7 14.6
    19 3 -3 -1.6 13
    19 -3 4 -10.8 17.2
    19 -3 -4 -37.7 14.3
    18 -3 4 43.9 14.8
    18 -3 4 46.1 16.6
    18 -3 -4 26.3 14.7
    18 -3 -4 55.89 13.3
    17 -3 4 2.3 12.4
    17 -3 4 19.6 11.7
    17 -3 4 12.1 11.7
    17 -3 -4 4.4 8
    17 -3 -4 3.2 12
    16 -3 4 63.49 18.4
    16 -3 4 49.7 14.2
    16 -3 4 42.2 12.1
    16 -3 -4 53.79 10.2
    16 -3 -4 43.2 9.7
    16 -3 -4 44 17.8
    15 -3 4 27.3 11
    15 -3 4 21.5 12.5
    15 -3 4 60.19 12.7
    15 -3 -4 34.3 9.1
    15 -3 -4 43.1 9.7
    15 -3 -4 58.89 16.4
    14 -3 4 47.3 12.8
    14 -3 4 28 13.6
    14 -3 4 64.59 12.5
    14 -3 -4 60.19 14.5
    14 -3 -4 38.9 9.2
    14 -3 -4 74.09 12.3
    13 -3 4 33.4 9.2
    13 -3 4 35.6 12.8
    13 -3 4 41.7 11
    13 -3 -4 54.19 21
    13 -3 -4 48.9 9.9
    -13 3 -4 60.39 11.3
    13 -3 -4 50.79 8.9
    12 -3 4 39.8 10.6
    12 -3 4 46.6 10.6
    12 -3 4 36.6 11.5
    12 -3 -4 36.1 8.1
    -12 3 -4 39.6 9.3
    12 -3 -4 35.8 8.1
    12 -3 -4 40.4 12.6
    11 -3 4 142.99 22.1
    11 -3 4 185.08 18.6
    11 -3 4 195.98 18.5
    11 -3 -4 186.48 15.8
    -11 3 -4 175.08 16.5
    11 -3 -4 190.08 16.3
    11 -3 -4 169.68 22.9
    10 -3 4 77.09 13.8
    -10 3 4 77.29 14.4
    10 -3 4 89.59 13.6
    10 -3 4 75.99 15.3
    10 -3 -4 86.19 11.5
    -10 3 -4 77.59 11.9
    10 -3 -4 87.39 15.1
    10 -3 -4 98.69 12
    9 -3 4 234.38 19.9
    -9 3 4 200.88 21
    9 -3 4 256.57 20.8
    9 -3 4 223.98 22.4
    -9 3 4 246.18 19.2
    -9 3 -4 232.28 18.7
    9 -3 -4 218.28 17.6
    -9 3 -4 212.88 22.3
    9 -3 -4 230.08 17.7
    9 -3 -4 252.77 22.4
    -8 3 4 130.49 14.6
    8 -3 4 105.69 18.6
    8 -3 4 112.79 13.2
    -8 3 4 103.99 12.1
    8 -3 4 114.59 13
    -8 3 -4 100.39 13.4
    8 -3 -4 133.19 14.6
    8 -3 -4 101.19 10.9
    -8 3 -4 126.19 17.5
    8 -3 -4 132.69 11.7
    -7 3 4 223.28 18.8
    7 -3 4 212.68 19.5
    7 -3 4 206.38 17.8
    -7 3 4 181.68 16.2
    7 -3 -4 204.38 15.2
    7 -3 -4 192.28 15.4
    -7 3 -4 197.78 16.5
    -7 3 -4 208.88 19.4
    7 -3 -4 195.08 17.9
    -6 3 4 398.16 27.4
    6 -3 4 409.56 27.2
    -6 3 4 417.56 25.6
    6 -3 4 401.16 28.6
    -6 3 -4 432.56 29.4
    6 -3 -4 395.96 24.9
    -6 3 -4 359.16 25.6
    6 -3 -4 362.96 27.1
    -5 3 4 651.03 39
    5 -3 4 672.03 40.9
    -5 3 -4 754.22 41.1
    5 -3 -4 701.13 39.2
    -4 3 4 792.92 43.1
    4 -3 4 760.12 43.7
    4 -3 4 701.13 42.5
    -4 3 4 858.21 41.9
    4 -3 -4 713.23 41
    4 -3 -4 673.33 42.1
    -4 3 -4 745.63 42.3
    -4 3 -4 675.13 42.9
    -3 3 4 642.44 34.6
    3 -3 4 513.85 34.9
    3 -3 4 643.54 36.2
    -3 3 4 639.74 35.6
    -3 3 -4 604.04 35.8
    3 -3 -4 612.64 35.5
    -3 3 -4 599.94 35.3
    3 -3 -4 603.64 34.4
    -2 3 4 381.86 23
    -2 3 4 397.66 23.6
    2 -3 4 353.06 23.8
    2 -3 4 374.36 23.5
    -2 3 -4 393.36 23.6
    2 -3 -4 377.16 23
    2 -3 -4 352.66 23.3
    -2 3 -4 400.86 23.9
    2 -3 -4 368.76 24.3
    1 -3 4 4446.46 209.68
    -1 3 4 4058.49 208.18
    -1 3 4 4050.49 209.88
    1 -3 4 4300.67 208.28
    1 -3 -4 4375.16 208.78
    -1 3 -4 4465.45 208.38
    1 -3 -4 3849.21 208.38
    -1 3 -4 4301.57 209.08
    1 -3 -4 4137.99 209.68
    0 3 4 340.37 21.7
    0 3 4 369.06 23.3
    0 -3 4 413.16 21.3
    0 -3 4 321.67 21.9
    0 -3 -4 367.06 23
    0 -3 -4 348.17 22
    0 3 -4 380.66 20.9
    -1 -3 4 4107.99 204.78
    1 3 4 3764.02 204.38
    -1 -3 4 4150.58 203.08
    -1 -3 4 4320.07 202.88
    1 3 4 4105.89 206.48
    1 3 -4 4065.09 202.48
    1 3 -4 4214.08 204.38
    -1 -3 -4 4338.17 206.58
    -1 -3 -4 4282.27 207.28
    -2 -3 4 332.07 17.8
    2 3 4 318.67 20
    2 3 4 291.37 21.2
    -2 -3 4 311.97 20.8
    -2 -3 4 335.77 18.2
    -2 -3 -4 320.07 21.3
    -2 -3 -4 351.26 22.5
    2 3 -4 328.67 18.3
    2 3 -4 328.07 19.2
    -3 -3 4 545.45 28.9
    -3 -3 4 544.15 28.1
    3 3 4 489.15 29.6
    3 3 4 495.85 31.9
    3 3 -4 531.65 28.2
    3 3 -4 500.45 28.1
    -3 -3 -4 555.74 32.5
    -3 -3 -4 534.35 32
    4 3 4 613.24 41
    4 3 4 720.03 38.9
    -4 -3 4 674.03 36.8
    -4 -3 4 641.04 37.3
    -4 -3 -4 787.02 42.1
    4 3 -4 751.62 36.4
    -4 -3 -4 761.02 42.7
    4 3 -4 716.03 37.9
    -5 -3 4 484.75 28.7
    -5 -3 4 479.85 25.9
    5 3 4 527.65 29.3
    5 3 4 485.55 32.3
    -5 -3 4 502.85 26.3
    -5 -3 -4 506.75 29.9
    5 3 -4 524.25 29
    -5 -3 -4 514.45 32.5
    6 3 4 379.36 22.4
    -6 -3 4 337.67 22.5
    6 3 4 309.07 25.2
    -6 -3 -4 378.16 26.2
    6 3 -4 390.66 23.2
    -6 -3 -4 341.67 22.4
    7 3 4 238.08 15.1
    7 3 4 154.78 17.4
    -7 -3 4 218.08 16.4
    7 3 -4 197.18 16
    -7 -3 -4 221.88 19.2
    -7 -3 -4 176.98 14.6
    8 3 4 120.19 10.4
    -8 -3 4 117.29 12.2
    8 3 4 138.89 15.9
    8 3 -4 115.09 12
    -8 -3 -4 88.59 10.2
    9 3 4 241.58 17
    -9 -3 4 257.17 20.5
    9 3 4 246.48 23.6
    9 3 -4 263.37 20.7
    -9 -3 -4 205.78 21.3
    -9 -3 -4 281.97 18.4
    10 3 4 78.39 15.4
    -10 -3 4 85.99 12.6
    10 3 4 93.19 9.4
    10 3 -4 95.19 13.9
    -10 -3 -4 80.49 9
    -10 -3 -4 76.09 13.9
    11 3 4 173.48 13.5
    11 3 4 167.18 23.3
    -11 -3 -4 181.28 14.3
    11 3 -4 163.18 18.5
    12 3 4 29.8 6.4
    -12 -3 4 41.1 10.8
    12 3 4 45.3 12.9
    -12 -3 -4 54.49 7.7
    12 3 -4 52.49 11.5
    13 3 4 63.19 14.5
    13 3 4 39.3 6.6
    13 3 -4 44.1 11.9
    -13 -3 -4 41.2 7.1
    14 3 4 52.59 7.2
    14 3 4 53.39 14.6
    14 3 -4 47.4 13.3
    15 3 4 47.9 15.2
    15 3 -4 62.59 14.1
    16 3 4 38.1 15.1
    16 3 -4 63.29 16
    17 3 4 41.2 14.1
    17 3 -4 21.2 13.1
    18 3 4 31.5 17.3
    18 3 -4 32 13.8
    19 3 4 9 15.3
    19 3 -4 11.1 14.6
    19 -3 5 8.9 14.2
    19 -3 -5 -30.4 14.6
    18 -3 5 5.9 13.1
    18 -3 5 -12.3 11
    18 -3 -5 -14 10.5
    17 -3 5 13.9 9.6
    17 -3 5 24.1 14.9
    17 -3 -5 4.9 7.7
    17 -3 -5 10.4 11.3
    16 -3 5 49.9 13.3
    16 -3 5 53.89 14
    16 -3 5 64.09 20.2
    16 -3 -5 42.9 9.5
    16 -3 -5 54.69 9.8
    15 -3 5 196.28 20.2
    15 -3 5 112.19 22.8
    15 -3 5 192.18 21
    15 -3 -5 167.58 16.5
    15 -3 -5 113.29 21.9
    15 -3 -5 164.98 16.7
    14 -3 5 111.99 18.1
    14 -3 5 87.59 20.1
    14 -3 5 133.29 18.3
    14 -3 -5 111.59 14.3
    14 -3 -5 98.69 17.4
    14 -3 -5 129.09 13.8
    -14 3 -5 71.09 13.4
    13 -3 5 280.57 29.2
    13 -3 5 279.07 24
    13 -3 5 288.37 29.8
    13 -3 -5 240.48 20.2
    -13 3 -5 301.17 23.1
    13 -3 -5 264.47 21.3
    12 -3 5 84.29 15.1
    12 -3 5 83.79 18.6
    12 -3 5 96.19 14.7
    12 -3 -5 85.59 11.7
    12 -3 -5 74.09 11.3
    -12 3 -5 73.99 12.2
    12 -3 -5 71.79 15.7
    11 -3 5 87.89 14.8
    11 -3 5 52.59 13.9
    11 -3 5 87.59 13.9
    11 -3 -5 54.29 9.7
    11 -3 -5 66.29 10.4
    -11 3 -5 61.59 11.1
    11 -3 -5 58.29 13
    -10 3 5 30.1 10.1
    10 -3 5 49.7 10.6
    10 -3 5 44.1 10.9
    10 -3 5 35.3 11.4
    -10 3 5 29.4 8.2
    10 -3 -5 39.7 7.7
    10 -3 -5 36.1 10.5
    10 -3 -5 31.6 7.2
    -10 3 -5 26.2 8.4
    -9 3 5 83.89 12.4
    -9 3 5 78.79 13.3
    9 -3 5 117.59 15.9
    9 -3 5 89.79 15.9
    -9 3 -5 94.19 17.1
    9 -3 -5 103.19 15.6
    -9 3 -5 107.99 14
    9 -3 -5 88.19 11.6
    9 -3 -5 104.49 11.1
    8 -3 5 34.1 10.1
    -8 3 5 26.8 6.9
    -8 3 5 30.7 7.7
    8 -3 5 21.4 7.7
    8 -3 -5 34.9 7.3
    -8 3 -5 33.5 7.9
    8 -3 -5 24.8 8.3
    8 -3 -5 29.2 6.5
    -8 3 -5 34.7 9.3
    7 -3 5 1097.79 62.69
    -7 3 5 1071.39 59.99
    -7 3 5 1066.79 62.69
    7 -3 5 1130.69 65.09
    7 -3 -5 1061.89 62.49
    -7 3 -5 1242.98 70.49
    -7 3 -5 1077.49 61.39
    7 -3 -5 1076.09 59.39
    -6 3 5 54.09 8
    6 -3 5 41.2 9.4
    -6 3 5 43.4 8.3
    6 -3 5 31.2 7.8
    6 -3 -5 21.9 6.9
    -6 3 -5 38 9.1
    6 -3 -5 29.5 6
    -6 3 -5 34.2 7.3
    5 -3 5 211.28 17.1
    -5 3 5 171.88 15.1
    5 -3 5 221.08 16.9
    -5 3 5 194.08 14.2
    5 -3 -5 173.88 15.4
    -5 3 -5 150.28 14.3
    5 -3 -5 157.28 13.5
    -5 3 -5 152.68 15.4
    -4 3 5 886.21 49.99
    -4 3 5 910.41 48.7
    4 -3 5 809.12 50.29
    4 -3 5 750.02 49.6
    4 -3 -5 917.81 50.19
    -4 3 -5 931.41 51.29
    4 -3 -5 946.71 49.1
    -4 3 -5 967.2 50.69
    3 -3 5 8.7 4
    3 -3 5 13.4 4.6
    -3 3 5 14.9 4.3
    -3 3 5 14.2 4.9
    -3 3 -5 18.5 5.8
    -3 3 -5 12.8 4.5
    3 -3 -5 12.3 4
    3 -3 -5 7.6 3.3
    3 -3 -5 12.6 4.1
    -2 3 5 848.12 45.5
    2 -3 5 833.52 47
    2 -3 5 904.91 46.4
    -2 3 5 914.81 47.8
    -2 3 5 850.11 45.9
    -2 3 -5 824.22 46.4
    2 -3 -5 727.53 46.2
    2 -3 -5 798.82 45.8
    2 -3 -5 861.71 45.9
    -2 3 -5 782.72 45.6
    -1 3 5 55.39 8.2
    1 -3 5 52.69 8
    -1 3 5 40.9 6.4
    1 -3 -5 42.7 7.2
    1 -3 -5 52.89 7.1
    -1 3 -5 39.6 6.7
    1 -3 -5 51.59 7.5
    0 3 5 242.28 16.3
    0 -3 5 237.38 16.7
    0 3 5 254.87 17.6
    0 -3 -5 236.98 16.4
    0 3 -5 242.48 16.5
    0 -3 -5 216.88 16.7
    1 3 5 51.59 7.3
    -1 -3 5 55.59 7.7
    -1 -3 5 41.6 4.5
    1 3 5 51.39 8.1
    1 3 -5 48.3 7.6
    -1 -3 -5 47.1 7.2
    -1 -3 -5 60.49 8.2
    1 3 -5 53.09 4.6
    -2 -3 5 653.93 38.6
    -2 -3 5 694.33 36
    -2 -3 5 713.73 36.2
    2 3 5 678.83 40.9
    2 3 5 665.23 39.2
    2 3 -5 758.92 38.7
    -2 -3 -5 782.52 41.4
    -2 -3 -5 743.93 40.2
    -3 -3 5 7.8 3.2
    -3 -3 5 10.3 2.2
    3 3 5 7.7 4.1
    3 3 5 11.2 3.8
    3 3 -5 14.4 2.6
    3 3 -5 14.2 3.2
    -3 -3 -5 12.9 4.4
    -3 -3 -5 15.5 4.6
    4 3 5 862.71 43.9
    4 3 5 789.02 46.3
    -4 -3 5 805.22 41
    -4 -3 5 825.92 41.6
    4 3 -5 765.12 40.9
    -4 -3 -5 754.42 45.6
    -4 -3 -5 767.12 43.9
    4 3 -5 718.23 40.6
    -5 -3 5 169.08 12.1
    5 3 5 154.48 15.5
    5 3 5 165.98 13.4
    -5 -3 5 165.08 10.9
    -5 -3 -5 174.88 13.9
    5 3 -5 192.18 10.7
    -5 -3 -5 168.88 15.5
    5 3 -5 186.28 12.5
    6 3 5 31.5 6.2
    6 3 5 36.7 8.5
    -6 -3 5 39.2 6.4
    6 3 -5 45.5 6.7
    -6 -3 -5 41.9 7.4
    -6 -3 -5 35.6 8.4
    7 3 5 926.71 59.89
    -7 -3 5 1007.7 55.99
    7 3 5 1136.49 56.19
    -7 -3 -5 967.5 55.99
    -7 -3 -5 1085.59 61.29
    7 3 -5 1034.6 56.09
    8 3 5 29.8 9
    -8 -3 5 27.5 6.6
    8 3 5 34.3 6.7
    -8 -3 -5 33 8.6
    8 3 -5 20.7 6.3
    -8 -3 -5 25.8 6.2
    -9 -3 5 94.69 13.1
    9 3 5 82.09 14.8
    9 3 5 110.29 10.6
    9 3 -5 116.49 12.5
    -9 -3 -5 85.39 10.5
    -9 -3 -5 90.49 15.5
    -10 -3 5 50.19 9.9
    10 3 5 33.4 10.8
    10 3 5 32.3 6.5
    10 3 -5 28 7.8
    -10 -3 -5 25.5 6.3
    11 3 5 39.4 12.4
    11 3 5 59.79 8.9
    -11 -3 5 41.3 10.6
    11 3 -5 62.09 11.9
    -11 -3 -5 79.29 9.2
    -12 -3 5 71.99 13.1
    12 3 5 85.49 9.7
    -12 -3 -5 90.09 10.7
    13 3 5 253.57 18.3
    13 3 5 226.38 27.2
    -13 -3 5 229.38 23.6
    13 3 -5 274.47 25.6
    -13 -3 -5 285.27 19.1
    14 3 5 82.09 15.9
    14 3 5 103.79 10.9
    -14 -3 -5 85.69 10.7
    14 3 -5 114.09 18.2
    15 3 5 171.48 14.3
    15 3 5 162.28 13
    15 3 -5 133.39 24.5
    -15 -3 -5 137.49 12.2
    16 3 5 55.29 17.2
    16 3 -5 68.29 15.3
    17 3 5 12.4 14.8
    17 3 -5 2.7 11.6
    18 3 5 23.7 15.9
    18 3 -5 9 12.4
    19 3 5 -4 15.2
    19 3 -5 -17.6 12.8
    19 -3 6 -5.8 14.4
    19 -3 6 -7.1 14.1
    19 -3 -6 0.5 15.9
    18 -3 6 53.39 19.1
    18 -3 6 25.3 13.6
    18 -3 -6 34.1 16.7
    17 -3 6 33.4 13.6
    17 -3 6 57.49 18.9
    17 -3 -6 72.19 10.9
    17 -3 -6 77.59 19.9
    16 -3 6 49.8 18.3
    16 -3 6 51.89 14.4
    16 -3 -6 64.89 10.8
    16 -3 -6 55.89 10.8
    16 -3 -6 31.4 15.8
    15 -3 6 51.09 17
    15 -3 6 80.89 22.3
    15 -3 6 62.69 14.9
    15 -3 -6 81.49 18
    -15 3 -6 31.2 17.8
    15 -3 -6 69.29 11.3
    15 -3 -6 76.29 11.4
    14 -3 6 124.09 18.1
    14 -3 6 137.69 18.5
    14 -3 -6 82.79 12.1
    14 -3 -6 105.89 13.8
    14 -3 -6 68.29 16.2
    -14 3 -6 85.59 14.2
    13 -3 6 10.3 10
    13 -3 6 41 11.2
    13 -3 6 16.5 9.8
    -13 3 -6 25.9 7.9
    13 -3 -6 15.9 7.2
    13 -3 -6 13.1 8.5
    13 -3 -6 24.8 7.5
    12 -3 6 216.58 24.7
    12 -3 6 156.38 19.8
    12 -3 6 184.88 25.4
    -12 3 -6 212.18 19.6
    12 -3 -6 228.08 18.1
    12 -3 -6 184.88 21.6
    12 -3 -6 219.88 17.6
    11 -3 6 94.69 14.4
    11 -3 6 83.59 15
    11 -3 -6 89.49 16.4
    11 -3 -6 77.59 11
    -11 3 -6 70.99 12.3
    11 -3 -6 69.69 10.7
    10 -3 6 130.99 18
    -10 3 6 113.29 17.3
    10 -3 6 127.99 20.2
    -10 3 6 120.59 14.1
    10 -3 -6 152.78 17.8
    10 -3 -6 157.98 14
    10 -3 -6 121.39 12.9
    -10 3 -6 130.19 16.7
    9 -3 6 31.5 10.8
    9 -3 6 37.8 9.8
    -9 3 6 34.9 8.3
    -9 3 6 44.2 15.5
    -9 3 -6 19.1 7.1
    9 -3 -6 33.1 6.7
    9 -3 -6 25.3 6.6
    9 -3 -6 19.8 8
    8 -3 6 53.19 10.8
    -8 3 6 38.4 10.5
    8 -3 6 53.19 11.6
    -8 3 6 57.29 9.6
    8 -3 -6 43.9 8.2
    -8 3 -6 52.59 11.6
    8 -3 -6 49.6 7.7
    -8 3 -6 34.6 8.6
    8 -3 -6 38.2 9.4
    7 -3 6 165.28 17.1
    7 -3 6 225.38 20.1
    -7 3 6 220.28 18.6
    -7 3 6 211.58 16.2
    7 -3 -6 164.28 14.8
    -7 3 -6 204.08 17.5
    7 -3 -6 176.88 17.3
    -7 3 -6 168.38 20.7
    6 -3 6 379.46 27.6
    -6 3 6 361.56 25.6
    6 -3 6 349.27 26.1
    -6 3 6 382.66 24
    6 -3 -6 375.36 24
    -6 3 -6 331.67 24.9
    -6 3 -6 367.46 27.5
    5 -3 6 183.58 16.8
    -5 3 6 185.88 15
    5 -3 6 171.48 16.6
    -5 3 6 189.78 16.2
    5 -3 -6 203.98 16.6
    5 -3 -6 184.08 14.9
    -5 3 -6 228.78 18.1
    -5 3 -6 224.88 17.1
    4 -3 6 1850.61 101.99
    -4 3 6 2081.79 101.29
    -4 3 6 2088.39 100.09
    4 -3 6 2112.29 102.89
    4 -3 -6 1860.71 100.69
    4 -3 -6 1767.92 101.29
    4 -3 -6 1917.91 99.99
    -4 3 -6 1838.62 101.39
    3 -3 6 199.48 17.3
    -3 3 6 218.88 16.1
    3 -3 6 226.38 17.5
    -3 3 6 263.97 17.3
    3 -3 -6 213.58 17.4
    -3 3 -6 224.78 17.2
    3 -3 -6 212.88 16.4
    -3 3 -6 259.37 18.1
    3 -3 -6 243.08 16.8
    -2 3 6 77.19 8.1
    -2 3 6 66.19 7.5
    2 -3 6 60.39 9
    2 -3 6 70.09 7.9
    -2 3 6 53.09 9
    2 -3 -6 81.29 9.1
    2 -3 -6 76.29 8.2
    -2 3 -6 95.79 8.8
    -2 3 -6 79.29 8.8
    2 -3 -6 76.09 8.3
    1 -3 6 342.37 22.1
    -1 3 6 335.87 22.8
    1 -3 6 355.46 24.1
    -1 3 6 391.16 24.6
    1 -3 -6 349.96 22.9
    1 -3 -6 400.86 23.9
    -1 3 -6 413.16 24.5
    1 -3 -6 365.76 24.1
    -1 3 -6 382.26 22.4
    0 3 6 380.46 24.3
    0 -3 6 354.06 21.1
    0 3 6 389.26 23.5
    0 -3 6 381.56 24.1
    0 3 -6 358.06 23.2
    0 -3 -6 372.96 23.9
    0 -3 -6 345.47 23.2
    0 3 -6 350.26 20.9
    -1 -3 6 385.26 20
    1 3 6 383.66 23.4
    1 3 6 372.46 24.2
    -1 -3 6 380.66 23.3
    -1 -3 -6 346.67 23.6
    1 3 -6 340.27 22.4
    1 3 -6 339.97 19.6
    -1 -3 -6 357.86 23.4
    -2 -3 6 52.19 4
    -2 -3 6 55.59 7.7
    2 3 6 46.2 8.5
    -2 -3 6 53.39 4
    2 3 6 58.79 8
    -2 -3 -6 47.5 8.2
    -2 -3 -6 47.2 7.9
    -3 -3 6 198.88 13.8
    -3 -3 6 175.88 10.4
    3 3 6 187.28 16.2
    3 3 6 171.08 14.1
    -3 -3 -6 203.58 15.4
    -3 -3 -6 195.58 15.8
    3 3 -6 179.88 12.9
    3 3 -6 200.68 10.8
    -4 -3 6 1314.27 66.19
    -4 -3 6 1215.38 62.39
    4 3 6 1326.87 69.89
    4 3 6 1175.98 66.19
    -4 -3 -6 1219.58 68.59
    -4 -3 -6 1236.08 67.09
    4 3 -6 1288.57 62.59
    4 3 -6 1186.48 63.59
    5 3 6 180.58 17.1
    -5 -3 6 215.28 12.8
    5 3 6 215.58 15.7
    -5 -3 6 187.58 12.5
    -5 -3 -6 170.88 14.9
    5 3 -6 179.58 12.5
    -5 -3 -6 187.38 16.9
    5 3 -6 190.78 12.2
    -6 -3 6 318.37 20
    -6 -3 6 315.87 17.9
    6 3 6 288.27 24.4
    6 3 6 355.06 22.4
    6 3 -6 319.87 19.8
    6 3 -6 334.97 17.7
    -6 -3 -6 301.87 24.4
    -6 -3 -6 311.07 22.2
    -7 -3 6 153.58 13.9
    7 3 6 181.88 18.9
    7 3 6 207.78 15.7
    -7 -3 -6 196.48 18.6
    -7 -3 -6 195.38 16
    7 3 -6 216.18 15.2
    8 3 6 58.89 9.3
    -8 -3 6 40.4 7.7
    -8 -3 -6 55.29 9.1
    -8 -3 -6 44.2 10.4
    8 3 -6 59.19 8.9
    9 3 6 21.7 7.7
    -9 -3 6 35.4 8.2
    9 3 6 34.3 7.2
    9 3 -6 33.9 7.2
    -9 -3 -6 25.1 9.1
    -9 -3 -6 30.9 7.2
    10 3 6 139.39 20.6
    10 3 6 138.89 12.7
    -10 -3 6 125.59 14.3
    10 3 -6 132.29 14.4
    -10 -3 -6 117.09 12.5
    -11 -3 6 83.69 13.6
    11 3 6 49.2 13.3
    11 3 6 89.69 10.3
    11 3 -6 72.69 12.2
    -11 -3 -6 108.09 11.8
    12 3 6 235.28 17.6
    -12 -3 6 250.27 22.2
    12 3 6 179.38 25.6
    -12 -3 -6 204.08 17.7
    12 3 -6 197.58 20.5
    13 3 6 30.6 6.7
    -13 -3 6 14.1 8.8
    13 3 6 13.5 8.6
    13 3 -6 24.3 9.9
    -13 -3 -6 24.4 6.9
    14 3 6 69.29 18.3
    14 3 6 79.59 10.6
    -14 -3 -6 83.79 11.3
    14 3 -6 58.69 13.2
    15 3 6 55.49 16
    15 3 6 59.69 9
    15 3 6 82.69 11
    15 3 -6 57.99 14.4
    -15 -3 -6 55.09 8.9
    16 3 6 54.19 9.1
    16 3 6 62.39 17
    16 3 6 56.19 9.9
    16 3 -6 53.99 14.4
    -16 -3 -6 54.39 8.3
    17 3 6 52.69 16.9
    17 3 -6 56.49 17.1
    18 3 6 39.2 18.6
    18 3 -6 13.9 17.5
    19 3 6 13.8 15.4
    19 3 -6 -7.6 13.1
    19 -3 7 7.7 14
    19 -3 7 -0.7 14.8
    19 -3 -7 -26.2 14
    18 -3 7 7.2 14.1
    18 -3 7 -26.7 10.3
    18 -3 -7 -3.7 13.5
    17 -3 7 -4.8 10.3
    17 -3 7 13.1 13.5
    17 -3 -7 -14.3 9.5
    17 -3 -7 -16.2 6.8
    16 -3 7 27.8 14.5
    16 -3 7 32.7 12.6
    16 -3 -7 13.3 8.8
    16 -3 -7 52.19 14.6
    16 -3 -7 49.5 10
    15 -3 7 111.49 24
    15 -3 7 109.49 18.7
    15 -3 -7 83.49 17.4
    15 -3 -7 88.49 12.3
    14 -3 7 58.99 14.4
    14 -3 7 66.89 16.7
    14 -3 -7 81.59 16.9
    14 -3 -7 84.09 12.1
    14 -3 -7 72.39 10.9
    13 -3 7 83.99 15.4
    13 -3 7 69.79 17
    13 -3 7 88.69 16.3
    13 -3 -7 100.39 13.2
    13 -3 -7 108.39 19
    13 -3 -7 117.49 13.2
    -13 3 -7 72.99 13.6
    12 -3 7 1.1 7.1
    12 -3 7 5.5 7.2
    12 -3 7 -12 6.7
    12 -3 -7 2.5 5.7
    -12 3 -7 -2.4 5.6
    12 -3 -7 6.5 5.9
    12 -3 -7 7.4 8.1
    -11 3 7 68.39 11.4
    11 -3 7 51.69 13.8
    -11 3 7 74.39 13.9
    11 -3 7 51.49 14.2
    11 -3 -7 67.59 10.6
    11 -3 -7 57.49 10.1
    11 -3 -7 44.9 11.6
    -11 3 -7 55.29 11.1
    10 -3 7 42.5 12.8
    -10 3 7 43.3 9.1
    -10 3 7 43.6 9.6
    10 -3 7 61.89 12.8
    10 -3 -7 40.2 10.6
    -10 3 -7 62.19 11.4
    10 -3 -7 35 7.4
    10 -3 -7 28.7 7.8
    9 -3 7 55.29 11.3
    9 -3 7 38 10.4
    -9 3 7 55.69 9.7
    9 -3 -7 40.3 7.6
    9 -3 -7 49.7 8.3
    -9 3 -7 34.7 8.4
    9 -3 -7 36.5 9.3
    -8 3 7 416.36 30.4
    -8 3 7 398.56 27.4
    8 -3 7 431.36 32.9
    8 -3 7 403.86 30.8
    8 -3 -7 443.96 30.7
    8 -3 -7 388.06 27.1
    -8 3 -7 450.25 33.1
    -8 3 -7 474.85 30.9
    7 -3 7 447.06 31.7
    -7 3 7 377.86 29.4
    7 -3 7 447.06 32.7
    -7 3 7 430.06 28
    -7 3 -7 474.55 33.2
    7 -3 -7 478.75 31.3
    7 -3 -7 434.26 28.4
    -7 3 -7 482.35 31.3
    -6 3 7 30.6 6.7
    6 -3 7 30.1 8.3
    6 -3 7 48.2 9.9
    -6 3 7 40.2 8
    6 -3 -7 38.1 8.3
    -6 3 -7 34.2 7.6
    6 -3 -7 38.1 7.6
    -6 3 -7 45.4 10
    5 -3 7 48 9.6
    -5 3 7 41.5 7.7
    -5 3 7 47.6 7.3
    5 -3 7 46.8 9.7
    -5 3 -7 29.3 7.5
    5 -3 -7 26.7 6.7
    -5 3 -7 20.7 6.6
    5 -3 -7 26.3 6.4
    4 -3 7 36.3 7.7
    -4 3 7 43.5 7.6
    -4 3 7 49.5 8.3
    4 -3 7 37.4 8.6
    4 -3 -7 61.99 9.2
    -4 3 -7 67.39 10.1
    -4 3 -7 56.19 8.9
    4 -3 -7 60.69 8.9
    4 -3 -7 59.09 8.7
    3 -3 7 591.44 35
    -3 3 7 569.94 33.7
    -3 3 7 603.74 34.2
    3 -3 7 571.64 36
    3 -3 -7 575.24 34.3
    3 -3 -7 554.44 35
    -3 3 -7 579.44 35.6
    -3 3 -7 593.04 35
    3 -3 -7 523.55 33.7
    -2 3 7 428.76 28.1
    2 -3 7 491.85 29.6
    2 -3 7 514.45 27.9
    -2 3 7 512.15 28
    2 -3 -7 401.66 27.1
    -2 3 -7 415.06 26.6
    2 -3 -7 410.76 27.5
    2 -3 -7 390.86 26.5
    -2 3 -7 393.76 27.6
    1 -3 7 74.49 7.4
    -1 3 7 68.09 9.8
    -1 3 7 71.99 8.2
    1 -3 7 68.79 9.9
    1 -3 -7 78.39 8.6
    -1 3 -7 73.29 9.6
    1 -3 -7 57.99 7.2
    1 -3 -7 71.39 8.5
    -1 3 -7 68.79 9.9
    0 3 7 4.4 3.5
    0 3 7 4.8 3.3
    0 -3 7 2 3
    0 3 -7 5.1 3.6
    0 -3 -7 0.5 2.8
    0 -3 -7 7 4
    0 3 -7 -1.2 1.6
    -1 -3 7 64.89 5.3
    1 3 7 58.89 8.5
    1 3 7 55.09 8.5
    -1 -3 7 86.29 10.7
    -1 -3 -7 78.39 10.2
    -1 -3 -7 79.09 10.4
    1 3 -7 54.99 5
    1 3 -7 58.49 8.5
    -2 -3 7 358.66 19.5
    2 3 7 394.96 25.9
    -2 -3 7 362.26 23.9
    2 3 7 339.87 24.1
    -2 -3 7 367.16 19.4
    -2 -3 -7 447.26 26.4
    -2 -3 -7 391.16 25.7
    2 3 -7 410.06 24
    -3 -3 7 483.55 29.3
    3 3 7 493.45 30.6
    3 3 7 475.25 32
    -3 -3 -7 495.85 31.1
    -3 -3 -7 537.95 32.3
    -4 -3 7 34.5 3.2
    -4 -3 7 40.1 6.2
    4 3 7 38.7 8.5
    4 3 7 42.1 7.7
    -4 -3 -7 26.6 7
    -4 -3 -7 33.4 7.6
    4 3 -7 27.8 4.8
    4 3 -7 33 3.4
    -5 -3 7 23.2 3.9
    -5 -3 7 20.2 4.1
    5 3 7 14.4 5.5
    5 3 7 27.9 6.5
    -5 -3 -7 36.1 7.1
    -5 -3 -7 61.69 10.3
    -6 -3 7 35.1 5
    6 3 7 14.9 6.4
    6 3 7 35 7.1
    -6 -3 7 27.7 4.7
    -6 -3 -7 50.69 9
    -6 -3 -7 44.2 9.5
    6 3 -7 39.5 5.7
    6 3 -7 35.6 4.7
    -7 -3 7 425.06 23
    7 3 7 419.96 32
    7 3 7 464.15 28.7
    -7 -3 7 410.96 26.1
    7 3 -7 452.75 26.2
    -7 -3 -7 410.46 31.4
    7 3 -7 446.76 22.9
    -7 -3 -7 397.66 28.3
    8 3 7 377.96 30.8
    -8 -3 7 402.26 26.2
    8 3 7 457.85 27.8
    -8 -3 -7 386.56 27.4
    -8 -3 -7 388.36 30.7
    8 3 -7 409.66 25.8
    -9 -3 7 58.19 9.7
    9 3 7 47.3 11.7
    9 3 7 59.99 9.8
    9 3 -7 46.8 8.4
    -9 -3 -7 45.7 9.1
    10 3 7 52.79 8.8
    10 3 7 48.5 13
    -10 -3 7 36.7 8.9
    -10 -3 -7 60.19 9.7
    10 3 -7 45.8 9.1
    -11 -3 7 65.29 12
    11 3 7 52.99 13.3
    11 3 7 66.09 10.4
    -11 -3 -7 75.99 11.8
    11 3 -7 64.89 11.2
    12 3 7 -0.7 4.3
    12 3 7 -4.7 5.4
    12 3 -7 10.7 6.2
    -12 -3 -7 -2.4 4.3
    13 3 7 84.89 11.7
    -13 -3 7 111.69 16.5
    13 3 7 50.99 14.1
    -13 -3 -7 68.89 11
    13 3 -7 70.69 12.8
    14 3 7 65.49 17.7
    14 3 7 74.29 11.4
    -14 -3 -7 85.69 12.1
    14 3 -7 57.99 12.6
    15 3 7 67.69 18.2
    15 3 7 115.19 13.4
    -15 -3 -7 104.89 12.2
    15 3 -7 84.79 15.6
    16 3 7 38.9 9.3
    16 3 7 30.1 15.4
    16 3 7 38.4 8.1
    -16 -3 -7 39 8
    16 3 -7 44.8 13.4
    17 3 7 -6.7 12.7
    17 3 7 -6.8 6.1
    17 3 -7 -21 9.9
    18 3 7 13.5 13.4
    18 3 -7 35.3 15.1
    19 3 7 -7.4 14.8
    19 3 -7 -1.9 14.1
    19 -3 8 39.7 21
    19 -3 -8 -9.9 15
    18 -3 8 9.9 15
    18 -3 8 -14.3 13.1
    18 -3 -8 -0.5 13.6
    17 -3 8 14.5 15.4
    17 -3 8 6.3 11.2
    17 -3 -8 -10.9 12.8
    17 -3 -8 7.6 7.9
    16 -3 8 88.99 17.4
    16 -3 8 79.59 20.7
    16 -3 -8 102.09 20.6
    16 -3 -8 123.29 14.2
    16 -3 -8 83.29 12.3
    15 -3 8 14.5 12.4
    15 -3 8 36.2 11.8
    15 -3 -8 22.6 8.3
    15 -3 -8 43.5 9.5
    15 -3 -8 32.7 11.3
    14 -3 8 33.9 12.4
    14 -3 8 38.7 11.6
    14 -3 -8 37.6 9.2
    14 -3 -8 42.4 9.9
    14 -3 -8 40.7 12.1
    13 -3 8 -16.2 6.6
    13 -3 8 10 8.7
    13 -3 -8 2.4 7.7
    13 -3 -8 -1.7 5.7
    13 -3 -8 5 6.1
    -12 3 8 40.8 10
    12 -3 8 54.89 13
    12 -3 8 59.99 16.6
    12 -3 -8 47 9.2
    12 -3 -8 33 11.8
    -12 3 -8 36.7 10.2
    12 -3 -8 23.2 8
    11 -3 8 8.8 7.1
    11 -3 8 8.2 8.3
    -11 3 8 -1.3 5.9
    -11 3 8 -4.6 6.8
    11 -3 -8 -3.4 4.7
    11 -3 -8 8.7 8.9
    11 -3 -8 2.1 5.6
    -11 3 -8 -2.3 6.5
    10 -3 8 231.88 24.6
    10 -3 8 244.18 26.6
    -10 3 8 240.48 19.7
    -10 3 8 189.28 20.9
    10 -3 -8 244.18 17.9
    10 -3 -8 250.67 18.9
    10 -3 -8 178.38 25.1
    -10 3 -8 192.98 20.2
    9 -3 8 79.79 15.4
    9 -3 8 93.39 15.5
    -9 3 8 77.89 11.8
    9 -3 -8 102.09 11.7
    -9 3 -8 89.49 14.8
    9 -3 -8 102.89 15
    8 -3 8 536.25 35.2
    8 -3 8 457.45 34.9
    -8 3 8 446.06 29.7
    -8 3 8 491.95 33
    8 -3 -8 425.06 32
    8 -3 -8 453.95 30
    -8 3 -8 491.15 35.7
    -8 3 -8 449.95 32.3
    -7 3 8 95.69 14.2
    7 -3 8 135.99 15.3
    -7 3 8 84.79 11.8
    7 -3 8 96.49 19
    -7 3 -8 121.99 14
    -7 3 -8 136.29 16
    7 -3 -8 121.59 12.6
    7 -3 -8 141.39 13.8
    -6 3 8 1096.89 60.59
    6 -3 8 1152.68 63.69
    6 -3 8 1007.5 61.89
    -6 3 8 1036.2 58.29
    6 -3 -8 1071.69 60.29
    6 -3 -8 1103.19 59.29
    -6 3 -8 1061.39 62.69
    -6 3 -8 989.9 60.89
    5 -3 8 959.3 53.89
    -5 3 8 942.21 50.29
    -5 3 8 865.11 50.69
    5 -3 8 882.51 53.29
    5 -3 -8 825.32 51.59
    -5 3 -8 871.71 52.49
    5 -3 -8 897.71 51.09
    5 -3 -8 863.31 50.39
    -5 3 -8 930.51 53.49
    4 -3 8 70.09 10.9
    4 -3 8 83.69 12.3
    -4 3 8 74.79 8.8
    -4 3 8 81.89 9.2
    -4 3 -8 87.09 12.5
    4 -3 -8 57.79 9.6
    4 -3 -8 67.39 9.8
    4 -3 -8 77.79 9.2
    -4 3 -8 63.29 10.6
    -3 3 8 201.08 14.8
    3 -3 8 168.78 16
    3 -3 8 208.18 16
    -3 3 8 183.48 14.6
    3 -3 -8 166.28 14.9
    3 -3 -8 170.78 14.4
    -3 3 -8 180.68 15.7
    -3 3 -8 172.98 15
    3 -3 -8 152.48 14.2
    -2 3 8 276.97 19.5
    -2 3 8 295.37 20.7
    2 -3 8 287.27 19.2
    2 -3 8 267.57 20.7
    -2 3 -8 268.07 18.8
    2 -3 -8 247.28 19.2
    2 -3 -8 242.98 18.4
    2 -3 -8 264.47 19.6
    -2 3 -8 269.27 20.5
    1 -3 8 22.9 4.7
    1 -3 8 31.7 7.6
    -1 3 8 18.9 5.4
    -1 3 8 32.3 6.8
    -1 3 -8 28 6.6
    1 -3 -8 27.7 6.7
    1 -3 -8 30.3 6.5
    -1 3 -8 20.2 4.4
    0 3 8 41.5 7.5
    0 -3 8 49.7 8.5
    0 3 8 45.9 8.6
    0 -3 8 47.2 5.4
    0 3 -8 45.2 5.3
    0 -3 -8 38.1 7.1
    0 3 -8 46.9 8
    0 -3 -8 62.09 9.7
    -1 -3 8 13.7 2.8
    1 3 8 10.5 4.5
    -1 -3 8 7.8 4
    1 3 8 18 5
    1 3 -8 27.1 3.7
    1 3 -8 25.2 6.1
    -1 -3 -8 22.4 5.4
    -2 -3 8 237.98 12.7
    -2 -3 8 238.48 12.9
    -2 -3 8 240.98 17.8
    2 3 8 261.77 19.7
    2 3 8 203.18 17.4
    2 3 -8 265.87 17.8
    -2 -3 -8 264.47 19.2
    -2 -3 -8 278.97 19.6
    2 3 -8 228.68 12.6
    3 3 8 134.89 14.2
    3 3 8 150.88 13.7
    -3 -3 8 132.69 12.3
    3 3 -8 153.38 12.4
    -3 -3 -8 155.28 14.4
    -3 -3 -8 179.78 14.8
    4 3 8 56.99 9.6
    4 3 8 67.59 11.6
    -4 -3 8 62.89 7.2
    -4 -3 -8 69.49 10.6
    4 3 -8 59.39 7
    -4 -3 -8 58.69 10.1
    -5 -3 8 737.03 39.9
    5 3 8 764.62 48.3
    5 3 8 815.72 46.1
    -5 -3 8 779.62 42.8
    -5 -3 -8 841.12 48.6
    5 3 -8 785.92 42.4
    5 3 -8 801.02 40
    -5 -3 -8 736.53 45.9
    6 3 8 1035 56.99
    6 3 8 972.6 59.89
    -6 -3 8 968.3 52.49
    -6 -3 8 941.61 51.89
    -6 -3 -8 1002.7 59.79
    6 3 -8 1066.99 52.29
    6 3 -8 1070.79 52.59
    -6 -3 -8 940.01 56.99
    7 3 8 120.39 12.7
    -7 -3 8 115.59 8.5
    7 3 8 135.49 20.4
    -7 -3 8 97.39 10.9
    -7 -3 -8 117.89 14
    -7 -3 -8 87.59 12.8
    7 3 -8 102.19 9.6
    7 3 -8 97.79 8.1
    -8 -3 8 440.36 28.1
    -8 -3 8 431.36 23.7
    8 3 8 467.85 30.7
    8 3 8 416.46 33.7
    8 3 -8 451.05 27.8
    -8 -3 -8 466.55 34.5
    8 3 -8 464.15 23.8
    -8 -3 -8 522.65 31.9
    9 3 8 89.79 16.4
    -9 -3 8 86.59 11.7
    9 3 8 98.69 13.3
    9 3 -8 79.79 10.5
    -9 -3 -8 110.89 14.2
    10 3 8 233.28 23.9
    -10 -3 8 232.68 19.1
    10 3 8 200.88 18.4
    10 3 -8 211.58 17.7
    -10 -3 -8 226.98 19
    -11 -3 8 -9.7 4.9
    11 3 8 4.3 5.3
    11 3 8 15 10.3
    11 3 -8 3.3 5
    -11 -3 -8 5.8 5.3
    12 3 8 28.6 8.1
    -12 -3 8 48.4 10.2
    12 3 8 37.5 12.3
    -12 -3 -8 63.19 11.1
    12 3 -8 36 9.8
    13 3 8 12.1 7.2
    13 3 8 -9.1 6.6
    -13 -3 8 9.8 8.7
    -13 -3 -8 -7.6 4.9
    13 3 -8 10.1 14.3
    -14 -3 8 12.4 11.5
    14 3 8 39.4 9.7
    14 3 -8 35.7 10.9
    -14 -3 -8 42.9 8.9
    15 3 8 31.8 8.9
    15 3 8 23.1 11.9
    15 3 -8 34 11.2
    16 3 8 92.89 12.7
    16 3 8 110.09 22.5
    -16 -3 -8 82.99 11.7
    16 3 -8 98.39 25.3
    17 3 8 25.4 9
    17 3 8 32.7 18.3
    17 3 -8 15.1 12.7
    18 3 8 2.3 15.5
    18 3 -8 -22.1 11
    19 3 8 10.4 26.1
    19 3 -8 -6.4 15.1
    19 -3 9 -22.1 14.3
    19 -3 9 26 16.4
    19 -3 -9 17.6 18.9
    18 -3 9 26.5 22.2
    18 -3 9 25.8 13.3
    18 -3 -9 30.2 16.4
    17 -3 9 30.6 16.3
    17 -3 -9 22.5 8.6
    17 -3 -9 6 13.1
    16 -3 9 82.99 22.4
    16 -3 9 70.89 16.9
    16 -3 -9 67.89 11.1
    16 -3 -9 82.19 12.3
    16 -3 -9 53.29 16.6
    15 -3 9 78.79 16.6
    15 -3 9 75.29 18.8
    15 -3 -9 52.49 10.6
    15 -3 -9 47.4 13.1
    15 -3 -9 69.59 10.9
    14 -3 9 -8.3 8.1
    14 -3 9 -5.4 8
    14 -3 -9 -2.9 6
    14 -3 -9 -7.9 5.6
    14 -3 -9 -4.2 8
    13 -3 9 12.3 8.5
    13 -3 9 3 7.8
    13 -3 -9 6.5 8.4
    13 -3 -9 10.8 6.3
    13 -3 -9 12.4 6.5
    12 -3 9 108.39 18.1
    -12 3 9 110.69 14.9
    12 -3 9 65.99 16.3
    12 -3 -9 77.39 11.5
    12 -3 -9 82.09 12
    12 -3 -9 77.19 15.7
    -11 3 9 184.18 20.3
    -11 3 9 174.88 17.3
    11 -3 9 182.18 25.8
    11 -3 9 193.98 21
    -11 3 -9 141.79 17.1
    11 -3 -9 172.88 15.2
    11 -3 -9 141.89 15.3
    11 -3 -9 137.79 19.7
    -10 3 9 129.19 14.1
    10 -3 9 110.19 17.8
    10 -3 9 120.19 20.5
    -10 3 9 118.49 17.3
    -10 3 -9 135.59 18.7
    10 -3 -9 105.59 13
    9 -3 9 97.09 18.4
    9 -3 9 105.99 17.2
    -9 3 9 95.39 12.8
    -9 3 9 115.09 18.9
    9 -3 -9 105.19 12.5
    -9 3 -9 108.99 16.6
    9 -3 -9 112.29 15.6
    8 -3 9 197.18 21.4
    -8 3 9 200.78 17.3
    -8 3 9 226.78 19.9
    8 -3 9 229.68 21.7
    -8 3 -9 206.68 23.5
    -8 3 -9 222.68 20.4
    8 -3 -9 215.08 19.6
    8 -3 -9 214.58 17.8
    -7 3 9 668.23 42.9
    -7 3 9 690.53 41.2
    7 -3 9 685.53 45.3
    7 -3 9 705.23 46.9
    7 -3 -9 689.03 41.6
    -7 3 -9 720.33 46.4
    7 -3 -9 726.43 43.3
    -7 3 -9 680.93 44.3
    6 -3 9 721.73 45.3
    -6 3 9 661.03 40.7
    6 -3 9 746.93 45.8
    -6 3 9 744.73 42.7
    6 -3 -9 673.53 43.2
    6 -3 -9 692.33 41.6
    -6 3 -9 634.94 43.4
    -6 3 -9 699.43 48.3
    6 -3 -9 724.93 42.8
    5 -3 9 123.19 16.2
    -5 3 9 107.89 10.7
    5 -3 9 93.59 13.2
    -5 3 -9 91.29 13.7
    5 -3 -9 63.19 10.2
    -5 3 -9 71.09 11.9
    5 -3 -9 57.39 9.7
    5 -3 -9 71.99 11
    4 -3 9 79.89 12.6
    4 -3 9 79.09 11.5
    -4 3 9 102.09 10.5
    -4 3 9 65.09 9.5
    4 -3 -9 106.79 10.8
    -4 3 -9 88.99 12.7
    4 -3 -9 90.99 10.6
    4 -3 -9 86.39 10.4
    -4 3 -9 95.69 14
    -3 3 9 732.63 41.5
    -3 3 9 730.13 42.8
    3 -3 9 756.12 44.5
    3 -3 9 690.63 41.8
    -3 3 -9 713.53 41.8
    3 -3 -9 665.23 41.6
    3 -3 -9 661.63 41.4
    -3 3 -9 716.13 43.3
    3 -3 -9 689.33 40.9
    -2 3 9 213.38 16.8
    2 -3 9 174.08 16.8
    -2 3 9 191.08 15.7
    2 -3 9 198.08 15.1
    -2 3 -9 184.78 16.4
    2 -3 -9 180.08 14.8
    2 -3 -9 170.88 15.6
    2 -3 -9 181.58 15.5
    -2 3 -9 191.08 15
    -1 3 9 616.04 34.9
    1 -3 9 506.25 34.3
    -1 3 9 577.64 34.1
    1 -3 9 519.15 31.4
    1 -3 -9 462.95 32.5
    -1 3 -9 560.04 34.6
    1 -3 -9 584.04 34.7
    -1 3 -9 542.95 31.5
    0 -3 9 36.3 8.3
    0 -3 9 22.2 4.2
    0 3 9 14.2 5.3
    0 3 9 14.1 5.1
    0 -3 -9 26.8 6.1
    0 3 -9 25 6.6
    0 -3 -9 24.9 6.9
    1 3 9 493.95 31.9
    -1 -3 9 526.05 32.4
    -1 -3 9 493.95 27.1
    1 3 9 511.45 32.6
    -1 -3 -9 478.05 32.2
    -1 -3 -9 533.55 32.2
    1 3 -9 480.75 26.9
    1 3 -9 526.45 31.8
    2 3 9 180.78 15.9
    -2 -3 9 152.68 9.2
    -2 -3 9 156.88 14.2
    2 3 9 148.79 14.2
    -2 -3 -9 190.38 15.9
    2 3 -9 172.88 9.2
    -2 -3 -9 178.48 15.5
    2 3 -9 174.48 14.3
    -3 -3 9 592.54 35.9
    3 3 9 613.04 38.6
    3 3 9 577.34 36.9
    3 3 -9 572.84 35.1
    -3 -3 -9 639.44 38.3
    -3 -3 -9 615.24 38
    -4 -3 9 68.99 9.1
    4 3 9 57.99 10.5
    4 3 9 67.39 10.6
    4 3 -9 51.09 8
    -4 -3 -9 63.49 11.4
    -4 -3 -9 62.59 10.5
    5 3 9 62.69 10.5
    -5 -3 9 53.59 4.2
    5 3 9 45.9 10
    -5 -3 9 55.79 7.9
    -5 -3 -9 102.59 11.3
    -5 -3 -9 97.09 13.3
    5 3 -9 81.89 8.1
    6 3 9 674.03 45.2
    6 3 9 716.73 42.4
    -6 -3 9 623.74 37.8
    -6 -3 9 627.54 35.8
    6 3 -9 785.12 36.4
    -6 -3 -9 671.53 44.9
    -6 -3 -9 690.63 42.7
    7 3 9 756.82 43.8
    -7 -3 9 669.23 38
    -7 -3 9 649.04 38.1
    7 3 9 709.93 46.9
    -7 -3 -9 659.23 45.6
    7 3 -9 721.63 38.2
    7 3 -9 735.43 38.2
    -7 -3 -9 737.33 44.3
    -8 -3 9 183.98 13.8
    8 3 9 208.38 18.4
    8 3 9 188.48 20.7
    -8 -3 9 216.38 15.5
    8 3 -9 200.18 12.7
    -8 -3 -9 235.58 21.8
    8 3 -9 204.38 15
    -8 -3 -9 184.08 17.7
    9 3 9 117.49 18.8
    9 3 9 124.99 14.4
    -9 -3 9 111.99 11.5
    9 3 -9 86.19 10.1
    -9 -3 -9 119.59 15.8
    -10 -3 9 115.79 13.5
    10 3 9 157.68 22.3
    10 3 9 146.19 15.3
    10 3 -9 121.69 13.2
    -10 -3 -9 138.79 17.4
    11 3 9 121.79 21.7
    11 3 9 166.88 16.9
    -11 -3 9 147.39 15.9
    -11 -3 -9 160.98 17.4
    11 3 -9 191.28 16.7
    12 3 9 83.89 18.2
    -12 -3 9 101.79 14.6
    12 3 9 118.89 15.6
    12 3 -9 97.59 14.2
    -12 -3 -9 86.79 13.5
    13 3 9 4.3 8.3
    -13 -3 9 1.4 7
    13 3 9 -0.1 6
    -13 -3 -9 7.1 6.6
    13 3 -9 -8.9 6.2
    14 3 9 10.6 6.8
    14 3 9 -8.3 7.4
    14 3 -9 -5.2 6.2
    15 3 9 62.69 11.6
    15 3 9 37.7 18.4
    15 3 -9 53.89 13.6
    -15 -3 -9 91.29 12.8
    16 3 9 99.09 14
    16 3 9 86.89 21.5
    -16 -3 -9 87.59 12.8
    16 3 -9 95.79 17.8
    17 3 9 45.7 14.5
    17 3 9 17.3 9.3
    17 3 -9 2.7 12.2
    18 3 9 28.4 16.5
    18 3 -9 7.5 14.4
    19 3 9 14.7 14.9
    19 -3 10 18 16.1
    19 -3 10 -16.5 14.7
    19 -3 -10 -5.5 16.3
    18 -3 10 18.2 13.8
    18 -3 10 13.4 18
    18 -3 -10 -1.8 13.5
    17 -3 10 11.3 15.7
    17 -3 10 2.7 12.1
    17 -3 -10 -24.2 11.8
    17 -3 -10 7.8 8.4
    16 -3 10 13.3 11.5
    16 -3 10 24.6 16.9
    16 -3 -10 12.2 9.9
    16 -3 -10 19.4 12.2
    16 -3 -10 9.2 8.1
    15 -3 10 88.89 18.6
    15 -3 10 126.09 24.7
    15 -3 -10 112.19 19.6
    15 -3 -10 107.99 14
    15 -3 -10 110.29 13.7
    14 -3 10 11.2 10.2
    14 -3 10 -3.2 9.9
    14 -3 -10 2.6 8.6
    14 -3 -10 1.4 7
    14 -3 -10 1.1 6.7
    -13 3 10 18.9 8.5
    13 -3 10 27.4 12.3
    13 -3 -10 1 6.1
    13 -3 -10 13.9 9.5
    13 -3 -10 8.2 7
    12 -3 10 33.8 11
    -12 3 10 42.8 10.7
    12 -3 10 50.29 14.8
    12 -3 -10 14 9.1
    12 -3 -10 23 8
    12 -3 -10 10.8 5.9
    -11 3 10 152.88 15.9
    -11 3 10 114.79 17.7
    11 -3 10 131.89 19.9
    11 -3 10 124.19 20.3
    11 -3 -10 121.39 13.4
    11 -3 -10 127.19 18.1
    11 -3 -10 105.29 14.4
    10 -3 10 110.39 18.3
    -10 3 10 94.39 15
    -10 3 10 115.39 14.6
    -10 3 -10 97.09 15.9
    10 -3 -10 86.39 12.5
    -9 3 10 373.36 32.1
    9 -3 10 403.16 33.3
    9 -3 10 396.66 31.3
    -9 3 10 337.57 25.7
    -9 3 -10 402.16 29.9
    9 -3 -10 328.87 27.7
    9 -3 -10 391.66 26.9
    8 -3 10 227.78 23.1
    -8 3 10 225.58 18.8
    -8 3 10 229.88 20.4
    -8 3 -10 239.28 21.7
    8 -3 -10 252.87 19.9
    8 -3 -10 230.08 20.6
    7 -3 10 402.26 31.2
    7 -3 10 353.76 29.8
    -7 3 10 395.56 28
    -7 3 10 380.16 26.5
    7 -3 -10 422.26 29.7
    -7 3 -10 438.16 31.6
    7 -3 -10 396.96 28.1
    7 -3 -10 391.66 27.3
    -7 3 -10 373.06 29.6
    6 -3 10 137.09 16
    -6 3 10 150.98 14.3
    6 -3 10 154.28 17.4
    -6 3 10 139.39 13.7
    6 -3 -10 132.99 14
    6 -3 -10 142.39 15.1
    -6 3 -10 156.48 16.3
    6 -3 -10 156.98 15.1
    -6 3 -10 172.78 17.1
    5 -3 10 75.19 13
    -5 3 10 96.89 10.7
    -5 3 10 80.19 9.5
    5 -3 10 95.99 14.1
    -5 3 -10 84.49 13.3
    5 -3 -10 71.29 10.7
    5 -3 -10 76.69 11.5
    -5 3 -10 89.79 13.2
    5 -3 -10 71.79 11.3
    4 -3 10 226.88 20.8
    -4 3 10 230.18 18.4
    -4 3 10 239.68 18
    4 -3 10 236.68 19.5
    -4 3 -10 225.78 19.3
    4 -3 -10 252.97 18.7
    -4 3 -10 265.47 20.9
    4 -3 -10 230.58 18.9
    4 -3 -10 212.28 18.2
    -3 3 10 48.4 9
    -3 3 10 64.19 10.4
    3 -3 10 59.49 9.6
    3 -3 10 61.09 11.6
    -3 3 -10 72.09 10.7
    -3 3 -10 83.29 13
    3 -3 -10 75.09 11.1
    3 -3 -10 68.79 10.9
    3 -3 -10 80.39 9.4
    -2 3 10 87.09 11.8
    -2 3 10 69.49 10.1
    2 -3 10 78.49 9.2
    2 -3 10 68.29 11.8
    -2 3 -10 76.19 11.4
    2 -3 -10 71.29 10.9
    2 -3 -10 72.59 10
    2 -3 -10 63.09 9.9
    -2 3 -10 60.99 9.3
    1 -3 10 77.89 8.6
    -1 3 10 84.99 11.9
    -1 3 10 67.49 10.6
    1 -3 -10 106.69 11.6
    1 -3 -10 80.59 9.6
    -1 3 -10 67.49 10.4
    0 -3 10 2342.37 119.09
    0 -3 10 2171.08 113.39
    0 3 10 2144.09 117.49
    0 3 10 2424.56 118.69
    0 -3 -10 2350.36 117.79
    0 -3 -10 2234.88 118.49
    0 3 -10 2199.48 117.69
    0 3 -10 2213.78 113.29
    -1 -3 10 67.39 5.8
    -1 -3 10 57.99 9.4
    1 3 10 67.69 11
    1 3 10 60.89 10
    1 3 -10 53.49 9.3
    -1 -3 -10 53.79 9.4
    -1 -3 -10 45 8.7
    1 3 -10 41.2 5.1
    -2 -3 10 40.3 3.6
    -2 -3 10 46.7 8.8
    2 3 10 67.59 11.7
    2 3 10 55.59 10.1
    -2 -3 -10 48.2 9.6
    2 3 -10 47 8.2
    -2 -3 -10 42.4 9.6
    2 3 -10 45 3.6
    3 3 10 53.49 10.3
    3 3 10 68.39 11
    -3 -3 10 46.2 8.6
    -3 -3 -10 53.49 9.5
    -3 -3 -10 68.29 10.8
    3 3 -10 43.1 8.2
    -4 -3 10 199.68 16.6
    4 3 10 204.28 18.4
    4 3 10 239.58 20.5
    -4 -3 -10 231.98 19.3
    -4 -3 -10 231.58 19.5
    4 3 -10 204.78 16.4
    5 3 10 83.89 14.1
    -5 -3 10 66.59 9.6
    5 3 10 69.19 11.8
    5 3 -10 81.09 9
    -5 -3 -10 85.89 12.4
    -5 -3 -10 80.49 13.2
    -6 -3 10 133.29 11.8
    6 3 10 133.39 19.6
    6 3 10 156.58 15.4
    -6 -3 10 127.19 8.7
    6 3 -10 147.29 8.8
    6 3 -10 134.59 11.5
    -6 -3 -10 146.59 16.1
    -6 -3 -10 133.59 15.2
    7 3 10 396.56 31
    7 3 10 406.46 28.1
    -7 -3 10 360.36 22.9
    -7 -3 10 343.87 21.6
    7 3 -10 390.56 25
    -7 -3 -10 374.56 28
    -7 -3 -10 385.16 30
    8 3 10 231.68 20.7
    8 3 10 262.97 24.7
    -8 -3 10 219.28 15.2
    -8 -3 -10 255.27 21.5
    8 3 -10 239.38 16.2
    8 3 -10 248.38 15.6
    -9 -3 10 392.66 23.6
    9 3 10 382.96 28.6
    9 3 10 397.16 33.3
    -9 -3 10 335.97 24
    9 3 -10 393.96 24.5
    9 3 -10 374.36 21.1
    -9 -3 -10 363.56 28.3
    10 3 10 101.69 14.7
    10 3 10 59.59 22.3
    -10 -3 10 141.29 13
    -10 -3 -10 122.39 16.6
    10 3 -10 96.79 11.3
    11 3 10 107.49 15.7
    -11 -3 10 103.29 14.5
    11 3 10 92.19 18.5
    11 3 -10 137.29 13.7
    -11 -3 -10 148.49 16.1
    12 3 10 27.4 12.7
    12 3 10 31.9 9.6
    -12 -3 10 22.9 8.3
    12 3 -10 23.4 7.3
    13 3 10 3.6 9.2
    13 3 10 20.7 8.8
    -13 -3 -10 12.6 7.4
    13 3 -10 15.1 7.9
    -14 -3 10 0.4 7.5
    14 3 10 9.8 8
    14 3 10 0.9 10.8
    14 3 -10 3.5 7.1
    -14 -3 -10 -12.5 6.4
    15 3 10 106.09 23.6
    15 3 10 116.89 16.4
    15 3 -10 107.09 17.4
    -15 -3 -10 106.49 15.3
    16 3 10 8.4 12.6
    16 3 10 39 10.8
    16 3 -10 21.3 11.5
    -16 -3 -10 8.9 8.4
    17 3 10 44.4 17.5
    17 3 10 -3 9.3
    17 3 -10 -5.9 11.2
    18 3 10 9.7 16.2
    18 3 -10 -8.9 12.5
    19 3 10 9.6 17.5
    19 3 -10 -23.6 12.3
    18 -3 11 17.2 15.1
    18 -3 11 19 18.3
    18 -3 -11 23.2 14.8
    17 -3 11 227.38 26.6
[truncated: 1,632,827 more chars]
