# Supplementary material for: A mixed-valence [CoII 4CoIII 2] cluster with defect disk-shaped topology
Source: Acta Crystallogr C Struct Chem. 2022 Aug 26;78(Pt 9):488–92. doi: 10.1107/S2053229622005885 (PMC9444020; doi:10.1107/S2053229622005885)
Supplement: Supplementary file 2 [file c-78-00488-Isup2.hkl]

#
# h,k,l, Fc-squared, Fo-squared, sigma(Fo-squared), status flag
#
data_I
_shelx_title ' o_a.res in P2(1)2(1)2(1)'
_shelx_refln_list_code          4
_shelx_F_calc_maximum      487.77
_exptl_crystal_F_000      3312.00
_reflns_d_resolution_high  0.7694

loop_
 _space_group_symop_operation_xyz
 'x, y, z'
 '-x+1/2, -y, z+1/2'
 '-x, y+1/2, -z+1/2'
 'x+1/2, -y+1/2, -z'

_cell_length_a    15.4873
_cell_length_b    16.2116
_cell_length_c    28.1099
_cell_angle_alpha  90.000
_cell_angle_beta   90.000
_cell_angle_gamma  90.000

_shelx_F_squared_multiplier     1.000

loop_
 _refln_index_h
 _refln_index_k
 _refln_index_l
 _refln_F_squared_calc
 _refln_F_squared_meas
 _refln_F_squared_sigma
 _refln_observed_status
   4   0   0       2329.30       5762.34       243.02 o
   6   0   0       1390.50       1095.17        65.77 o
   8   0   0      92512.69      89238.49      2041.83 o
  10   0   0       2758.02       2680.06       477.84 o
  12   0   0        104.06        160.25        77.99 o
  14   0   0      11024.60      10795.74       529.48 o
  16   0   0        873.21        556.47       462.11 o
  18   0   0       1723.92       1441.74       450.01 o
  20   0   0         15.31        803.25       442.76 o
   3   1   0       1503.62       3440.11       110.27 o
   4   1   0      30969.12      26524.45       481.60 o
   5   1   0        237.83        248.61        23.46 o
   6   1   0        292.89        287.50        32.14 o
   7   1   0      56251.29      50805.33       915.87 o
   8   1   0         67.02         70.19        23.07 o
   9   1   0      13882.55      15211.18       358.61 o
  10   1   0        654.43        841.18        59.95 o
  11   1   0        437.21        558.66        80.39 o
  12   1   0        722.23        716.86        67.22 o
  13   1   0       4541.28       4563.90       237.49 o
  14   1   0        125.31        214.22        81.61 o
  15   1   0          5.65        -27.85       103.37 o
  16   1   0       3386.36       3365.66       201.76 o
  17   1   0          7.61         46.65       149.57 o
  18   1   0        817.02       1148.46       298.50 o
  19   1   0        477.02        201.18       252.65 o
  20   1   0         31.91        181.46       401.63 o
   0   2   0     206219.91     217706.50      7473.78 o
   1   2   0      36314.35      56422.67      1967.19 o
   3   2   0       2445.89       1485.63       264.82 o
   4   2   0       1078.33       2231.74       106.40 o
   5   2   0       7429.14       4181.75        99.39 o
   6   2   0      31725.85      26831.54       602.25 o
   7   2   0         17.56        -11.87        19.11 o
   8   2   0      20113.18      20312.02       375.43 o
   9   2   0      23434.85      21978.44       529.90 o
  10   2   0       4188.65       3329.53       157.97 o
  11   2   0       3846.76       4334.04       189.73 o
  12   2   0      18695.99      19383.50       599.91 o
  13   2   0         25.99        122.60       112.53 o
  14   2   0        660.29        528.17       101.60 o
  15   2   0       3797.19       3841.13       230.92 o
  16   2   0        309.42        428.53       118.71 o
  17   2   0        349.19        385.09       116.53 o
  18   2   0        108.29         66.43       190.73 o
  19   2   0        359.98        437.92       272.02 o
  20   2   0          9.80       -359.29       359.29 o
   1   3   0       9139.95       5157.62       120.53 o
   2   3   0      15586.14      16417.73       377.64 o
   4   3   0      10146.08       8877.85       214.24 o
   5   3   0        958.17        667.13        42.31 o
   6   3   0       5637.77       4241.84       150.66 o
   7   3   0       7500.94       7283.73       171.96 o
   8   3   0       5897.63       5814.83       199.61 o
   9   3   0      10391.44       9491.59       286.58 o
  10   3   0      25429.27      24243.41       591.56 o
  11   3   0       2169.23       1898.85       143.29 o
  12   3   0        287.19        505.12        98.35 o
  13   3   0       1167.56       1194.63       138.42 o
  14   3   0       1999.38       2092.05       179.59 o
  15   3   0         50.11        -58.74        88.98 o
  16   3   0        396.00        184.22       116.99 o
  17   3   0         98.26        116.98       124.81 o
  18   3   0         80.19       -195.80       195.80 o
  19   3   0         17.28         22.43       244.48 o
   0   4   0      83567.41      77607.54      1588.53 o
   1   4   0      27546.51      30377.24       547.69 o
   2   4   0       6131.56       5761.11       134.23 o
   3   4   0       5517.26       6464.23       296.11 o
   4   4   0       5425.13       4562.34       186.99 o
   5   4   0         48.45        485.00       217.58 o
   6   4   0        424.94        250.57        48.76 o
   7   4   0        603.41        718.76        49.72 o
   8   4   0      15031.98      14004.45       300.40 o
   9   4   0      11416.42      10727.11       313.05 o
  10   4   0         73.14        197.02        58.93 o
  11   4   0       3546.76       4221.96       222.62 o
  12   4   0        854.47       1117.07       170.70 o
  13   4   0       3255.70       3192.94       247.19 o
  14   4   0       2399.42       2757.26       231.88 o
  15   4   0        444.83        226.64       171.46 o
  16   4   0         99.51         35.13       190.19 o
  17   4   0         32.49        -69.69       159.25 o
  18   4   0        780.31        407.10       365.33 o
  19   4   0        346.84        291.02       292.75 o
   1   5   0      22986.48      17023.79       293.69 o
   2   5   0       4620.03       5601.93       138.10 o
   3   5   0       2080.42       2477.88        84.39 o
   4   5   0      17208.62      14081.90       303.81 o
   5   5   0       4654.81       5772.49       155.20 o
   6   5   0        608.26        989.41       131.18 o
   7   5   0          2.23        154.95        38.22 o
   8   5   0         95.47         78.66        33.36 o
   9   5   0       1334.57       1510.50        84.43 o
  10   5   0       1114.81       1083.79       132.19 o
  11   5   0        389.48        243.86        94.55 o
  12   5   0         92.92        -88.72        88.72 o
  13   5   0        155.72        -95.68        95.68 o
  14   5   0         72.20         25.95       108.45 o
  15   5   0          0.96        -91.62       118.78 o
  16   5   0        583.93        213.77       163.41 o
  17   5   0         26.59         47.64       160.81 o
  18   5   0        673.24        608.32       207.35 o
  19   5   0         19.89       -262.74       262.74 o
   0   6   0       1452.85       1970.25       155.81 o
   1   6   0      22104.25      19456.47       323.11 o
   2   6   0       8883.74       7040.09       162.50 o
   3   6   0       2604.10       3385.19       107.66 o
   4   6   0       4647.18       3610.74       113.10 o
   5   6   0       3781.60       3702.06       116.39 o
   6   6   0        774.31        682.86        58.89 o
   7   6   0        914.40        923.70        76.32 o
   8   6   0       4558.46       5008.95       381.31 o
   9   6   0        769.61        577.22        71.82 o
  10   6   0       8490.81       7988.37       300.81 o
  11   6   0       1860.37       1531.15       159.70 o
  12   6   0         85.17        -93.01        93.01 o
  13   6   0        169.63        -19.42       116.40 o
  14   6   0        376.02         95.47       127.45 o
  15   6   0        158.88        340.49       156.41 o
  16   6   0        439.75        426.98       180.51 o
  17   6   0       1178.94       1221.56       307.89 o
  18   6   0         52.77        -81.77       226.68 o
  19   6   0         37.81        -53.47       266.82 o
   1   7   0       4936.25       5340.33       128.37 o
   2   7   0      20617.48      20883.68       352.80 o
   3   7   0        682.18       1038.67        65.58 o
   4   7   0       3245.50       3949.73       126.06 o
   5   7   0        150.79        214.64        42.67 o
   6   7   0          2.98        -12.66        29.48 o
   7   7   0       8324.68       7505.95       293.54 o
   8   7   0       6321.38       6346.76       248.80 o
   9   7   0      20662.71      21797.25      1030.52 o
  10   7   0        889.19        889.47       119.59 o
  11   7   0       1218.19       1214.93       182.50 o
  12   7   0        403.36        431.63       145.87 o
  13   7   0       3416.55       3978.68       501.91 o
  14   7   0       1757.52       1946.04       248.41 o
  15   7   0       4484.07       5437.08       421.58 o
  16   7   0        360.01        225.26       199.53 o
  17   7   0        678.26        799.47       203.87 o
  18   7   0          2.84       -186.50       186.50 o
   0   8   0      25939.01      26138.43       670.58 o
   1   8   0         63.96         31.24        28.19 o
   2   8   0       5824.17       5284.81       134.47 o
   3   8   0       2989.68       2385.55       101.62 o
   4   8   0       1011.83        858.55        65.07 o
   5   8   0       3688.77       3794.54       128.18 o
   6   8   0      16194.76      17061.83       341.85 o
   7   8   0       1689.19       2349.43       315.25 o
   8   8   0      42011.54      44298.50      1090.03 o
   9   8   0       2454.80       3045.41       140.32 o
  10   8   0        178.52        224.33       100.47 o
  11   8   0       2837.96       3098.24       159.38 o
  12   8   0        383.60        486.48       144.22 o
  13   8   0        637.55        869.13       416.94 o
  14   8   0       1172.03       1146.55       205.12 o
  15   8   0          5.11        -55.75       148.05 o
  16   8   0       3956.68       3212.29       369.59 o
  17   8   0          2.16        -69.95       271.97 o
  18   8   0        627.33        773.27       244.84 o
   1   9   0       9711.01      10552.29       241.46 o
   2   9   0       8455.00       7517.32       191.06 o
   3   9   0        266.34        193.93        41.96 o
   4   9   0          1.03        -34.39        34.39 o
   5   9   0         18.24          1.49        42.57 o
   6   9   0       1687.65       1260.00        95.17 o
   7   9   0      27660.20      28031.01       659.38 o
   8   9   0       4718.61       4781.62       185.21 o
   9   9   0       1345.16       1354.46       102.19 o
  10   9   0       1295.24       1581.96       134.20 o
  11   9   0          0.63         27.28        61.91 o
  12   9   0        825.49       1142.24       318.66 o
  13   9   0        612.20        740.73       285.04 o
  14   9   0        946.48       1524.78       242.16 o
  15   9   0       4864.37       6361.74       455.73 o
  16   9   0        401.73        136.73       192.37 o
  17   9   0        245.04        431.76       229.30 o
  18   9   0        656.77        692.45       273.60 o
   0  10   0       8747.71       7908.50       327.18 o
   1  10   0      17939.35      17769.96       347.64 o
   2  10   0        196.57        192.30        44.67 o
   3  10   0       6198.67       7263.96       191.38 o
   4  10   0       3752.86       4096.49       157.66 o
   5  10   0       8014.70       7898.19       250.10 o
   6  10   0       9054.94       9392.86       272.52 o
   7  10   0       4224.89       4457.11       183.28 o
   8  10   0       4800.67       5386.98       226.13 o
   9  10   0       1351.39       1616.17       123.67 o
  10  10   0       2139.86       2434.77       162.57 o
  11  10   0       2634.07       3291.62       229.97 o
  12  10   0       1019.20       1235.30       126.95 o
  13  10   0        812.40        926.93       197.60 o
  14  10   0        880.47        769.04       208.31 o
  15  10   0       1827.51       2447.63       378.45 o
  16  10   0        110.58         -3.81       254.67 o
  17  10   0       1487.62       1899.73       310.93 o
   1  11   0       1689.74       1448.59       108.48 o
   2  11   0      20423.98      20456.57       441.74 o
   3  11   0          5.77         -1.32        50.24 o
   4  11   0        359.59        509.93        70.31 o
   5  11   0       1449.83       1291.36       107.11 o
   6  11   0       7183.72       7525.00       254.32 o
   7  11   0        296.38        336.83        88.99 o
   8  11   0         49.96        126.73        72.90 o
   9  11   0       2885.35       3737.84       287.24 o
  10  11   0       5723.76       7002.78       294.78 o
  11  11   0       2631.09       3062.32       304.78 o
  12  11   0        456.99        598.09       101.48 o
  13  11   0        345.86        354.79       115.66 o
  14  11   0       2092.81       2524.38       306.63 o
  15  11   0        157.44         79.20       176.08 o
  16  11   0       2730.86       2888.44       347.48 o
  17  11   0          2.33       -126.33       230.36 o
   0  12   0       2576.57       2710.46       267.58 o
   1  12   0       6537.18       6745.38       267.25 o
   2  12   0       2573.70       2609.47       169.68 o
   3  12   0       1818.25       2152.47       159.68 o
   4  12   0         30.49        -19.02        63.97 o
   5  12   0       2800.68       2490.10       150.56 o
   6  12   0        756.98        404.32        82.25 o
   7  12   0        783.26        577.41       119.69 o
   8  12   0        482.38        410.00       108.31 o
   9  12   0       2256.78       2795.90       200.66 o
  10  12   0       4907.12       5201.00       279.13 o
  11  12   0        928.85        873.40       122.98 o
  12  12   0       8414.67       9055.90       490.03 o
  13  12   0          0.08        -50.21        83.20 o
  14  12   0       1101.41       1108.90       272.15 o
  15  12   0        469.03        287.83       307.27 o
  16  12   0          1.25       -210.23       210.23 o
   1  13   0        955.03        959.52       154.95 o
   2  13   0        278.93        106.20        87.10 o
   3  13   0         88.52        -77.30        77.30 o
   4  13   0       4042.19       4091.49       227.55 o
   5  13   0        634.54        423.21        95.35 o
   6  13   0       1850.09       2294.35       181.61 o
   7  13   0       1106.15        698.30       133.71 o
   8  13   0       2058.20       1999.65       177.07 o
   9  13   0       2524.29       2624.54       200.88 o
  10  13   0       2442.04       2524.69       207.35 o
  11  13   0       1269.63       1713.85       194.98 o
  12  13   0         27.73       -116.28       116.28 o
  13  13   0        713.96        847.79       164.02 o
  14  13   0          0.77       -117.78       207.43 o
  15  13   0        491.74        275.73       260.63 o
   0  14   0       1974.83       1864.68       239.04 o
   1  14   0       1416.54       1760.05       275.15 o
   2  14   0       2934.10       2662.88       191.87 o
   3  14   0       1777.71       1689.30       152.51 o
   4  14   0        274.06        328.38       108.43 o
   5  14   0        582.96        654.74       127.77 o
   6  14   0        103.38        231.71       126.14 o
   7  14   0        314.91        501.65       116.38 o
   8  14   0       1522.24       1785.35       169.44 o
   9  14   0        442.35        606.41       135.07 o
  10  14   0         24.35       -131.78       131.78 o
  11  14   0        319.20        447.67       136.46 o
  12  14   0         35.69        -57.11       152.79 o
  13  14   0         85.13        121.12       146.68 o
  14  14   0         96.91       -131.75       205.24 o
  15  14   0        330.72        245.60       339.03 o
   1  15   0         14.91        -70.90        89.20 o
   2  15   0         65.03        182.44       107.72 o
   3  15   0       2429.51       2636.14       210.95 o
   4  15   0       1112.97       1079.85       137.38 o
   5  15   0         50.82         -6.43        95.70 o
   6  15   0        955.30       1150.58       150.72 o
   7  15   0         15.41         33.27       100.65 o
   8  15   0        736.13        859.79       158.54 o
   9  15   0         34.96       -116.92       116.92 o
  10  15   0        795.91        565.35       164.05 o
  11  15   0         24.89       -108.47       151.89 o
  12  15   0        213.24        108.43       182.82 o
  13  15   0         61.41       -206.23       206.23 o
  14  15   0         97.58        -80.89       272.26 o
   0  16   0         99.07         53.44       149.71 o
   1  16   0         13.98        -40.52       128.51 o
   2  16   0        165.71         82.80       111.38 o
   3  16   0       1553.17       1509.96       264.68 o
   4  16   0        145.07       -113.46       113.46 o
   5  16   0       2561.38       2906.79       230.01 o
   6  16   0        591.62        816.43       150.02 o
   7  16   0       1502.70       1372.29       223.04 o
   8  16   0         52.19        155.62       191.30 o
   9  16   0        469.02        216.75       174.54 o
  10  16   0          0.98       -122.80       126.91 o
  11  16   0        552.06        668.57       218.84 o
  12  16   0         30.47       -154.80       154.80 o
  13  16   0        121.42       -166.68       277.97 o
   1  17   0          6.83        -98.44        98.44 o
   2  17   0          3.70        -98.12        98.12 o
   3  17   0        109.77        133.69       129.46 o
   4  17   0       1291.25        881.08       226.45 o
   5  17   0        377.42        260.38       200.10 o
   6  17   0        971.61        853.80       206.57 o
   7  17   0       1656.86       1357.88       200.17 o
   8  17   0       1456.13       1005.69       176.11 o
   9  17   0          3.92       -176.66       176.66 o
  10  17   0        921.87        625.86       188.77 o
  11  17   0        164.03       -151.85       151.85 o
   0  18   0         46.41        196.64       218.99 o
   1  18   0         46.05       -116.11       116.11 o
   2  18   0        819.14        749.47       192.22 o
   3  18   0       1057.43       1144.64       210.97 o
   4  18   0       1420.08       1230.04       214.13 o
   5  18   0         96.27       -102.18       190.32 o
   6  18   0        202.66       -155.40       155.40 o
   7  18   0        893.43        901.02       190.76 o
   8  18   0          0.54       -146.32       146.32 o
   9  18   0        287.16        -40.81       195.94 o
  10  18   0        944.79        643.15       238.63 o
   1  19   0       1471.11       1853.79       258.08 o
   2  19   0        380.81        277.62       178.71 o
   3  19   0       4042.94       3759.48       358.57 o
   4  19   0          1.28       -142.41       142.41 o
   5  19   0        171.63        134.05       185.78 o
   6  19   0          0.21       -282.38       415.88 o
   7  19   0          1.50       -143.57       158.60 o
   8  19   0        475.19        126.56       243.05 o
   0  20   0       1008.97       1365.72       332.90 o
   1  20   0        198.54         58.50       202.91 o
   2  20   0        292.40        391.76       201.36 o
   3  20   0          1.23       -234.24       234.24 o
   4  20   0       1593.40       1559.27       250.26 o
   5  20   0         77.17       -234.82       234.82 o
   6  20   0        176.86       -197.31       197.31 o
   1  21   0       1372.01       1175.20       256.43 o
   3   0   1      18836.90      21799.44       371.88 o
   4   0   1       8334.78      11113.20       243.73 o
   5   0   1       3633.61       3706.10        95.55 o
   6   0   1      18289.96      17526.92       412.66 o
   7   0   1       2172.77       1944.02        75.05 o
   8   0   1      23653.53      19968.38       419.53 o
   9   0   1        430.29        426.72        44.45 o
  10   0   1       5407.37       5571.71       143.31 o
  11   0   1         94.61        157.74        42.19 o
  12   0   1        216.96        229.62        56.96 o
  13   0   1        689.09        668.93       107.54 o
  14   0   1        488.54        480.26        74.88 o
  15   0   1       2380.99       2783.76       170.14 o
  16   0   1        616.51       1089.64       197.04 o
  17   0   1       2590.25       2638.57       387.96 o
  18   0   1       1740.81       1162.84       302.58 o
  19   0   1        211.95         62.96       244.36 o
  20   0   1        139.58        -72.32       273.14 o
 -20   1   1         24.60       -277.02       277.02 o
 -19   1   1        388.08        389.11       272.39 o
 -18   1   1       3232.70       2422.29       371.74 o
 -17   1   1       3872.84       3969.37       229.41 o
 -16   1   1       5039.47       5215.99       253.17 o
 -15   1   1       1225.40        967.60       166.89 o
 -14   1   1        536.29        573.80       102.30 o
 -13   1   1         37.99         78.75       112.06 o
 -12   1   1       1310.95       1490.13       129.43 o
 -11   1   1       1600.83       1602.77        89.23 o
 -10   1   1       5795.78       5788.02       141.72 o
  -9   1   1       8851.27       8253.00       259.29 o
  -8   1   1       1937.73       1907.89        67.50 o
  -7   1   1      16845.50      15988.87       302.05 o
  -6   1   1      37684.44      31180.90       539.92 o
  -5   1   1      20322.43      18947.71       361.47 o
  -4   1   1      38971.93      41293.18       824.88 o
  -3   1   1      31381.31      21838.04       591.33 o
  -2   1   1      12227.89      13975.96       490.14 o
   2   1   1      12478.72      11749.77       900.52 o
   3   1   1      32799.34      23540.03       606.69 o
   4   1   1      36711.45      38345.53       741.55 o
   5   1   1      19395.80      18849.10       389.92 o
   6   1   1      36540.13      30597.83       576.05 o
   7   1   1      17135.06      16073.97       327.24 o
   8   1   1       1926.86       1918.18       118.52 o
   9   1   1       8312.69       7850.51       181.75 o
  10   1   1       5666.76       5716.75       199.55 o
  11   1   1       1679.84       1784.13        91.26 o
  12   1   1       1103.61       1152.25        85.55 o
  13   1   1         48.53         24.99        50.46 o
  14   1   1        490.12        337.99        91.10 o
  15   1   1       1305.83        995.41       112.68 o
  16   1   1       4938.18       4732.28       262.21 o
  17   1   1       4001.60       4723.40       897.61 o
  18   1   1       3536.97       3169.10       432.58 o
  19   1   1        437.61         64.64       265.69 o
  20   1   1         12.68       -266.02       266.02 o
 -20   2   1         10.65       -389.53       389.53 o
 -19   2   1        478.72        133.66       260.86 o
 -18   2   1       1205.40       1549.43       202.34 o
 -17   2   1       5508.44       6216.95       343.56 o
 -16   2   1       3791.77       4614.51       404.01 o
 -15   2   1       1338.90       1445.20       202.46 o
 -14   2   1        676.22        698.22       115.05 o
 -13   2   1       1352.04       1476.02       177.25 o
 -12   2   1        560.94        463.04       110.97 o
 -11   2   1       2313.09       2235.96       149.76 o
 -10   2   1       6063.09       5585.66       177.64 o
  -9   2   1       2942.03       2050.96       102.19 o
  -8   2   1      10938.67      11069.10       321.31 o
  -7   2   1       5106.33       5337.22       155.07 o
  -6   2   1      14938.44      13673.75       302.75 o
  -5   2   1      26595.43      25116.41       648.40 o
  -4   2   1       3477.37       2411.30        83.29 o
  -3   2   1      11900.73      10553.60       309.85 o
  -2   2   1      34673.50      30003.96       935.39 o
   1   2   1       6792.95       3349.00       216.54 o
   2   2   1      33556.17      29760.06      1079.77 o
   3   2   1      12963.13      12572.08       287.80 o
   4   2   1       3858.89       2577.26        98.49 o
   5   2   1      27653.35      25004.35       557.71 o
   6   2   1      13961.83      13088.43       276.53 o
   7   2   1       5176.33       5313.75       141.07 o
   8   2   1      10852.88      10821.59       245.23 o
   9   2   1       3133.78       2294.84        94.42 o
  10   2   1       5981.81       6029.01       168.33 o
  11   2   1       2704.75       2610.41       107.11 o
  12   2   1        474.66        416.95        61.18 o
  13   2   1       1361.21       1602.54       145.57 o
  14   2   1        736.68        560.30       105.71 o
  15   2   1       1187.90       1250.45       192.97 o
  16   2   1       3987.24       4652.68       254.04 o
  17   2   1       5622.36       6529.54       341.08 o
  18   2   1       1316.82       1415.18       204.72 o
  19   2   1        487.47        191.40       265.02 o
  20   2   1         17.28        -89.01       462.11 o
 -19   3   1         32.46        -34.79       245.14 o
 -18   3   1        894.55        976.82       203.07 o
 -17   3   1       2101.72       2220.54       249.16 o
 -16   3   1       3148.56       3699.70       828.12 o
 -15   3   1       2222.66       2231.07       231.67 o
 -14   3   1        123.43          1.34        86.87 o
 -13   3   1       3891.62       4324.13       380.58 o
 -12   3   1       1984.42       1671.26       170.65 o
 -11   3   1       1921.53       1746.23       136.00 o
 -10   3   1       7729.53       8133.01       243.67 o
  -9   3   1       6160.18       6902.54       198.71 o
  -8   3   1      14523.67      14237.65       381.90 o
  -7   3   1       3482.60       2945.41       108.75 o
  -6   3   1      19648.00      16795.43       342.56 o
  -5   3   1       5528.04       4869.13       118.08 o
  -4   3   1      21082.91      22802.65       405.99 o
  -3   3   1      21612.40      19602.92       644.71 o
  -2   3   1       8897.15       9844.29       407.36 o
  -1   3   1      22392.26      23547.67       594.85 o
   0   3   1      15826.35      17047.60       276.09 o
   1   3   1      21115.59      22581.91       347.42 o
   2   3   1       8052.91       8355.96       366.66 o
   3   3   1      20976.78      19232.68       594.79 o
   4   3   1      21008.59      22481.83       427.73 o
   5   3   1       5656.22       4827.11       114.85 o
   6   3   1      19263.24      16200.72       335.04 o
   7   3   1       3106.34       2716.65        96.46 o
   8   3   1      14361.77      14583.92       328.87 o
   9   3   1       6396.90       7020.82       191.13 o
  10   3   1       7598.90       8109.66       313.81 o
  11   3   1       1680.60       1764.92       133.52 o
  12   3   1       1757.72       1536.23       142.05 o
  13   3   1       3480.37       3872.58       232.03 o
  14   3   1        176.19         67.29        85.94 o
  15   3   1       2406.18       2608.39       202.33 o
  16   3   1       3084.72       2766.75       213.49 o
  17   3   1       2067.52       1840.94       187.68 o
  18   3   1       1016.87       1079.97       262.62 o
  19   3   1         25.32       -238.26       247.26 o
 -19   4   1        106.58       -107.09       257.44 o
 -18   4   1        100.61       -151.23       151.23 o
 -17   4   1       2022.64       1730.96       210.27 o
 -16   4   1       1513.06       1671.44       252.44 o
 -15   4   1        981.87        836.59       279.34 o
 -14   4   1        171.76         59.05       171.12 o
 -13   4   1        794.56        909.91       129.06 o
 -12   4   1       3028.45       3484.02       248.57 o
 -11   4   1        141.39        169.07        83.89 o
 -10   4   1       1447.64       1327.52       122.52 o
  -9   4   1      13680.38      13583.06       359.15 o
  -8   4   1       9951.84       9286.67       251.94 o
  -7   4   1        414.87        554.33        55.98 o
  -6   4   1       1823.94       1418.62        65.89 o
  -5   4   1      20989.79      19852.07       368.59 o
  -4   4   1       3263.27       3257.21       102.59 o
  -3   4   1       1758.21       2703.83       606.94 o
  -2   4   1       3194.21       3624.62        97.47 o
  -1   4   1       2558.50       4307.66       405.89 o
   1   4   1       3516.71       5641.21       172.91 o
   2   4   1       3359.09       3655.87        93.05 o
   3   4   1       1412.60       1805.72       385.31 o
   4   4   1       3002.78       3161.03       134.15 o
   5   4   1      20705.35      19229.86       463.68 o
   6   4   1       1925.69       1370.17        79.30 o
   7   4   1        504.28        667.33        39.14 o
   8   4   1      10151.77       9726.40       230.62 o
   9   4   1      13995.87      13898.94       330.51 o
  10   4   1       1276.23       1071.29       108.42 o
  11   4   1         94.86        129.90        84.61 o
  12   4   1       3180.84       3507.04       240.77 o
  13   4   1        651.01        858.43       133.36 o
  14   4   1        179.62         63.17        98.04 o
  15   4   1       1136.18       1241.58       170.03 o
  16   4   1       1421.89       1208.07       195.23 o
  17   4   1       2100.38       1804.83       320.61 o
  18   4   1         97.24       -116.80       223.21 o
  19   4   1         85.68         71.81       343.56 o
 -19   5   1        153.77        -46.62       259.05 o
 -18   5   1        324.40         44.62       184.92 o
 -17   5   1        685.45        702.59       196.11 o
 -16   5   1       2316.17       2485.86       276.49 o
 -15   5   1        958.03        815.67       178.90 o
 -14   5   1        328.40        247.66       112.37 o
 -13   5   1        717.16        655.06       132.00 o
 -12   5   1       1004.00       1275.99       147.22 o
 -11   5   1        414.07        499.42       121.78 o
 -10   5   1      22104.34      22103.76       597.03 o
  -9   5   1      16735.38      16007.55       390.30 o
  -8   5   1      28750.97      27799.73       600.33 o
  -7   5   1       2258.99       2524.07        97.97 o
  -6   5   1       9786.31       9132.31       224.31 o
  -5   5   1       3543.33       4524.96       139.12 o
  -4   5   1       7564.39       8134.60       518.48 o
  -3   5   1       2325.30       2064.37        78.76 o
  -2   5   1      36115.62      35670.37       634.03 o
  -1   5   1      19460.12      18877.11       318.43 o
   0   5   1       8390.05      11025.77       205.25 o
   1   5   1      19325.68      18274.11       315.20 o
   2   5   1      37292.70      36454.74       573.26 o
   3   5   1       2698.02       2305.75        87.21 o
   4   5   1       7341.58       7950.05       460.18 o
   5   5   1       3352.49       4103.13       167.81 o
   6   5   1       9343.70       8776.92       221.99 o
   7   5   1       2450.91       2790.50       105.83 o
   8   5   1      28773.90      27901.66       533.84 o
   9   5   1      16886.23      16158.46       419.60 o
  10   5   1      22570.67      22881.29       640.30 o
  11   5   1        463.58        449.96        90.29 o
  12   5   1       1208.22       1298.68       152.24 o
  13   5   1        702.21        584.01       126.49 o
  14   5   1        341.21        232.16       110.75 o
  15   5   1        942.93       1244.93       166.49 o
  16   5   1       2424.83       2534.30       312.25 o
  17   5   1        660.92        919.73       205.24 o
  18   5   1        304.21        -97.71       167.55 o
  19   5   1        139.61       -224.63       224.63 o
 -19   6   1        463.90        544.48       245.04 o
 -18   6   1        382.12        253.28       202.27 o
 -17   6   1        892.91       1128.23       401.50 o
 -16   6   1        972.36       1025.16       235.62 o
 -15   6   1        238.99        290.52       163.33 o
 -14   6   1        637.84        389.27       160.37 o
 -13   6   1       1079.60       1573.87       202.14 o
 -12   6   1        491.66        768.86       151.65 o
 -11   6   1       5105.24       5417.05       270.03 o
 -10   6   1       2091.88       2281.80       146.64 o
  -9   6   1      19768.85      19857.73       722.53 o
  -8   6   1      15249.65      15937.61       395.60 o
  -7   6   1       5524.97       6064.72       164.62 o
  -6   6   1       4048.36       4006.25       138.07 o
  -5   6   1       1349.15       2026.45       194.81 o
  -4   6   1       1653.75       1535.13        82.72 o
  -3   6   1      13914.29      12374.87       309.21 o
  -2   6   1      17325.20      14127.98       289.52 o
  -1   6   1      13851.88      11787.37       219.85 o
   0   6   1       5323.89       4583.06       113.90 o
   1   6   1      13224.38      10738.53       214.94 o
   2   6   1      16758.53      14139.85       248.74 o
   3   6   1      13331.11      11712.57       237.79 o
   4   6   1       1807.53       1629.20        71.45 o
   5   6   1       1316.51       1911.69       297.29 o
   6   6   1       4199.70       4067.21       124.57 o
   7   6   1       5376.97       6001.60       154.81 o
   8   6   1      15906.22      15244.09       334.74 o
   9   6   1      20041.27      19211.28       454.84 o
  10   6   1       1865.01       1869.24       136.19 o
  11   6   1       4870.24       4678.36       231.26 o
  12   6   1        414.71        418.45       108.10 o
  13   6   1       1304.46       1424.53       275.89 o
  14   6   1        820.93        743.21       197.98 o
  15   6   1        303.87         91.14       140.88 o
  16   6   1        931.08       1256.60       397.88 o
  17   6   1        860.65        969.98       218.73 o
  18   6   1        422.22        269.84       247.19 o
  19   6   1        419.14        480.50       329.04 o
 -18   7   1        904.59        694.20       250.32 o
 -17   7   1        307.27        629.02       191.13 o
 -16   7   1        474.40        638.93       273.11 o
 -15   7   1       2659.88       3448.48       328.68 o
 -14   7   1       1279.61       1577.19       238.43 o
 -13   7   1        269.33        498.30       183.62 o
 -12   7   1       1006.23        827.25       185.29 o
 -11   7   1       1957.62       2223.14       173.21 o
 -10   7   1      15543.51      16159.75       477.62 o
  -9   7   1       3191.80       3204.61       161.99 o
  -8   7   1      16410.71      16289.08       396.75 o
  -7   7   1      13477.04      14058.02       366.41 o
  -6   7   1       5039.18       4674.06       155.41 o
  -5   7   1       2728.92       3445.61       120.32 o
  -4   7   1       1990.88       2145.71       117.38 o
  -3   7   1       1630.24       1462.69        84.26 o
  -2   7   1      27972.25      28037.16       477.12 o
  -1   7   1       1587.04       1651.40        80.67 o
   0   7   1        335.81        612.47        51.37 o
   1   7   1       1741.26       1861.53        80.04 o
   2   7   1      27834.58      28126.53       454.59 o
   3   7   1       1504.45       1289.96        70.81 o
   4   7   1       2104.01       1906.48        86.88 o
   5   7   1       2486.60       3021.23       125.03 o
   6   7   1       5015.83       4377.35       164.75 o
   7   7   1      13607.84      13705.17       484.85 o
   8   7   1      17503.10      17159.91       365.02 o
   9   7   1       2991.47       3304.11       175.55 o
  10   7   1      15371.45      15880.88       368.09 o
  11   7   1       1604.38       1789.90       215.68 o
  12   7   1       1092.28       1528.54       212.90 o
  13   7   1        319.89        411.84       165.82 o
  14   7   1       1368.25       1409.63       216.49 o
  15   7   1       2654.71       2837.90       545.58 o
  16   7   1        491.93        773.70       198.01 o
  17   7   1        269.36        210.22       175.94 o
  18   7   1        850.24        552.19       280.64 o
 -18   8   1        679.55        308.26       241.22 o
 -17   8   1         94.61        188.78       208.72 o
 -16   8   1        183.51         -6.52       185.33 o
 -15   8   1       1533.54       1715.36       244.09 o
 -14   8   1       1541.61       1499.84       233.99 o
 -13   8   1       1225.55       1963.31       297.91 o
 -12   8   1       1055.03       1374.27       250.43 o
 -11   8   1       1306.09       1513.27       134.63 o
 -10   8   1       1214.12       1105.33       109.52 o
  -9   8   1       3605.76       3492.52       176.68 o
  -8   8   1       5413.45       6534.22       227.08 o
  -7   8   1       5413.99       6697.11       403.47 o
  -6   8   1       8766.54      10029.76       335.40 o
  -5   8   1       8549.74       9422.72       272.61 o
  -4   8   1       2138.88       1859.22       117.13 o
  -3   8   1       6469.23       7556.75       222.23 o
  -2   8   1       8146.17       8204.03       188.59 o
  -1   8   1       6507.78       6183.15       146.68 o
   0   8   1      16978.33      18005.10       319.92 o
   1   8   1       6487.21       6119.78       147.06 o
   2   8   1       8262.92       8239.24       178.98 o
   3   8   1       6387.88       7212.74       179.86 o
   4   8   1       1855.90       1486.24        82.15 o
   5   8   1       8956.36       9732.17       542.74 o
   6   8   1       9118.00      10252.74       369.03 o
   7   8   1       5466.23       6769.12       498.79 o
   8   8   1       5439.97       6335.31       303.80 o
   9   8   1       3547.67       3799.20       151.25 o
  10   8   1       1120.62       1214.31        98.41 o
  11   8   1        965.08       1185.95       194.50 o
  12   8   1        738.84        269.81       368.96 o
  13   8   1       1256.45       1515.75       220.96 o
  14   8   1       1599.77       1607.52       232.39 o
  15   8   1       1496.33       1542.06       235.51 o
  16   8   1        153.43       -110.20       180.55 o
  17   8   1        102.39        375.97       207.81 o
  18   8   1        666.93        816.47       242.88 o
 -18   9   1         97.39       -132.02       284.89 o
 -17   9   1        165.85         28.40       360.50 o
 -16   9   1        443.64        394.60       271.42 o
 -15   9   1       1190.38       1567.00       242.18 o
 -14   9   1       2361.22       2423.83       286.28 o
 -13   9   1       1107.16       1207.09       207.01 o
 -12   9   1         44.25         37.14        76.99 o
 -11   9   1       1359.88       1560.75       164.39 o
 -10   9   1       2304.28       2660.03       202.20 o
  -9   9   1         63.64         41.28        60.44 o
  -8   9   1       1642.57       1602.85       117.91 o
  -7   9   1       5275.49       5179.82       190.20 o
  -6   9   1      20034.04      21398.99       496.35 o
  -5   9   1       9482.03      10368.61       274.72 o
  -4   9   1      16692.41      17090.35       399.19 o
  -3   9   1      10668.53      10413.43       227.39 o
  -2   9   1      13070.84      12692.77       275.51 o
  -1   9   1      21684.04      21881.87       405.32 o
   0   9   1        368.08        313.33        55.68 o
   1   9   1      22650.62      22601.49       391.11 o
   2   9   1      12932.31      12755.55       276.63 o
   3   9   1      10125.32      10047.65       216.27 o
   4   9   1      17006.04      17721.02       324.37 o
   5   9   1       9397.71      10372.83       316.31 o
   6   9   1      19629.56      20163.32       513.11 o
   7   9   1       5252.75       5655.01       264.48 o
   8   9   1       1710.18       1824.55       242.17 o
   9   9   1         66.02        -27.76        49.08 o
  10   9   1       2304.65       2453.64       136.95 o
  11   9   1       1213.71       1372.12       200.55 o
  12   9   1        107.60         -2.69       151.69 o
  13   9   1       1061.29       1568.65       232.28 o
  14   9   1       2234.25       2309.49       280.81 o
  15   9   1       1183.59       1166.00       264.01 o
  16   9   1        374.83        374.41       189.98 o
  17   9   1        150.18        114.70       190.22 o
  18   9   1         84.73       -173.68       224.24 o
 -17  10   1        231.20        162.39       220.94 o
 -16  10   1         32.35       -178.48       178.48 o
 -15  10   1       1787.71       2476.10       311.36 o
 -14  10   1        491.37        459.82       232.47 o
 -13  10   1        641.29        515.41       229.23 o
 -12  10   1       1534.92       1518.94       139.38 o
 -11  10   1        915.69       1205.83       122.88 o
 -10  10   1        576.14        526.29        92.87 o
  -9  10   1        278.53        388.55       122.04 o
  -8  10   1        439.81        655.89        98.10 o
  -7  10   1       2460.68       2568.31       157.62 o
  -6  10   1       5907.79       6103.61       214.53 o
  -5  10   1      13463.85      13899.67       348.01 o
  -4  10   1       6634.02       6605.52       248.04 o
  -3  10   1      19404.18      20375.38       413.06 o
  -2  10   1      35492.64      36008.59       626.11 o
  -1  10   1       3133.32       3001.08       141.21 o
   0  10   1        906.62        971.62        77.78 o
   1  10   1       2973.06       2836.70       126.42 o
   2  10   1      35593.34      36644.27       624.67 o
   3  10   1      19380.93      20328.65       457.47 o
   4  10   1       6668.05       6633.97       195.52 o
   5  10   1      14170.48      14562.94       330.43 o
   6  10   1       5939.01       6211.16       210.18 o
   7  10   1       2391.12       2740.36       157.22 o
   8  10   1        347.46        416.81        79.37 o
   9  10   1        366.10        409.45        80.51 o
  10  10   1        509.51        436.57        82.92 o
  11  10   1       1123.10       1410.57       130.27 o
  12  10   1       1402.33       1406.25       154.49 o
  13  10   1        761.44       1094.52       281.95 o
  14  10   1        488.91        254.11       257.78 o
  15  10   1       1615.01       1868.06       270.52 o
  16  10   1         25.89        141.25       283.77 o
  17  10   1        156.08       -194.29       194.29 o
 -17  11   1        366.52        628.35       269.17 o
 -16  11   1        498.17        455.33       225.63 o
 -15  11   1          1.74       -154.19       154.19 o
 -14  11   1        666.49        508.96       217.06 o
 -13  11   1         28.76        -45.62        89.07 o
 -12  11   1        791.11        935.71       148.38 o
 -11  11   1        862.03       1040.58       131.32 o
 -10  11   1        668.04        771.57       116.63 o
  -9  11   1        885.25        972.11       121.28 o
  -8  11   1        488.53        707.37        93.18 o
  -7  11   1        128.11        196.00        72.69 o
  -6  11   1       6365.73       6661.59       235.76 o
  -5  11   1       4259.26       3856.62       178.22 o
  -4  11   1      15456.89      15523.45       367.86 o
  -3  11   1       4493.46       4560.64       163.84 o
  -2  11   1       8912.79       9617.03       254.08 o
  -1  11   1      14932.97      14599.90       351.48 o
   0  11   1        707.77        694.07        92.14 o
   1  11   1      14458.00      15613.86       467.22 o
   2  11   1       8402.68       8903.83       248.48 o
   3  11   1       3987.59       3801.26       158.90 o
   4  11   1      16258.98      16337.30       368.47 o
   5  11   1       3897.26       3642.09       172.33 o
   6  11   1       6905.81       6619.63       235.10 o
   7  11   1         96.19        151.70        66.23 o
   8  11   1        435.63        355.28        80.15 o
   9  11   1        982.68       1108.37       117.65 o
  10  11   1        620.81        861.41       128.20 o
  11  11   1        921.28       1030.52       123.76 o
  12  11   1        963.96       1227.59       119.91 o
  13  11   1         57.36        -91.80       165.49 o
  14  11   1        641.56        738.49       260.86 o
  15  11   1          3.80        -91.00       187.06 o
  16  11   1        453.70        304.27       232.34 o
  17  11   1        355.13        563.52       261.71 o
 -16  12   1         70.66        366.98       232.60 o
 -15  12   1        243.50        399.66       280.16 o
 -14  12   1         38.83        129.79       180.43 o
 -13  12   1       1127.83       1319.77       150.08 o
 -12  12   1        661.74        969.86       148.80 o
 -11  12   1        248.12        367.14       104.64 o
 -10  12   1        159.09        368.33       137.65 o
  -9  12   1          8.27         36.70       117.95 o
  -8  12   1       2382.21       2556.14       187.27 o
  -7  12   1       3775.09       3701.71       202.55 o
  -6  12   1       2171.73       2583.67       156.20 o
  -5  12   1       4443.01       4960.41       202.15 o
  -4  12   1       1758.87       2001.88       155.32 o
  -3  12   1       2402.28       2531.73       176.74 o
  -2  12   1       7153.70       7391.15       284.90 o
  -1  12   1       7752.73       7600.60       365.62 o
   0  12   1       6135.07       6398.71       260.32 o
   1  12   1       7763.49       8082.52       297.57 o
   2  12   1       7212.85       6982.37       257.08 o
   3  12   1       2680.15       2550.81       175.08 o
   4  12   1       1860.64       1941.20       135.91 o
   5  12   1       4723.32       5449.12       217.90 o
   6  12   1       2464.12       2713.30       165.74 o
   7  12   1       3947.20       3684.01       184.32 o
   8  12   1       2529.45       2936.18       209.72 o
   9  12   1          8.03        -42.34        88.86 o
  10  12   1        174.17        230.99        91.86 o
  11  12   1        273.32        285.00       101.26 o
  12  12   1        745.71        874.36       122.47 o
  13  12   1       1118.78       1170.96       156.04 o
  14  12   1         27.48       -171.31       180.57 o
  15  12   1        213.05        203.83       241.06 o
  16  12   1         71.48          3.15       228.19 o
 -15  13   1        608.00        962.34       482.53 o
 -14  13   1         30.38        -71.73       229.75 o
 -13  13   1         18.04         84.42       117.36 o
 -12  13   1       1156.82       1097.35       171.77 o
 -11  13   1        845.34        601.11       142.51 o
 -10  13   1        283.58        217.63        99.36 o
  -9  13   1        425.10        215.92       105.08 o
  -8  13   1       1998.79       2180.65       277.01 o
  -7  13   1       1667.05       1980.62       160.02 o
  -6  13   1       5023.33       5404.39       295.04 o
  -5  13   1        736.49        933.65       129.51 o
  -4  13   1       1720.43       1812.14       153.74 o
  -3  13   1       1159.42       1095.89       136.40 o
  -2  13   1       1627.76       1251.00       141.32 o
  -1  13   1       3793.97       4030.09       274.01 o
   0  13   1          5.64        -25.69        80.00 o
   1  13   1       3554.52       3639.23       232.55 o
   2  13   1       1628.05       1427.67       138.00 o
   3  13   1       1293.93       1322.08       135.76 o
   4  13   1       2224.52       2226.02       180.04 o
   5  13   1        781.72        776.14       123.80 o
   6  13   1       5687.60       6315.19       373.42 o
   7  13   1       1913.70       2003.01       175.20 o
   8  13   1       2093.51       1927.04       160.74 o
   9  13   1        498.44        703.94       110.41 o
  10  13   1        326.33        343.36       114.94 o
  11  13   1        864.90        757.72       126.04 o
  12  13   1       1048.65        842.86       134.52 o
  13  13   1         18.75       -112.77       112.77 o
  14  13   1         35.25        -33.35       231.40 o
  15  13   1        631.39       1041.17       274.56 o
 -15  14   1        429.68        -57.38       377.43 o
 -14  14   1        863.09        535.63       251.65 o
 -13  14   1        620.25        606.70       188.93 o
 -12  14   1        139.55       -183.34       183.34 o
 -11  14   1       1229.45        983.92       146.19 o
 -10  14   1        697.27        241.76       183.39 o
  -9  14   1         23.61        -88.74       115.26 o
  -8  14   1        822.30        985.01       157.48 o
  -7  14   1        963.36       1376.17       221.11 o
  -6  14   1       2074.44       2250.02       184.63 o
  -5  14   1       4649.95       5249.31       290.20 o
  -4  14   1       1527.55       1400.39       154.66 o
  -3  14   1       2801.53       3186.34       217.69 o
  -2  14   1         84.83        158.38        87.89 o
  -1  14   1       4730.94       5098.26       378.52 o
   0  14   1        692.84        496.66       109.64 o
   1  14   1       4524.98       4264.96       254.19 o
   2  14   1         37.78          3.01        83.23 o
   3  14   1       2754.33       2733.72       190.00 o
   4  14   1       1612.24       1581.21       167.37 o
   5  14   1       4334.24       5246.66       280.96 o
   6  14   1       2241.97       2620.41       197.93 o
   7  14   1        764.61       1002.09       141.16 o
   8  14   1       1171.77       1266.30       150.54 o
   9  14   1         46.98        -78.60        91.77 o
  10  14   1        707.28        438.84       178.22 o
  11  14   1       1290.95       1135.03       205.97 o
  12  14   1        115.27        112.46       136.84 o
  13  14   1        624.38        384.04       163.10 o
  14  14   1        845.20        849.06       264.40 o
  15  14   1        426.43        522.00       327.94 o
 -14  15   1         17.97        -43.56       265.32 o
 -13  15   1        605.80         76.41       222.36 o
 -12  15   1        357.79        136.32       290.64 o
 -11  15   1        611.16        119.97       174.96 o
 -10  15   1        730.09        393.79       140.16 o
  -9  15   1       1333.44       1102.49       254.57 o
  -8  15   1        512.76        516.93       138.26 o
  -7  15   1       1079.11       1276.85       214.25 o
  -6  15   1       2128.33       2573.11       227.42 o
  -5  15   1        140.18        162.51       101.37 o
  -4  15   1        314.32        359.19       120.95 o
  -3  15   1       2869.29       3277.61       262.17 o
  -2  15   1       1253.87       1218.09       168.04 o
  -1  15   1       5132.96       4917.29       277.17 o
   0  15   1        429.82        352.24       103.90 o
   1  15   1       4784.15       4655.69       272.75 o
   2  15   1       1124.43       1018.04       169.75 o
   3  15   1       2865.49       3245.25       253.57 o
   4  15   1        173.39        118.01       114.08 o
   5  15   1         79.54         43.76        93.02 o
   6  15   1       2120.59       2615.89       207.93 o
   7  15   1       1140.83       1282.26       162.44 o
   8  15   1        438.75        547.32       157.32 o
   9  15   1       1320.55       1323.46       184.27 o
  10  15   1        803.84        648.73       149.40 o
  11  15   1        654.31        430.27       155.12 o
  12  15   1        388.55        129.30       289.95 o
  13  15   1        579.54        387.92       254.43 o
  14  15   1         18.72         -2.32       286.67 o
 -13  16   1         43.09        147.80       258.27 o
 -12  16   1         76.37       -156.99       156.99 o
 -11  16   1        456.10        286.56       160.78 o
 -10  16   1         51.37       -118.11       118.11 o
  -9  16   1        236.61         -8.96       130.25 o
  -8  16   1       3190.21       3633.69       323.89 o
  -7  16   1        519.14        693.56       154.66 o
  -6  16   1       1865.27       2116.21       247.71 o
  -5  16   1         26.32          2.21       128.51 o
  -4  16   1       1538.59       1499.08       187.54 o
  -3  16   1       1501.14       1422.56       185.04 o
  -2  16   1       1625.92       1667.87       213.40 o
  -1  16   1       1171.62       1104.58       199.25 o
   0  16   1       1955.95       1904.20       224.04 o
   1  16   1       1209.39        779.69       179.49 o
   2  16   1       1610.19       1663.05       200.61 o
   3  16   1       1401.67       1422.98       186.41 o
   4  16   1       1566.47       1811.91       206.72 o
   5  16   1         40.22         27.91       118.10 o
   6  16   1       1953.93       1907.44       208.91 o
   7  16   1        525.01        610.00       134.95 o
   8  16   1       3136.13       2996.41       251.13 o
   9  16   1        213.88        354.34       139.64 o
  10  16   1         62.53       -122.16       122.16 o
  11  16   1        486.51         71.84       143.05 o
  12  16   1         61.15       -188.49       350.93 o
  13  16   1         43.95       -178.03       178.03 o
 -11  17   1         12.67       -162.33       162.33 o
 -10  17   1        328.94       -161.22       218.26 o
  -9  17   1        713.37        500.36       163.43 o
  -8  17   1        812.17        764.83       196.92 o
  -7  17   1       3404.07       3261.92       280.37 o
  -6  17   1        547.09        817.72       215.78 o
  -5  17   1         20.94        -17.09       141.41 o
  -4  17   1        103.64        179.40       142.83 o
  -3  17   1       3215.36       2608.82       249.18 o
  -2  17   1        892.41        749.22       168.78 o
  -1  17   1       1264.92        927.01       178.23 o
   0  17   1       3202.24       3410.03       269.18 o
   1  17   1       1232.78       1241.37       179.39 o
   2  17   1       1030.07       1253.04       187.90 o
   3  17   1       3225.77       3033.84       254.87 o
   4  17   1         91.06        147.95       135.33 o
   5  17   1         29.81       -114.33       114.33 o
   6  17   1        521.84        455.18       167.98 o
   7  17   1       3409.61       3229.50       323.43 o
   8  17   1        787.44       1038.53       180.06 o
   9  17   1        710.33        421.64       158.24 o
  10  17   1        304.23        273.99       299.63 o
  11  17   1         24.57       -133.50       133.50 o
 -10  18   1        267.05        234.54       181.43 o
  -9  18   1       1946.70       1298.63       217.68 o
  -8  18   1        888.69        418.60       184.60 o
  -7  18   1       1186.30       1007.43       214.03 o
  -6  18   1        411.07        347.30       159.24 o
  -5  18   1        783.77        417.89       170.27 o
  -4  18   1        609.67        459.23       183.14 o
  -3  18   1        295.57        110.94       167.14 o
  -2  18   1         16.26       -127.02       127.02 o
  -1  18   1       3074.23       2956.82       347.11 o
   0  18   1       1501.72       1332.72       193.55 o
   1  18   1       3101.82       3182.70       353.53 o
   2  18   1         16.33          6.26       131.11 o
   3  18   1        317.01        224.68       145.23 o
   4  18   1        582.80        316.45       153.61 o
   5  18   1        871.28        910.93       207.84 o
   6  18   1        409.12        191.61       203.10 o
   7  18   1       1151.38        819.82       266.54 o
   8  18   1        917.01        591.57       331.05 o
   9  18   1       2081.37       1638.40       224.48 o
  10  18   1        251.09         70.01       255.51 o
  -8  19   1        378.25        -82.02       185.27 o
  -7  19   1         53.27       -165.10       165.10 o
  -6  19   1        233.52       -138.68       302.99 o
  -5  19   1        123.96       -100.41       162.73 o
  -4  19   1        599.47        902.89       212.88 o
  -3  19   1        790.09        337.35       221.67 o
  -2  19   1        660.99        746.67       213.96 o
  -1  19   1        332.86        369.54       199.05 o
   0  19   1       1844.54       1725.66       249.93 o
   1  19   1        270.23        272.67       301.72 o
   2  19   1        561.39        453.17       174.16 o
   3  19   1        820.07       1069.17       211.17 o
   4  19   1        548.34        461.69       195.40 o
   5  19   1        145.68         11.90       163.49 o
   6  19   1        190.57       -123.16       231.46 o
   7  19   1         40.16       -168.76       168.76 o
   8  19   1        464.24        512.46       266.40 o
  -6  20   1        107.93         43.32       188.55 o
  -5  20   1        148.56       -158.77       176.94 o
  -4  20   1         27.75         47.98       187.87 o
  -3  20   1        132.59         60.36       183.28 o
  -2  20   1        132.58       -106.88       162.59 o
  -1  20   1         39.37        -88.42       205.07 o
   0  20   1        380.64        322.94       190.21 o
   1  20   1         61.72       -159.67       176.59 o
   2  20   1         97.36       -173.18       173.18 o
   3  20   1        101.37        -25.25       215.18 o
   4  20   1         22.71       -130.93       183.77 o
   5  20   1        130.08        149.61       177.15 o
   6  20   1         87.62       -128.20       278.32 o
  -1  21   1        387.01        293.49       209.15 o
   0  21   1         88.21       -207.43       207.43 o
   1  21   1        331.59        272.11       240.61 o
   2   0   2       4740.02      11219.72       423.37 o
   3   0   2      26390.78      28314.20       508.15 o
   4   0   2       2712.66       1021.16        38.96 o
   5   0   2       6474.97       5535.84       128.92 o
   6   0   2      48097.95      41529.73       752.96 o
   7   0   2      30554.56      31321.89       591.39 o
   8   0   2        151.19        275.97        36.30 o
   9   0   2      19082.63      18808.91       387.36 o
  10   0   2      53921.03      47193.24       882.54 o
  11   0   2        262.02        233.04        59.21 o
  12   0   2      31744.50      31414.74       700.07 o
  13   0   2       3659.38       3693.88       158.43 o
  14   0   2         31.05        -94.99        94.99 o
  15   0   2          7.78        -51.81        76.63 o
  16   0   2          0.55        -76.34        76.34 o
  17   0   2          5.06       -175.28       175.28 o
  18   0   2       3044.31       3275.90       431.12 o
  19   0   2          3.49       -197.96       228.35 o
  20   0   2        150.79        190.98       288.08 o
 -20   1   2         78.86        266.14       406.46 o
 -19   1   2        265.93        103.33       231.05 o
 -18   1   2        306.71        347.16       151.68 o
 -17   1   2        252.54        150.69       123.77 o
 -16   1   2        175.74        145.32        97.61 o
 -15   1   2       4093.24       4139.37       234.13 o
 -14   1   2        781.25       1020.69       134.64 o
 -13   1   2        230.85         -6.48        84.16 o
 -12   1   2       1431.12       1284.13       154.40 o
 -11   1   2      26371.88      25152.96       606.24 o
 -10   1   2       4451.35       4641.34       166.34 o
  -9   1   2      16112.60      16928.75       423.35 o
  -8   1   2      53987.47      49680.22      1001.42 o
  -7   1   2       2514.00       2395.74       109.45 o
  -6   1   2      27192.99      23619.42       664.24 o
  -5   1   2       5555.98       5831.51       175.46 o
  -4   1   2      17392.74      19353.41       390.85 o
  -3   1   2      46031.99      47434.49      1352.92 o
  -2   1   2      40984.73      25296.38      1349.31 o
   1   1   2       6437.27       1930.07       251.62 o
   2   1   2      38986.23      22484.69       740.14 o
   3   1   2      48462.60      49569.57       921.96 o
   4   1   2      17330.24      18809.51       359.55 o
   5   1   2       5608.25       5369.46       143.41 o
   6   1   2      26548.05      23092.15       480.40 o
   7   1   2       2613.47       2636.75        90.08 o
   8   1   2      55198.30      51873.78      1000.69 o
   9   1   2      15329.20      15756.36       341.08 o
  10   1   2       4664.31       5176.65       190.42 o
  11   1   2      27252.08      26526.86       514.27 o
  12   1   2       1363.05       1167.52        84.52 o
  13   1   2        122.70        106.18        48.94 o
  14   1   2        682.93        751.72        81.86 o
  15   1   2       4178.78       4453.24       186.40 o
  16   1   2        178.18       -146.65       146.65 o
  17   1   2        200.77         61.74       209.79 o
  18   1   2        275.16        260.56       258.23 o
  19   1   2        289.64        662.69       459.69 o
  20   1   2         47.89        137.79       267.14 o
 -19   2   2        240.71        258.12       263.82 o
 -18   2   2       1631.75       1679.77       277.88 o
 -17   2   2         58.45         61.05       137.59 o
 -16   2   2       2277.21       2268.25       189.49 o
 -15   2   2        657.59        607.95       117.76 o
 -14   2   2       2764.74       2944.83       281.12 o
 -13   2   2       3336.62       3576.69       213.04 o
 -12   2   2       4527.22       4543.45       182.47 o
 -11   2   2       1819.57       1825.32       120.43 o
 -10   2   2      12877.99      11897.47       310.23 o
  -9   2   2       5974.92       5602.82       194.66 o
  -8   2   2       9596.95       8781.48       230.51 o
  -7   2   2      23056.92      22159.27       475.78 o
  -6   2   2      11431.47      10453.19       232.40 o
  -5   2   2       2184.33       2645.39       123.35 o
  -4   2   2      21514.88      22794.80       457.18 o
  -3   2   2       4180.33       4003.40       376.68 o
  -2   2   2      33109.59      27288.12       944.32 o
  -1   2   2      64692.13      40687.49       971.49 o
   0   2   2      33415.09      57545.98      1423.67 o
   1   2   2      66950.83      42807.43       838.12 o
   2   2   2      33324.11      26479.85       772.56 o
   3   2   2       3824.56       3609.71       257.16 o
   4   2   2      21550.34      22307.28       424.53 o
   5   2   2       2402.00       2651.74       143.00 o
   6   2   2      11363.02      10315.24       227.70 o
   7   2   2      22960.32      22477.63       539.86 o
   8   2   2       9308.83       8639.29       208.99 o
   9   2   2       6329.95       6143.08       164.48 o
  10   2   2      13489.57      12915.53       286.92 o
  11   2   2       1888.64       2100.39        93.15 o
  12   2   2       4522.08       4368.11       153.10 o
  13   2   2       3269.95       3536.49       175.69 o
  14   2   2       2596.22       2585.73       182.77 o
  15   2   2        763.63        936.04       126.15 o
  16   2   2       2242.56       1931.47       182.57 o
  17   2   2         92.15       -113.31       145.27 o
  18   2   2       1687.53       1640.02       322.48 o
  19   2   2        333.60          9.45       728.25 o
 -19   3   2         19.51        -63.50       466.95 o
 -18   3   2        106.10         22.44       149.90 o
 -17   3   2        725.00        580.35       165.23 o
 -16   3   2        221.87        147.55       120.85 o
 -15   3   2       2061.32       1812.12       211.27 o
 -14   3   2        610.23        508.66       145.27 o
 -13   3   2       3008.63       3096.43       207.23 o
 -12   3   2       3850.64       3798.30       213.40 o
 -11   3   2        801.17        647.41        82.20 o
 -10   3   2       5146.59       4741.74       204.17 o
  -9   3   2      15859.54      16088.45       376.12 o
  -8   3   2      18223.30      17582.97       399.95 o
  -7   3   2      24359.01      22027.10       447.02 o
  -6   3   2       1906.23       1554.87        76.64 o
  -5   3   2      18866.42      17546.77       339.90 o
  -4   3   2      16302.20      14314.93       489.64 o
  -3   3   2       6138.09       5675.75       210.33 o
  -2   3   2       9219.10       9190.79       202.48 o
  -1   3   2      63403.95      50942.49       828.45 o
   0   3   2      65704.54      83864.80      1310.58 o
   1   3   2      60537.31      47832.41      1037.92 o
   2   3   2      10393.89      10533.04       227.38 o
   3   3   2       6622.50       5872.81       206.83 o
   4   3   2      15257.84      13305.41       509.28 o
   5   3   2      17164.62      15595.54       401.40 o
   6   3   2       1582.82       1167.38        75.37 o
   7   3   2      24697.03      22193.47       477.61 o
   8   3   2      18173.26      17612.38       401.28 o
   9   3   2      15815.23      15634.70       376.13 o
  10   3   2       5194.75       4989.49       218.38 o
  11   3   2        821.62        681.44        68.40 o
  12   3   2       3704.38       3713.69       129.11 o
  13   3   2       2913.53       2432.62       304.83 o
  14   3   2        707.31        814.57       120.60 o
  15   3   2       2021.24       2184.07       182.92 o
  16   3   2        218.14        219.97       116.12 o
  17   3   2        718.72        253.64       132.17 o
  18   3   2        127.65        -86.98       141.90 o
  19   3   2         46.52       -206.32       206.32 o
 -19   4   2        326.00        118.36       246.91 o
 -18   4   2        593.80        480.84       244.79 o
 -17   4   2        204.01        209.63       173.08 o
 -16   4   2       1204.79       1142.08       180.86 o
 -15   4   2        757.23        821.81       149.69 o
 -14   4   2       3198.90       3234.95       245.18 o
 -13   4   2       1124.12       1224.11       155.01 o
 -12   4   2        965.32       1099.37       136.07 o
 -11   4   2        700.27        830.02        89.70 o
 -10   4   2       4301.33       4324.10       172.38 o
  -9   4   2      11023.13      10038.60       268.15 o
  -8   4   2      15264.89      13579.92       361.13 o
  -7   4   2      17348.20      17600.05       381.65 o
  -6   4   2      13818.35      13580.40       294.09 o
  -5   4   2       3335.66       3616.61       211.09 o
  -4   4   2       5760.45       5697.03       221.15 o
  -3   4   2      15410.00      13766.87       396.61 o
  -2   4   2       9373.49       8654.72       627.22 o
  -1   4   2       2278.99       2999.86        87.09 o
   0   4   2      45162.21      60409.39       877.05 o
   1   4   2       2449.56       2991.38        79.60 o
   2   4   2       7995.82       7216.45       484.23 o
   3   4   2      16486.09      14679.35       440.69 o
   4   4   2       6358.03       6315.79       203.76 o
   5   4   2       3381.05       3431.78       175.93 o
   6   4   2      13377.74      12786.71       242.86 o
   7   4   2      18012.78      18571.49       377.59 o
   8   4   2      15295.69      14624.19       315.63 o
   9   4   2      10633.28      10061.71       272.91 o
  10   4   2       4358.41       4562.49       208.27 o
  11   4   2        687.43        780.01        95.00 o
  12   4   2        884.99        864.76       114.00 o
  13   4   2       1283.83       1395.80       154.46 o
  14   4   2       3240.88       3116.38       271.51 o
  15   4   2        717.25       1036.18       268.13 o
  16   4   2       1180.55       1308.72       177.32 o
  17   4   2        178.77         33.66       149.62 o
  18   4   2        561.93        173.16       258.00 o
  19   4   2        324.31        257.12       358.08 o
 -19   5   2         34.02       -189.80       189.80 o
 -18   5   2         53.38       -231.50       231.50 o
 -17   5   2        955.98        763.84       233.08 o
 -16   5   2        485.02        249.95       152.24 o
 -15   5   2       6064.85       6843.07       575.52 o
 -14   5   2        397.25        239.50       159.62 o
 -13   5   2       4508.02       5017.94       273.90 o
 -12   5   2       1186.67       1127.87       143.23 o
 -11   5   2       3320.36       2949.77       177.03 o
 -10   5   2       2994.14       2847.45       146.60 o
  -9   5   2       1101.25       1146.98        90.33 o
  -8   5   2       8481.34       8295.11       244.48 o
  -7   5   2       9039.69      10230.76       386.78 o
  -6   5   2       3084.70       3819.56       183.09 o
  -5   5   2       2816.95       3363.98       112.75 o
  -4   5   2       4562.04       4866.79       133.40 o
  -3   5   2      13779.39      12753.33       259.78 o
  -2   5   2      22986.30      22928.65       424.61 o
  -1   5   2       2174.49       1928.50        70.60 o
   0   5   2       1249.85       1131.43        52.79 o
   1   5   2       2112.27       1925.53        63.55 o
   2   5   2      24184.39      22749.38       377.17 o
   3   5   2      14246.65      12386.62       464.07 o
   4   5   2       5028.33       5372.54       123.59 o
   5   5   2       3140.78       3735.34       162.00 o
   6   5   2       2583.46       3261.88       121.66 o
   7   5   2       8843.66       9500.77       427.84 o
   8   5   2       8046.94       7872.22       239.12 o
   9   5   2       1121.68       1064.78        83.71 o
  10   5   2       3132.95       3472.94       326.48 o
  11   5   2       3516.89       3084.81       142.77 o
  12   5   2       1002.84        965.00       140.34 o
  13   5   2       4979.46       5018.04       325.01 o
  14   5   2        277.80        315.85       111.39 o
  15   5   2       5728.34       6980.46       341.59 o
  16   5   2        506.82        409.79       157.58 o
  17   5   2       1029.59        987.85       209.54 o
  18   5   2         78.76         68.90       172.21 o
  19   5   2         42.30       -251.78       251.78 o
 -19   6   2         86.50         65.05       221.60 o
 -18   6   2        211.79        203.04       190.05 o
 -17   6   2        920.82        988.20       630.14 o
 -16   6   2        975.83       1492.54       245.31 o
 -15   6   2        282.09        156.31       142.85 o
 -14   6   2       2047.37       1758.45       336.97 o
 -13   6   2        817.83        597.35       164.14 o
 -12   6   2        153.93         98.99       121.55 o
 -11   6   2       1081.62       1085.03       121.56 o
 -10   6   2       2197.91       2285.73       177.22 o
  -9   6   2       6859.28       7265.93       260.16 o
  -8   6   2       4280.23       4587.53       156.73 o
  -7   6   2       7474.89       7034.78       200.37 o
  -6   6   2      11596.63      13654.03       546.44 o
  -5   6   2       5352.11       4459.86       132.08 o
  -4   6   2       2122.89       1979.16       171.15 o
  -3   6   2       4979.16       4907.79       140.38 o
  -2   6   2       8064.70       7458.64       178.77 o
  -1   6   2       8582.28       7875.63       169.89 o
   0   6   2       3411.02       2291.99        77.48 o
   1   6   2       9017.00       8319.47       163.42 o
   2   6   2       8174.29       7346.11       151.53 o
   3   6   2       5643.94       5698.74       129.19 o
   4   6   2       1555.31       1187.97        87.89 o
   5   6   2       5350.21       4407.34       197.63 o
   6   6   2      11202.11      13067.81       435.62 o
   7   6   2       7320.87       6817.68       186.66 o
   8   6   2       4586.54       4267.80       139.16 o
   9   6   2       6458.67       7053.19       231.33 o
  10   6   2       2184.67       2309.04       145.44 o
  11   6   2        954.86       1046.19       118.11 o
  12   6   2         36.94          2.30        85.44 o
  13   6   2        752.87        645.71       163.42 o
  14   6   2       1771.18       1679.92       289.12 o
  15   6   2        275.32        219.24       147.80 o
  16   6   2        948.81        823.47       217.97 o
  17   6   2        875.81        996.09       334.29 o
  18   6   2        201.54         81.23       186.28 o
  19   6   2         66.58         36.29       379.85 o
 -18   7   2        580.21        604.86       304.85 o
 -17   7   2         23.65       -124.29       166.06 o
 -16   7   2       1419.81       1421.57       327.03 o
 -15   7   2        276.32        770.83       236.32 o
 -14   7   2        370.09        408.20       216.98 o
 -13   7   2       2432.41       2937.90       342.33 o
 -12   7   2       2819.50       2562.10       181.94 o
 -11   7   2        722.38        700.41       265.40 o
 -10   7   2        956.29       1046.84       126.59 o
  -9   7   2       1253.91       1375.02       111.54 o
  -8   7   2      14360.26      14960.46       464.05 o
  -7   7   2        184.52        280.83        55.91 o
  -6   7   2       1514.56       2280.78       181.89 o
  -5   7   2      15708.69      15404.44       343.50 o
  -4   7   2       1897.08       2283.36       152.23 o
  -3   7   2      27536.78      28438.83       535.55 o
  -2   7   2       8717.16       7198.58       186.90 o
  -1   7   2      32543.50      28772.83       487.74 o
   0   7   2      10425.30       9437.75       198.04 o
   1   7   2      32496.58      29016.01       486.56 o
   2   7   2       9223.11       7772.01       170.66 o
   3   7   2      27288.08      28562.23       460.85 o
   4   7   2       2259.08       2180.33       116.71 o
   5   7   2      15497.54      15034.43       313.91 o
   6   7   2       1550.69       2258.34       203.25 o
   7   7   2        233.82        302.66        44.65 o
   8   7   2      14118.60      15015.29       596.65 o
   9   7   2       1188.09       1306.91       108.49 o
  10   7   2        826.85        844.26        98.04 o
  11   7   2        662.99        612.84        88.25 o
  12   7   2       2699.50       2379.00       275.09 o
  13   7   2       2442.27       2276.41       260.28 o
  14   7   2        379.42        192.87       154.41 o
  15   7   2        321.05        320.37       240.98 o
  16   7   2       1349.17       1406.78       240.00 o
  17   7   2         25.63       -146.48       146.48 o
  18   7   2        658.63        617.88       224.87 o
 -18   8   2        382.94        391.07       288.58 o
 -17   8   2        900.01        842.13       238.55 o
 -16   8   2         27.92       -163.57       163.57 o
 -15   8   2       2557.57       2839.94       535.37 o
 -14   8   2        800.85        648.41       175.53 o
 -13   8   2       4087.95       4976.79       358.16 o
 -12   8   2       6250.06       6307.67       304.26 o
 -11   8   2        326.48        413.57        72.02 o
 -10   8   2        770.86       1086.52       133.36 o
  -9   8   2       5369.37       6079.66       408.86 o
  -8   8   2       2076.05       2304.23       151.43 o
  -7   8   2      17024.13      18754.08       569.00 o
  -6   8   2       1919.39       1885.19       107.33 o
  -5   8   2       2501.29       1997.07       107.97 o
  -4   8   2      25249.94      25745.65       492.00 o
  -3   8   2       4529.38       4810.78       163.99 o
  -2   8   2      17833.76      17746.96       335.22 o
  -1   8   2      13840.72      13570.33       286.47 o
   0   8   2        660.48       1082.66        71.51 o
   1   8   2      14513.86      14245.62       276.24 o
   2   8   2      17807.41      17945.42       318.95 o
   3   8   2       4606.46       4996.78       131.92 o
   4   8   2      23996.61      24127.03       459.28 o
   5   8   2       2735.29       2281.04       108.19 o
   6   8   2       1728.30       1550.39        89.05 o
   7   8   2      17004.76      17813.50       588.15 o
   8   8   2       2101.69       2322.49       119.10 o
   9   8   2       4958.22       5533.69       384.23 o
  10   8   2        831.88       1008.02        77.65 o
  11   8   2        376.62        333.74        99.20 o
  12   8   2       5887.23       6607.02       322.37 o
  13   8   2       3923.44       4441.85       381.68 o
  14   8   2        679.20        605.97       170.92 o
  15   8   2       2603.39       2394.49       349.63 o
  16   8   2         22.17       -130.87       138.23 o
  17   8   2        926.88        670.87       281.82 o
  18   8   2        336.85       -102.33       207.64 o
 -18   9   2        620.31        490.82       254.52 o
 -17   9   2        200.89       -298.01       298.01 o
 -16   9   2        496.75        622.28       228.36 o
 -15   9   2        426.48        270.94       172.29 o
 -14   9   2       1560.73       1589.23       427.56 o
 -13   9   2        422.13        457.57       115.59 o
 -12   9   2       2111.57       2676.59       158.44 o
 -11   9   2       3900.40       4582.81       232.24 o
 -10   9   2        631.33        659.43        92.24 o
  -9   9   2        291.99        232.56        83.85 o
  -8   9   2       9033.72       9307.76       362.39 o
  -7   9   2         65.17         97.12        60.84 o
  -6   9   2       8120.39       8206.51       256.22 o
  -5   9   2       6416.26       6505.92       209.71 o
  -4   9   2       6622.12       6632.76       194.54 o
  -3   9   2      20652.73      20040.82       405.00 o
  -2   9   2      12989.18      12785.00       302.13 o
  -1   9   2       2727.12       3239.41       142.69 o
   0   9   2      44599.97      42758.85       749.23 o
   1   9   2       2631.58       2976.22       111.07 o
   2   9   2      12996.10      12731.47       277.90 o
   3   9   2      21226.00      20851.20       366.63 o
   4   9   2       6660.56       6741.80       169.94 o
   5   9   2       5995.61       5541.33       183.36 o
   6   9   2       8528.89       8451.75       280.59 o
   7   9   2         91.24         33.71        67.44 o
   8   9   2       9111.15       9655.79       283.91 o
   9   9   2        284.06        361.69        60.68 o
  10   9   2        524.85        650.72        74.76 o
  11   9   2       3610.39       4259.89       187.65 o
  12   9   2       2081.81       2677.51       230.32 o
  13   9   2        509.68        496.39       168.70 o
  14   9   2       1773.67       2031.33       272.71 o
  15   9   2        451.40        358.90       170.06 o
  16   9   2        514.09        491.99       205.46 o
  17   9   2        191.60        432.85       234.04 o
  18   9   2        636.21        513.42       267.74 o
 -17  10   2        565.25        455.38       243.25 o
 -16  10   2        890.68        642.18       259.31 o
 -15  10   2       1112.00        597.18       271.92 o
 -14  10   2        809.14        754.82       273.09 o
 -13  10   2       1996.29       2498.84       167.73 o
 -12  10   2        702.51        747.54       117.35 o
 -11  10   2        858.40       1067.06       117.02 o
 -10  10   2       3195.17       4109.74       210.41 o
  -9  10   2         87.86         -1.49        94.69 o
  -8  10   2       2229.68       1934.35       152.05 o
  -7  10   2       5892.78       6385.40       317.81 o
  -6  10   2       1281.77       1487.76       117.03 o
  -5  10   2       8074.11       7822.31       258.94 o
  -4  10   2       3960.70       4268.24       185.59 o
  -3  10   2       8612.99       8270.71       229.46 o
  -2  10   2       8866.54       8896.43       215.84 o
  -1  10   2       1352.15       1522.26       106.27 o
   0  10   2      16198.47      17342.93       358.27 o
   1  10   2       1517.92       1702.72        96.39 o
   2  10   2       8747.54       8796.49       213.98 o
   3  10   2       8753.33       8098.06       228.59 o
   4  10   2       4039.15       4196.30       173.99 o
   5  10   2       7983.59       7899.58       231.11 o
   6  10   2       1520.58       1554.12       117.31 o
   7  10   2       6241.89       6681.75       225.61 o
   8  10   2       1982.24       2138.18       139.40 o
   9  10   2         84.46        121.11        71.25 o
  10  10   2       2966.70       3765.33       179.08 o
  11  10   2        843.00       1097.78       100.47 o
  12  10   2        696.55        700.16       191.74 o
  13  10   2       1861.89       1782.62       253.95 o
  14  10   2        800.38       1433.58       276.12 o
  15  10   2       1052.44       1030.88       234.49 o
  16  10   2        886.48        854.40       226.98 o
  17  10   2        545.80        405.55       246.14 o
 -17  11   2        960.14        834.07       281.38 o
 -16  11   2        652.26        192.75       308.89 o
 -15  11   2        721.39        799.30       228.39 o
 -14  11   2        116.46         24.13       171.80 o
 -13  11   2        706.88        823.48       120.86 o
 -12  11   2       2224.38       2089.93       171.07 o
 -11  11   2        238.04        308.88        95.54 o
 -10  11   2        854.88        821.24       120.08 o
  -9  11   2       4598.60       4619.25       409.00 o
  -8  11   2         52.01        173.23        94.94 o
  -7  11   2        100.68        103.10        71.49 o
  -6  11   2       2552.77       2432.69       187.67 o
  -5  11   2       1355.17       1215.41       123.35 o
  -4  11   2       4744.98       5147.38       201.16 o
  -3  11   2       3885.15       3993.43       168.94 o
  -2  11   2       1456.03       1127.60       105.97 o
  -1  11   2      12293.21      11272.93       325.07 o
   0  11   2       4561.60       5413.66       210.57 o
   1  11   2      11492.03      10970.51       267.55 o
   2  11   2       1556.79       1675.29       111.23 o
   3  11   2       4035.43       3927.68       214.29 o
   4  11   2       4956.75       5307.63       190.89 o
   5  11   2       1382.60       1344.54       123.32 o
   6  11   2       2429.23       2271.24       149.26 o
   7  11   2         76.36         28.94        58.46 o
   8  11   2         51.10         12.17        67.51 o
   9  11   2       4681.45       4927.68       228.18 o
  10  11   2        856.79       1121.66       141.69 o
  11  11   2        237.14        156.49        82.77 o
  12  11   2       2250.43       2534.20       173.90 o
  13  11   2        735.70        279.53       197.75 o
  14  11   2        146.81          3.32       176.28 o
  15  11   2        680.89        734.51       268.20 o
  16  11   2        605.35        427.56       289.86 o
  17  11   2        836.03       1105.20       293.52 o
 -16  12   2        835.47        775.30       264.67 o
 -15  12   2        587.61        192.52       316.25 o
 -14  12   2         36.88       -111.94       196.61 o
 -13  12   2       1009.27       1284.72       169.07 o
 -12  12   2         26.46       -101.12       101.12 o
 -11  12   2        952.57       1231.20       165.92 o
 -10  12   2       1395.52       1407.22       201.34 o
  -9  12   2        640.27        615.50       115.92 o
  -8  12   2       2126.86       2463.07       174.07 o
  -7  12   2         41.87        -14.69        86.74 o
  -6  12   2        666.08        865.46       145.25 o
  -5  12   2       3203.27       2882.05       178.51 o
  -4  12   2        361.48        332.28        89.25 o
  -3  12   2        302.77        322.03        80.14 o
  -2  12   2      18344.30      19551.42       542.28 o
  -1  12   2       2244.93       2183.87       166.31 o
   0  12   2      17349.15      17507.28       496.35 o
   1  12   2       2255.81       2127.41       152.99 o
   2  12   2      18593.78      18916.24       501.06 o
   3  12   2        294.67        288.68        85.72 o
   4  12   2        334.06        223.69        69.48 o
   5  12   2       3192.30       3095.91       241.43 o
   6  12   2        811.25       1122.34       107.35 o
   7  12   2         53.98        147.43        70.96 o
   8  12   2       1964.71       2445.06       168.79 o
   9  12   2        783.60       1014.64       126.23 o
  10  12   2       1535.11       1399.17       135.27 o
  11  12   2        796.35        989.07       120.97 o
  12  12   2         27.00         31.90       147.06 o
  13  12   2        965.66        954.39       429.62 o
  14  12   2         11.10       -153.47       188.44 o
  15  12   2        536.19        502.81       259.31 o
  16  12   2        891.82        755.87       413.15 o
 -15  13   2        187.23        221.79       226.83 o
 -14  13   2        695.05        486.31       416.14 o
 -13  13   2        359.16        154.57       181.94 o
 -12  13   2        696.41        725.79       156.81 o
 -11  13   2        324.58         44.91       118.69 o
 -10  13   2       1452.11       1425.41       205.98 o
  -9  13   2       1844.50       1877.52       196.52 o
  -8  13   2        968.53       1154.55       174.76 o
  -7  13   2       1245.36       1626.63       181.45 o
  -6  13   2        409.94        530.53       110.00 o
  -5  13   2        824.20        793.63       119.96 o
  -4  13   2         18.85        -34.50        72.64 o
  -3  13   2        725.94        510.07       120.05 o
  -2  13   2       1483.53       1035.35       153.79 o
  -1  13   2       3276.33       2978.88       252.99 o
   0  13   2        539.26        313.61        89.40 o
   1  13   2       4052.09       4174.59       366.34 o
   2  13   2       1493.37       1462.50       154.89 o
   3  13   2       1003.13        839.93       141.36 o
   4  13   2         31.31         71.28        95.51 o
   5  13   2        866.75       1051.09       135.79 o
   6  13   2        350.10        577.11       111.19 o
   7  13   2       1279.38       1735.21       157.02 o
   8  13   2       1118.01       1182.61       160.68 o
   9  13   2       1661.33       1975.87       174.38 o
  10  13   2       1394.71       1529.21       143.98 o
  11  13   2        334.90        399.96       143.43 o
  12  13   2        641.82        466.24       120.26 o
  13  13   2        288.81        201.89       190.67 o
  14  13   2        585.58        522.85       335.32 o
  15  13   2        181.36        379.84       237.13 o
 -14  14   2       1703.68       1836.78       332.42 o
 -13  14   2         76.47       -223.91       223.91 o
 -12  14   2       1204.52        866.16       179.39 o
 -11  14   2        748.45        550.43       154.98 o
 -10  14   2        775.35       1080.05       227.24 o
  -9  14   2       2480.52       2736.20       251.85 o
  -8  14   2        471.74        493.55       154.36 o
  -7  14   2        469.83        697.53       203.22 o
  -6  14   2        182.91        223.37       127.55 o
  -5  14   2        884.07        720.94       154.18 o
  -4  14   2       1014.78        873.43       140.68 o
  -3  14   2        103.17        -33.25        90.75 o
  -2  14   2        577.33        584.76       125.55 o
  -1  14   2       1030.44       1042.25       151.93 o
   0  14   2       1842.86       1843.50       199.59 o
   1  14   2        753.74        773.21       133.71 o
   2  14   2        410.12        569.41       135.29 o
   3  14   2         47.21        -91.51        91.51 o
   4  14   2        974.56        888.51       200.38 o
   5  14   2        753.41       1133.42       182.41 o
   6  14   2        273.72        452.08       108.30 o
   7  14   2        451.82        878.58       169.53 o
   8  14   2        542.03        591.92       120.22 o
   9  14   2       2375.84       2902.70       213.18 o
  10  14   2        660.55        609.56       113.55 o
  11  14   2        735.37        245.87       203.59 o
  12  14   2       1118.56        746.81       166.83 o
  13  14   2         75.07       -190.97       190.97 o
  14  14   2       1609.20       1964.13       331.33 o
 -14  15   2         57.91       -202.04       249.94 o
 -13  15   2       1479.88       1507.97       390.36 o
 -12  15   2         38.63         54.76       211.78 o
 -11  15   2        722.80        746.26       183.75 o
 -10  15   2       1889.45       1843.69       231.07 o
  -9  15   2        502.02        339.45       136.34 o
  -8  15   2        827.86        855.88       199.02 o
  -7  15   2        532.02        548.27       122.78 o
  -6  15   2        341.98        443.34       136.43 o
  -5  15   2       2190.53       2721.75       208.92 o
  -4  15   2        341.91        307.83       132.27 o
  -3  15   2        178.76         62.31       126.60 o
  -2  15   2        163.40         66.25       112.03 o
  -1  15   2         43.12        -53.30        96.80 o
   0  15   2        834.80        913.07       143.68 o
   1  15   2        111.08        189.47       101.86 o
   2  15   2        243.46        177.27       120.13 o
   3  15   2        218.11        220.00       102.70 o
   4  15   2        331.28        152.16        93.49 o
   5  15   2       2200.68       2737.21       213.93 o
   6  15   2        306.43        262.56       185.18 o
   7  15   2        594.96        500.94       127.76 o
   8  15   2        832.31        968.53       161.35 o
   9  15   2        425.91        452.68       162.12 o
  10  15   2       1823.17       1757.75       234.24 o
  11  15   2        743.00        463.93       224.92 o
  12  15   2         37.10       -164.83       164.83 o
  13  15   2       1472.14        974.60       294.81 o
  14  15   2         52.76        -78.12       293.53 o
 -13  16   2         40.76       -116.40       238.47 o
 -12  16   2        880.37        494.52       205.00 o
 -11  16   2        733.96        161.16       190.50 o
 -10  16   2        799.25        295.52       139.81 o
  -9  16   2       1475.99       1385.67       194.02 o
  -8  16   2        500.35        628.35       145.01 o
  -7  16   2        380.20        409.27       195.69 o
  -6  16   2       3092.79       2965.17       267.24 o
  -5  16   2         90.64        -57.76       115.10 o
  -4  16   2       2925.62       3081.85       297.85 o
  -3  16   2        719.10        883.69       185.95 o
  -2  16   2        577.30        443.19       247.39 o
  -1  16   2        767.96        606.28       161.98 o
   0  16   2        820.00        752.90       152.74 o
   1  16   2        944.21        608.25       147.58 o
   2  16   2        705.90        714.95       154.70 o
   3  16   2        897.06       1057.90       194.41 o
   4  16   2       2863.89       3286.23       268.93 o
   5  16   2         59.25        -15.51       111.86 o
   6  16   2       3213.48       3331.82       236.83 o
   7  16   2        411.24        356.72       125.49 o
   8  16   2        448.58        340.15       130.13 o
   9  16   2       1431.46       1489.11       194.09 o
  10  16   2        819.08        535.30       189.44 o
  11  16   2        793.56        582.82       166.22 o
  12  16   2        815.19       1116.67       226.29 o
  13  16   2         28.48       -215.49       215.49 o
 -11  17   2        539.83        508.18       171.00 o
 -10  17   2       1172.83       1006.03       226.21 o
  -9  17   2        104.47        -90.75       200.94 o
  -8  17   2        713.62        595.08       174.27 o
  -7  17   2       1038.85        822.02       235.22 o
  -6  17   2         44.14         69.01       143.53 o
  -5  17   2       4349.25       3958.71       301.74 o
  -4  17   2       1173.22        950.04       188.77 o
  -3  17   2       1793.07       1760.21       211.14 o
  -2  17   2        627.27        677.96       156.91 o
  -1  17   2        569.47        390.24       141.36 o
   0  17   2         31.38       -146.67       166.37 o
   1  17   2        586.95        587.13       169.76 o
   2  17   2        656.74        782.99       166.65 o
   3  17   2       1698.47       1276.68       185.59 o
   4  17   2       1196.19        960.00       173.86 o
   5  17   2       4474.75       4746.24       358.46 o
   6  17   2         64.64       -122.79       122.79 o
   7  17   2       1023.64        878.97       169.22 o
   8  17   2        685.47        783.17       166.32 o
   9  17   2         69.58        -26.64       135.38 o
  10  17   2       1222.44       1249.50       210.35 o
  11  17   2        503.87        286.48       155.11 o
 -10  18   2        794.34       1075.38       237.87 o
  -9  18   2        181.20         53.87       152.23 o
  -8  18   2        185.79        156.54       197.74 o
  -7  18   2         46.92       -175.87       175.87 o
  -6  18   2        269.46        154.04       149.49 o
  -5  18   2        765.59        539.27       176.07 o
  -4  18   2       1483.27       1597.56       221.41 o
  -3  18   2       2906.93       2908.78       264.32 o
  -2  18   2        291.55        287.19       145.94 o
  -1  18   2        327.04        160.61       144.38 o
   0  18   2         45.05       -134.22       134.22 o
   1  18   2        223.99        139.56       127.18 o
   2  18   2        313.09        249.98       142.19 o
   3  18   2       2737.60       2815.95       257.77 o
   4  18   2       1449.74       1461.94       203.54 o
   5  18   2        712.73        507.01       172.37 o
   6  18   2        294.86         27.45       133.70 o
   7  18   2         31.24       -140.30       140.30 o
   8  18   2        256.34       -165.47       165.47 o
   9  18   2        206.95         62.46       237.12 o
  10  18   2        758.06        831.96       186.51 o
  -8  19   2         76.64       -100.94       286.71 o
  -7  19   2        396.19        310.49       195.26 o
  -6  19   2        296.33        -21.92       225.29 o
  -5  19   2        346.24        -98.70       190.61 o
  -4  19   2       1856.54       1740.47       264.28 o
  -3  19   2        118.37        -63.56       165.13 o
  -2  19   2       1536.26       1192.90       212.19 o
  -1  19   2        216.22        234.53       165.94 o
   0  19   2        958.28        846.25       186.59 o
   1  19   2        256.68        193.70       230.34 o
   2  19   2       1562.23       1072.98       206.09 o
   3  19   2         80.49       -115.01       148.19 o
   4  19   2       1683.56       1470.38       212.68 o
   5  19   2        300.92        207.87       161.61 o
   6  19   2        292.50        270.61       163.96 o
   7  19   2        455.39        467.81       177.63 o
   8  19   2         90.61        -24.68       160.98 o
  -6  20   2         25.49       -186.83       218.03 o
  -5  20   2        719.60        786.35       260.13 o
  -4  20   2        410.44        262.91       308.71 o
  -3  20   2        815.94       1182.55       244.98 o
  -2  20   2        293.63        -43.30       192.70 o
  -1  20   2        581.31        357.61       221.04 o
   0  20   2         22.91       -129.03       186.60 o
   1  20   2        559.70        518.07       219.66 o
   2  20   2        323.90        178.24       206.67 o
   3  20   2        823.82        843.22       231.42 o
   4  20   2        401.00        233.95       196.08 o
   5  20   2        746.69        711.27       210.19 o
   6  20   2         39.56       -159.13       159.13 o
  -1  21   2         88.32       -260.60       260.60 o
   0  21   2        984.80        799.66       270.99 o
   1  21   2        113.12         77.99       187.43 o
   2   0   3      16539.84      16506.49       305.50 o
   3   0   3      31138.92      42419.18       803.83 o
   4   0   3      23733.82      31861.25       578.94 o
   5   0   3      71666.04      71550.98      1261.16 o
   6   0   3        156.14        415.53        37.38 o
   7   0   3      60454.28      57016.05      1248.80 o
   8   0   3       5382.30       5449.08       143.94 o
   9   0   3      12384.44      10658.28       277.16 o
  10   0   3         13.30         26.70        41.46 o
  11   0   3       3751.25       4604.79       150.49 o
  12   0   3       5278.52       5064.53       157.80 o
  13   0   3        396.65        294.79        68.99 o
  14   0   3       1521.95       1515.16       154.51 o
  15   0   3        883.51        890.89       155.17 o
  16   0   3          2.57        -56.35        91.21 o
  17   0   3         88.63        -75.38        93.29 o
  18   0   3         13.69       -202.30       202.30 o
  19   0   3        220.72        -75.54       236.72 o
  20   0   3         27.06        -38.71       411.30 o
 -20   1   3        507.64        707.33       308.75 o
 -19   1   3        383.82        103.30       253.13 o
 -18   1   3        327.31        193.46       155.15 o
 -17   1   3         49.70       -116.54       116.54 o
 -16   1   3         13.16        -93.02        93.02 o
 -15   1   3         25.36        -90.82        90.82 o
 -14   1   3       4473.31       4861.31       254.41 o
 -13   1   3        210.82        214.42        69.50 o
 -12   1   3        950.04        952.83        97.08 o
 -11   1   3       1574.32       1726.26       122.23 o
 -10   1   3        469.47        527.98        65.84 o
  -9   1   3        967.00       1265.15       124.75 o
  -8   1   3       7539.91       7478.54       229.02 o
  -7   1   3      20857.92      19568.70       459.23 o
  -6   1   3     140270.52     125716.34      2355.73 o
  -5   1   3      18856.18      17175.23       410.89 o
  -4   1   3      23610.16      21937.25       480.93 o
  -3   1   3      17694.47      18228.91       549.45 o
  -2   1   3      28607.50      23505.63       740.76 o
   2   1   3      30054.44      24716.84       464.26 o
   3   1   3      18509.56      19147.25       348.06 o
   4   1   3      24014.78      22776.44       447.55 o
   5   1   3      19087.78      16705.49       387.47 o
   6   1   3     142244.69     126210.21      2199.48 o
   7   1   3      20611.29      19167.43       386.10 o
   8   1   3       8124.17       8094.44       198.57 o
   9   1   3        935.75       1300.69        77.15 o
  10   1   3        440.91        458.67        57.59 o
  11   1   3       1541.73       1687.81       101.85 o
  12   1   3        671.63        547.13        77.01 o
  13   1   3        254.26        272.52        50.06 o
  14   1   3       4299.23       4574.05       166.37 o
  15   1   3         31.97        135.92        65.85 o
  16   1   3          7.84          6.23        89.67 o
  17   1   3         69.04         90.09       193.59 o
  18   1   3        364.28        442.01       242.97 o
  19   1   3        364.81        295.78       297.44 o
  20   1   3        532.90        433.08       425.82 o
 -19   2   3        129.43        267.05       249.76 o
 -18   2   3        223.43        234.92       184.14 o
 -17   2   3        118.92       -125.26       125.26 o
 -16   2   3        131.25         28.10       114.89 o
 -15   2   3       3184.36       3529.16       242.72 o
 -14   2   3        312.93        328.49       100.72 o
 -13   2   3       1029.88        925.91       136.75 o
 -12   2   3        682.86        706.92        93.76 o
 -11   2   3       2853.64       2502.70       149.13 o
 -10   2   3       6620.56       5975.54       192.43 o
  -9   2   3        111.89         81.11        45.61 o
  -8   2   3       2866.46       2935.15       132.25 o
  -7   2   3      58145.45      55024.71      1073.83 o
  -6   2   3       3331.94       2943.85       109.34 o
  -5   2   3      10586.16       9850.93       312.67 o
  -4   2   3       9912.39       8719.18       359.93 o
  -3   2   3      13092.19       8826.45       537.18 o
  -2   2   3      61149.62      67818.53      2474.83 o
  -1   2   3      14497.75      20462.18       778.71 o
   0   2   3      22777.58      13349.52       744.21 o
   1   2   3      13553.93      18124.51       516.93 o
   2   2   3      61779.97      69093.16      2074.22 o
   3   2   3      12579.58       8418.81       354.40 o
   4   2   3      11834.63       9969.39       517.25 o
   5   2   3      11014.99       9944.44       235.02 o
   6   2   3       3831.07       3479.39       123.02 o
   7   2   3      58116.80      54845.12       999.39 o
   8   2   3       3000.73       2812.61       110.10 o
   9   2   3        108.23         99.59        37.87 o
  10   2   3       6769.91       6159.27       181.86 o
  11   2   3       2994.55       2842.52       139.12 o
  12   2   3        807.85        841.14       111.59 o
  13   2   3       1005.00        960.86        88.58 o
  14   2   3        335.52        322.93        71.48 o
  15   2   3       2795.67       3164.45       199.12 o
  16   2   3        166.01        -89.12        89.12 o
  17   2   3        112.48         85.07       142.13 o
  18   2   3        162.87        332.73       250.63 o
  19   2   3        138.26       -192.32       192.32 o
 -19   3   3         24.46         60.56       250.39 o
 -18   3   3        353.86        385.34       249.34 o
 -17   3   3        765.92        653.23       184.94 o
 -16   3   3         32.16        345.64       190.96 o
 -15   3   3       2107.81       2047.37       185.89 o
 -14   3   3       3062.21       3241.16       357.21 o
 -13   3   3       1013.06        809.28        89.82 o
 -12   3   3         65.96         38.25        83.59 o
 -11   3   3        812.15        668.20       110.19 o
 -10   3   3       4601.85       4254.96       177.63 o
  -9   3   3        703.11        733.53        86.31 o
  -8   3   3       1488.55       1380.04        88.12 o
  -7   3   3       7278.31       7719.56       198.83 o
  -6   3   3      14127.13      15391.32       323.45 o
  -5   3   3      21105.96      18606.07       410.71 o
  -4   3   3      11724.39      11116.31       259.18 o
  -3   3   3      47482.52      45894.51      1368.94 o
  -2   3   3      16450.75      15493.81       355.33 o
  -1   3   3      38743.93      42145.00       789.54 o
   0   3   3      31299.18      23320.06       436.76 o
   1   3   3      37319.82      39776.74       780.19 o
   2   3   3      18404.49      17369.30       287.79 o
   3   3   3      45043.09      43389.61      1304.04 o
   4   3   3      12314.68      11542.12       261.55 o
   5   3   3      21943.95      19719.02       372.08 o
   6   3   3      13779.58      15042.44       327.01 o
   7   3   3       7520.36       7959.57       197.05 o
   8   3   3       1871.44       1889.91        90.53 o
   9   3   3        896.22        962.84        68.50 o
  10   3   3       4330.45       3814.82       200.88 o
  11   3   3        784.83        762.80        71.08 o
  12   3   3         47.35         22.18        46.19 o
  13   3   3        931.60        783.40       139.65 o
  14   3   3       2755.94       3004.99       208.18 o
  15   3   3       2002.02       1954.08       175.37 o
  16   3   3         15.95          5.81       135.50 o
  17   3   3        891.41        801.67       162.37 o
  18   3   3        308.39        199.10       230.79 o
  19   3   3         12.22         31.73       265.94 o
 -19   4   3         25.30         73.64       250.86 o
 -18   4   3         41.12       -146.35       146.35 o
 -17   4   3        398.03        389.81       159.15 o
 -16   4   3       3233.23       3028.50       296.06 o
 -15   4   3       1191.10       1331.95       174.60 o
 -14   4   3        921.01       1085.18       142.78 o
 -13   4   3        415.13        327.93        69.34 o
 -12   4   3       2268.50       2328.19       149.72 o
 -11   4   3        747.47        727.67       100.65 o
 -10   4   3       8391.75       8511.83       305.19 o
  -9   4   3       6982.31       7192.10       242.57 o
  -8   4   3      10336.98      10067.32       270.26 o
  -7   4   3       1795.33       1774.99       101.77 o
  -6   4   3        129.72        201.70        38.77 o
  -5   4   3       4687.62       3613.51       113.38 o
  -4   4   3      15726.41      17842.57       618.94 o
  -3   4   3       4430.28       5790.19       309.96 o
  -2   4   3      18584.09      24342.78       431.16 o
  -1   4   3      13556.23      13483.96       250.71 o
   0   4   3       8351.06       9647.42       187.40 o
   1   4   3      14354.93      13914.91       238.97 o
   2   4   3      17633.84      23209.50       382.45 o
   3   4   3       3764.69       4840.75       403.05 o
   4   4   3      14813.58      16793.44       700.82 o
   5   4   3       4221.59       3086.40        84.84 o
   6   4   3        159.68        206.74        29.68 o
   7   4   3       2170.30       2155.20       104.57 o
   8   4   3       9964.12       9046.18       228.04 o
   9   4   3       7282.79       7127.76       205.13 o
  10   4   3       8550.08       8502.96       234.50 o
  11   4   3        704.82        756.02        86.74 o
  12   4   3       2375.59       2443.45       233.00 o
  13   4   3        361.95        260.45        99.21 o
  14   4   3        917.48        896.59       141.33 o
  15   4   3       1101.83       1337.91       192.68 o
  16   4   3       3300.15       4019.73       316.71 o
  17   4   3        429.88         36.63       164.05 o
  18   4   3         72.19         -7.23       177.32 o
  19   4   3         14.27       -198.31       243.36 o
 -19   5   3         85.67       -215.92       224.67 o
 -18   5   3        246.86        -38.84       186.72 o
 -17   5   3       1644.35       1516.70       268.55 o
 -16   5   3       1457.14       1493.67       280.78 o
 -15   5   3       2474.49       2386.43       448.48 o
 -14   5   3       2210.90       2672.15       283.92 o
 -13   5   3        977.10        686.57       131.86 o
 -12   5   3       1898.94       2278.13       204.22 o
 -11   5   3       3057.60       3527.98       227.29 o
 -10   5   3      10998.25      11131.37       336.59 o
  -9   5   3      21336.26      20380.09       478.91 o
  -8   5   3      11613.32      11806.75       288.15 o
  -7   5   3         69.10        176.66        86.13 o
  -6   5   3       1177.40       1455.88        88.98 o
  -5   5   3       2242.61       2223.20        98.11 o
  -4   5   3        814.81       1235.64       112.89 o
  -3   5   3       2770.89       2399.64       140.07 o
  -2   5   3       5801.85       4774.23       117.80 o
  -1   5   3      40834.42      38162.05       626.43 o
   0   5   3      53095.80      45420.69       709.35 o
   1   5   3      41042.57      37041.87       592.83 o
   2   5   3       4945.46       3618.45        98.58 o
   3   5   3       2655.43       2278.74       101.67 o
   4   5   3       1069.94       1423.95       104.20 o
   5   5   3       1985.97       1759.62       113.97 o
   6   5   3       1444.59       1494.17        65.95 o
   7   5   3         75.81         57.61        29.16 o
   8   5   3      11282.44      11895.84       282.12 o
   9   5   3      21191.00      20771.65       501.01 o
  10   5   3      10444.32      11087.83       289.87 o
  11   5   3       2886.55       3175.84       155.15 o
  12   5   3       1878.21       1972.64       160.39 o
  13   5   3        851.66        663.99       337.51 o
  14   5   3       2264.37       2607.12       215.22 o
  15   5   3       2412.62       2386.67       249.65 o
  16   5   3       1543.47       1657.40       273.05 o
  17   5   3       1585.74       1862.53       243.25 o
  18   5   3        258.42        345.17       201.68 o
  19   5   3         59.69        -65.15       289.67 o
 -19   6   3        799.94        994.21       245.75 o
 -18   6   3        377.43        708.38       227.36 o
 -17   6   3        426.49        749.07       211.89 o
 -16   6   3        459.44        524.31       198.17 o
 -15   6   3       5270.67       5358.80       382.03 o
 -14   6   3        279.40        449.48       155.24 o
 -13   6   3       2218.82       2105.69       241.62 o
 -12   6   3       2607.97       2837.59       192.35 o
 -11   6   3       2966.06       3448.99       245.43 o
 -10   6   3      13090.19      13409.66       411.90 o
  -9   6   3      14850.53      14701.18       380.18 o
  -8   6   3      13308.48      13428.54       326.53 o
  -7   6   3       5770.58       5134.70       247.01 o
  -6   6   3       1037.66       1018.07        77.63 o
  -5   6   3       1285.65       1448.16        88.62 o
  -4   6   3       1765.94       1723.44        93.39 o
  -3   6   3       3291.62       3143.68       131.19 o
  -2   6   3      17448.70      17518.44       354.39 o
  -1   6   3      89371.91      87793.23      1402.41 o
   0   6   3       4848.58       6339.88       142.26 o
   1   6   3      92239.42      88107.82      1337.38 o
   2   6   3      16419.68      15805.15       292.43 o
   3   6   3       3897.57       3718.12       108.40 o
   4   6   3       1502.15       1498.51        77.96 o
   5   6   3       1343.14       1535.89        75.87 o
   6   6   3       1038.17       1094.61        63.98 o
   7   6   3       6742.94       5745.35       199.37 o
   8   6   3      13847.65      13749.41       300.70 o
   9   6   3      15580.05      15732.01       373.07 o
  10   6   3      12940.88      13274.34       369.12 o
  11   6   3       3150.84       3314.43       187.89 o
  12   6   3       2421.21       2639.81       201.29 o
  13   6   3       1914.96       1691.28       214.48 o
  14   6   3        296.01        328.18       288.92 o
  15   6   3       5294.47       5524.14       628.06 o
  16   6   3        445.04        556.65       182.95 o
  17   6   3        453.90        505.73       198.20 o
  18   6   3        385.60        207.83       193.54 o
  19   6   3        814.74        387.11       408.88 o
 -18   7   3        491.89        463.15       381.21 o
 -17   7   3        313.78         85.18       196.76 o
 -16   7   3        228.65        215.40       182.26 o
 -15   7   3        362.22        344.51       168.80 o
 -14   7   3       3320.97       3906.42       346.13 o
 -13   7   3        712.88        976.42       157.11 o
 -12   7   3       2229.37       2211.77       249.86 o
 -11   7   3       1741.00       1603.01       151.57 o
 -10   7   3       4367.37       4937.84       440.67 o
  -9   7   3       3872.06       4176.43       186.75 o
  -8   7   3      16539.40      17901.80       446.47 o
  -7   7   3       1399.16       1366.35       101.58 o
  -6   7   3       7035.32       8246.56       228.63 o
  -5   7   3       7439.94       7566.01       216.01 o
  -4   7   3       4475.38       4551.74       148.90 o
  -3   7   3       1009.27       1098.94        79.08 o
  -2   7   3      61776.61      61004.16      1107.01 o
  -1   7   3       7830.09       7269.57       182.51 o
   0   7   3      94197.35      89531.84      1437.89 o
   1   7   3       7566.79       6753.42       157.64 o
   2   7   3      61063.50      58818.50       932.28 o
   3   7   3        815.32        772.49        55.52 o
   4   7   3       4705.89       4392.90       119.96 o
   5   7   3       8092.27       8116.25       186.74 o
   6   7   3       7158.58       8073.78       241.65 o
   7   7   3       1193.90       1218.35        86.41 o
   8   7   3      17499.52      19130.70       457.88 o
   9   7   3       3722.50       4130.96       149.30 o
  10   7   3       4336.58       4533.10       202.79 o
  11   7   3       1625.33       1658.79       134.69 o
  12   7   3       2198.22       2646.04       309.40 o
  13   7   3        807.80       1028.77       192.21 o
  14   7   3       3191.22       3717.60       333.11 o
  15   7   3        326.17        210.47       184.17 o
  16   7   3        234.84        185.47       174.83 o
  17   7   3        314.72        337.88       194.33 o
  18   7   3        510.98        491.88       221.87 o
 -18   8   3        119.52        162.36       310.73 o
 -17   8   3         28.63       -258.88       258.88 o
 -16   8   3         88.71         61.69       175.68 o
 -15   8   3        326.36        482.68       181.91 o
 -14   8   3       1258.69       1606.52       307.23 o
 -13   8   3       4026.86       4317.23       236.46 o
 -12   8   3        723.97       1344.87       179.43 o
 -11   8   3       1127.97       1150.62       135.92 o
 -10   8   3        881.60        940.62       140.42 o
  -9   8   3       4880.55       4730.74       230.68 o
  -8   8   3       2753.47       2902.43       164.43 o
  -7   8   3       8976.87      10093.05       532.29 o
  -6   8   3       2840.20       3656.72       237.96 o
  -5   8   3       2035.39       2138.42       118.51 o
  -4   8   3       3095.68       3420.71       143.91 o
  -3   8   3       8311.94       7979.10       213.92 o
  -2   8   3       3853.77       4128.35       124.52 o
  -1   8   3      35731.40      36948.79       690.22 o
   0   8   3       1639.58       1313.80        79.68 o
   1   8   3      35874.01      37014.57       640.59 o
   2   8   3       3783.12       3624.41       120.63 o
   3   8   3       7715.36       7062.12       162.96 o
   4   8   3       3266.25       3490.37       108.89 o
   5   8   3       1949.95       1879.25       100.06 o
   6   8   3       2377.19       2836.14       213.47 o
   7   8   3       8995.10       9909.18       588.18 o
   8   8   3       2763.24       2608.47       122.26 o
   9   8   3       5592.13       5756.62       234.86 o
  10   8   3        769.77        919.57        89.27 o
  11   8   3       1084.02       1237.93       141.30 o
  12   8   3        701.54       1055.16       136.20 o
  13   8   3       3796.82       3400.61       357.64 o
  14   8   3       1134.22       1463.60       231.26 o
  15   8   3        315.42        167.45       241.34 o
  16   8   3         79.75       -160.28       160.28 o
  17   8   3         17.58       -163.75       163.75 o
  18   8   3        116.27        -12.44       267.79 o
 -18   9   3        205.87        151.38       251.00 o
 -17   9   3        112.27       -248.55       450.66 o
 -16   9   3        526.28        365.48       197.00 o
 -15   9   3        835.47        878.05       256.61 o
 -14   9   3       2152.32       2476.30       294.79 o
 -13   9   3       1694.33       1648.91       125.40 o
 -12   9   3       4094.47       4399.53       213.69 o
 -11   9   3       1872.05       2372.78       197.81 o
 -10   9   3        574.17        500.99       108.19 o
  -9   9   3        315.58        466.45       109.31 o
  -8   9   3       2003.40       2170.57       255.68 o
  -7   9   3       2831.21       3213.05       183.62 o
  -6   9   3       4114.18       4237.50       349.22 o
  -5   9   3      10540.53      11275.08       335.52 o
  -4   9   3        432.26        458.75        64.64 o
  -3   9   3       5323.01       4953.06       182.02 o
  -2   9   3      18474.07      19552.69       408.92 o
  -1   9   3       3378.34       3136.13       148.27 o
   0   9   3      29001.70      27580.34       517.39 o
   1   9   3       3597.02       3143.92       120.72 o
   2   9   3      18212.78      19028.21       380.47 o
   3   9   3       5605.71       5055.45       141.98 o
   4   9   3        505.26        455.47        55.89 o
   5   9   3      10886.53      10779.48       307.36 o
   6   9   3       3761.22       3527.47       181.71 o
   7   9   3       2863.95       2956.42       170.16 o
   8   9   3       2270.01       2418.77       141.77 o
   9   9   3        306.38        354.32        63.49 o
  10   9   3        645.97        602.96        71.86 o
  11   9   3       2054.81       2061.61       186.96 o
  12   9   3       4087.79       4646.04       293.69 o
  13   9   3       1671.30       1338.44       258.39 o
  14   9   3       1978.79       2524.19       306.63 o
  15   9   3        839.16        945.36       214.33 o
  16   9   3        625.27        514.49       338.94 o
  17   9   3         77.99        225.97       296.53 o
  18   9   3        164.46        142.14       257.62 o
 -17  10   3        324.97        602.22       241.36 o
 -16  10   3         81.23        -82.20       226.41 o
 -15  10   3        406.13        223.99       198.12 o
 -14  10   3       1147.24       1433.74       245.12 o
 -13  10   3       3543.26       4106.14       219.06 o
 -12  10   3       1241.10       1425.05       150.66 o
 -11  10   3       1261.32       1471.78       135.64 o
 -10  10   3       1481.79       2236.32       224.20 o
  -9  10   3       2989.84       3588.65       236.42 o
  -8  10   3        846.10        895.77       228.54 o
  -7  10   3       1944.41       2111.39       175.72 o
  -6  10   3       5060.27       5285.13       251.43 o
  -5  10   3       7147.77       7265.57       270.04 o
  -4  10   3       5391.15       5292.40       216.88 o
  -3  10   3       2567.28       2811.44       150.47 o
  -2  10   3       1748.23       1736.98       107.09 o
  -1  10   3      10876.09      10505.96       281.97 o
   0  10   3       2375.18       2740.51       127.54 o
   1  10   3      10596.67      10410.46       248.45 o
   2  10   3       1889.69       1718.68       101.54 o
   3  10   3       2634.93       2982.99       148.32 o
   4  10   3       5212.72       4825.73       172.83 o
   5  10   3       6959.15       6926.43       210.70 o
   6  10   3       5560.24       5241.34       208.53 o
   7  10   3       1741.77       1615.58       113.70 o
   8  10   3        914.61        918.77       106.38 o
   9  10   3       3049.69       3540.98       165.58 o
  10  10   3       1746.55       2294.72       143.18 o
  11  10   3       1248.74       1286.54       119.11 o
  12  10   3       1027.52       1372.78       168.14 o
  13  10   3       3580.78       3378.52       342.13 o
  14  10   3       1139.63       1660.45       362.40 o
  15  10   3        435.17        327.51       279.22 o
  16  10   3         78.13        -11.52       170.36 o
  17  10   3        343.03        523.77       225.89 o
 -17  11   3        281.90        287.31       243.69 o
 -16  11   3       1039.76       1251.10       277.71 o
 -15  11   3         21.64       -240.08       298.95 o
 -14  11   3        583.51        716.73       128.85 o
 -13  11   3       2052.89       2215.45       168.11 o
 -12  11   3       1826.33       1974.83       161.98 o
 -11  11   3       1645.21       2296.83       175.46 o
 -10  11   3        245.13        327.59        98.15 o
  -9  11   3        157.17        281.64        98.21 o
  -8  11   3        510.04        509.58       114.16 o
  -7  11   3        495.70        291.06       123.46 o
  -6  11   3       2973.14       3116.54       227.46 o
  -5  11   3       8920.77       9156.32       492.28 o
  -4  11   3        833.61        807.88       109.45 o
  -3  11   3       3991.63       3926.54       240.13 o
  -2  11   3       3569.88       4092.96       225.72 o
  -1  11   3       2338.48       2573.16       187.03 o
   0  11   3       4133.09       3803.03       187.56 o
   1  11   3       2278.98       2299.71       130.81 o
   2  11   3       3216.35       3781.09       175.12 o
   3  11   3       3688.18       3663.83       175.46 o
   4  11   3        812.24        809.16        96.51 o
   5  11   3       9514.13       9780.70       318.50 o
   6  11   3       2963.07       2885.54       160.03 o
   7  11   3        442.60        379.14        76.53 o
   8  11   3        540.54        538.63        81.72 o
   9  11   3        249.91        420.71        82.61 o
  10  11   3        202.31        211.65        77.72 o
  11  11   3       1783.57       2274.79       146.74 o
  12  11   3       1999.85       1988.97       152.33 o
  13  11   3       2178.23       2959.34       396.30 o
  14  11   3        584.86        288.49       200.86 o
  15  11   3         23.15       -119.47       225.04 o
  16  11   3        990.35       1130.48       301.09 o
  17  11   3        337.53         90.26       249.43 o
 -16  12   3        232.58        251.03       274.44 o
 -15  12   3        396.43        410.60       216.04 o
 -14  12   3         86.08         -0.59       119.60 o
 -13  12   3        777.96        647.02       145.30 o
 -12  12   3       1857.60       1869.08       165.79 o
 -11  12   3         70.72          6.22       100.06 o
 -10  12   3       1448.52       1853.92       239.56 o
  -9  12   3       1154.84       1367.17       137.54 o
  -8  12   3       1480.95       2052.28       160.33 o
  -7  12   3        833.71        852.10       139.20 o
  -6  12   3        451.34        417.74       143.07 o
  -5  12   3       6697.17       7030.30       279.00 o
  -4  12   3       8828.99       9942.04       451.02 o
  -3  12   3       2524.92       2748.36       203.70 o
  -2  12   3        502.92        467.89       119.67 o
  -1  12   3       1553.96       1512.75       152.27 o
   0  12   3       7183.25       6815.57       293.59 o
   1  12   3       1590.65       1568.16       144.25 o
   2  12   3        504.41        392.92        86.49 o
   3  12   3       2629.15       2663.77       168.68 o
   4  12   3       9022.71       9606.03       289.49 o
   5  12   3       6752.05       7130.21       236.62 o
   6  12   3        572.54        538.71        84.49 o
   7  12   3        787.45        897.67       106.73 o
   8  12   3       1514.02       1898.44       140.40 o
   9  12   3       1083.14       1435.77       195.99 o
  10  12   3       1483.87       1910.33       155.61 o
  11  12   3        120.56        -10.66       114.87 o
  12  12   3       1948.89       1831.39       171.77 o
  13  12   3        747.95        701.64       213.68 o
  14  12   3         76.26       -171.37       171.37 o
  15  12   3        378.43        323.46       381.11 o
  16  12   3        312.75        228.66       305.37 o
 -15  13   3        370.55        367.59       243.37 o
 -14  13   3         33.26       -222.23       222.23 o
 -13  13   3        106.76        -43.83       145.97 o
 -12  13   3        113.11       -162.38       162.38 o
 -11  13   3       1244.00       1496.27       158.07 o
 -10  13   3        921.10        983.76       143.74 o
  -9  13   3        471.61        473.47       120.25 o
  -8  13   3       2493.47       3411.78       437.21 o
  -7  13   3       3652.91       3514.00       251.87 o
  -6  13   3       5161.61       5315.79       263.87 o
  -5  13   3        602.68        673.15       139.40 o
  -4  13   3        972.76       1043.25       130.65 o
  -3  13   3       1103.71        922.26       133.60 o
  -2  13   3       1609.79       1801.44       237.25 o
  -1  13   3       1987.04       2108.67       183.67 o
   0  13   3        138.86        141.89        81.45 o
   1  13   3       2112.59       1772.96       173.23 o
   2  13   3       1576.34       1723.72       156.38 o
   3  13   3       1020.08       1017.72       123.30 o
   4  13   3       1183.72       1319.26       138.65 o
   5  13   3        929.49        863.42       124.51 o
   6  13   3       5210.45       6047.09       263.17 o
   7  13   3       3555.90       3479.54       207.04 o
   8  13   3       2377.01       2619.31       181.41 o
   9  13   3        507.99        572.36       101.87 o
  10  13   3        946.94       1192.38       150.21 o
  11  13   3       1201.43       1376.16       163.80 o
  12  13   3        158.03        175.95       109.38 o
  13  13   3        129.69        205.68       187.18 o
  14  13   3         38.77        146.66       230.08 o
  15  13   3        393.31        610.82       259.68 o
 -14  14   3        293.26        310.23       241.67 o
 -13  14   3        448.31       -244.96       367.75 o
 -12  14   3        588.88        176.17       144.06 o
 -11  14   3        331.53        428.13       162.84 o
 -10  14   3        217.42        375.24       138.11 o
  -9  14   3       1496.33       1811.98       225.56 o
  -8  14   3        506.20        643.50       144.82 o
  -7  14   3       2825.89       3298.48       245.20 o
  -6  14   3       1451.09       1440.38       168.20 o
  -5  14   3        271.59        453.91       120.62 o
  -4  14   3        223.01        363.97       109.11 o
  -3  14   3       1276.70       1250.23       155.19 o
  -2  14   3        914.22       1021.61       153.65 o
  -1  14   3       3129.82       2951.47       227.62 o
   0  14   3        617.57        607.32       124.12 o
   1  14   3       2786.94       2519.44       244.10 o
   2  14   3        807.19        894.85       133.67 o
   3  14   3       1415.86       1280.46       148.21 o
   4  14   3         77.56         62.79        99.21 o
   5  14   3        362.74        499.64       130.88 o
   6  14   3       1654.51       1537.52       267.44 o
   7  14   3       3034.56       3570.21       255.81 o
   8  14   3        346.23        454.78       117.29 o
   9  14   3       1740.26       2153.12       181.51 o
  10  14   3        233.20         47.02        91.35 o
  11  14   3        328.06        588.88       140.49 o
  12  14   3        701.96        877.03       165.05 o
  13  14   3        485.17        446.58       491.24 o
  14  14   3        306.31        212.58       256.71 o
 -14  15   3        678.29        296.00       296.73 o
 -13  15   3        753.65        850.14       245.55 o
 -12  15   3        698.86        682.36       242.34 o
 -11  15   3         60.38        -53.97       143.88 o
 -10  15   3        345.63        301.52       199.68 o
  -9  15   3        248.38        428.45       131.10 o
  -8  15   3       2579.93       2593.77       207.29 o
  -7  15   3        211.71        177.85       167.54 o
  -6  15   3       1007.17       1133.36       185.01 o
  -5  15   3       1932.82       1984.14       224.81 o
  -4  15   3        634.76        573.02       208.73 o
  -3  15   3       1066.29        791.31       145.76 o
  -2  15   3       2501.36       2401.26       256.79 o
  -1  15   3       2359.58       2200.06       216.65 o
   0  15   3      10933.18      10669.91       429.00 o
   1  15   3       2482.15       2144.56       215.47 o
   2  15   3       2414.49       2502.65       236.12 o
   3  15   3       1180.15        936.34       146.39 o
   4  15   3        584.76        754.17       129.53 o
   5  15   3       2012.62       2258.17       193.72 o
   6  15   3       1235.72       1340.00       153.15 o
   7  15   3        190.39         83.51       118.30 o
   8  15   3       2606.73       2927.62       214.83 o
   9  15   3        279.58        362.32       125.62 o
  10  15   3        334.46        229.25       122.22 o
  11  15   3        100.37       -122.99       122.99 o
  12  15   3        657.69        226.12       287.35 o
  13  15   3        699.48        231.98       367.72 o
  14  15   3        683.01        451.22       333.61 o
 -12  16   3        664.94        189.84       324.77 o
 -11  16   3        151.58       -190.86       190.86 o
 -10  16   3         56.31        -65.20       227.44 o
  -9  16   3        446.94        311.97       140.52 o
  -8  16   3        313.85        268.93       139.94 o
  -7  16   3       3729.67       3410.90       256.74 o
  -6  16   3        282.20         32.52       121.11 o
  -5  16   3       1076.60        907.48       308.21 o
  -4  16   3       3659.66       4060.40       296.21 o
  -3  16   3       1085.67        946.59       169.19 o
  -2  16   3       1024.83        691.73       187.69 o
  -1  16   3       2305.22       2260.73       223.73 o
   0  16   3       2340.30       1922.81       204.36 o
   1  16   3       2305.61       3088.98       281.12 o
   2  16   3       1277.90       1043.28       199.60 o
   3  16   3       1062.11       1293.90       185.14 o
   4  16   3       3752.80       4315.64       271.30 o
   5  16   3       1079.27       1634.56       207.35 o
   6  16   3        256.65        269.56       121.16 o
   7  16   3       3603.69       3271.87       239.09 o
   8  16   3        333.36        364.34       131.49 o
   9  16   3        497.27        390.12       134.14 o
  10  16   3         89.08         17.11       160.58 o
  11  16   3        188.49        113.52       188.23 o
  12  16   3        655.35        615.87       196.35 o
 -11  17   3        807.22        337.08       161.60 o
 -10  17   3       1033.09        514.52       176.75 o
  -9  17   3         30.82       -125.07       125.07 o
  -8  17   3        802.00        970.22       208.51 o
  -7  17   3        220.01        207.08       134.50 o
  -6  17   3        974.05        810.78       250.87 o
  -5  17   3        597.81        530.31       160.42 o
  -4  17   3       1010.29        629.94       162.81 o
  -3  17   3       2372.67       2063.36       224.52 o
  -2  17   3        173.46         70.13       136.99 o
  -1  17   3       3263.04       3260.71       273.96 o
   0  17   3        188.20         -9.47       146.35 o
   1  17   3       3305.81       3175.16       266.14 o
   2  17   3        137.03        185.88       185.78 o
   3  17   3       2274.54       2444.80       261.30 o
   4  17   3        908.47        919.50       164.41 o
   5  17   3        621.97        584.95       177.33 o
   6  17   3        956.50        983.87       184.80 o
   7  17   3        193.36        283.49       137.78 o
   8  17   3        729.59        635.80       149.30 o
   9  17   3         30.01       -112.64       127.25 o
  10  17   3       1054.33       1085.95       203.87 o
  11  17   3        825.93        700.19       171.47 o
 -10  18   3        342.39       -129.89       222.18 o
  -9  18   3        526.78        405.55       261.83 o
  -8  18   3        187.14        -90.04       175.00 o
  -7  18   3        485.57        479.65       274.48 o
  -6  18   3        541.04        437.69       176.25 o
  -5  18   3        600.92         79.97       249.19 o
  -4  18   3       1689.35       1389.45       219.25 o
  -3  18   3        409.62        261.41       152.54 o
  -2  18   3       3355.96       3322.67       282.78 o
  -1  18   3        929.98        672.77       174.32 o
   0  18   3       1385.16       1065.82       225.07 o
   1  18   3        991.30        723.52       161.08 o
   2  18   3       3507.53       3655.18       301.58 o
   3  18   3        373.73        433.80       145.78 o
   4  18   3       1573.81       1711.73       214.38 o
   5  18   3        630.48        542.03       156.64 o
   6  18   3        508.17        494.05       157.97 o
   7  18   3        468.39         49.30       139.43 o
   8  18   3        191.78       -134.56       134.56 o
   9  18   3        480.80        179.35       233.52 o
  10  18   3        383.82        255.65       178.29 o
  -8  19   3        469.17        358.64       230.48 o
  -7  19   3         43.29       -169.08       169.08 o
  -6  19   3        234.83        -28.60       190.93 o
  -5  19   3        705.65        681.45       206.93 o
  -4  19   3         25.74       -100.33       160.28 o
  -3  19   3        266.73        -21.89       158.20 o
  -2  19   3         15.91         -6.82       147.45 o
  -1  19   3        725.63        683.76       191.15 o
   0  19   3         79.92       -140.72       148.32 o
   1  19   3        748.40        670.50       184.60 o
   2  19   3          4.92       -141.52       141.52 o
   3  19   3        223.22        204.31       174.80 o
   4  19   3         41.76        -36.23       253.55 o
   5  19   3        639.70        391.52       173.98 o
   6  19   3        279.77        194.63       168.28 o
   7  19   3         58.80       -115.37       158.69 o
   8  19   3        556.95        928.84       196.32 o
  -6  20   3        185.39        -80.69       250.74 o
  -5  20   3        320.38        336.51       306.26 o
  -4  20   3         88.76       -216.51       216.51 o
  -3  20   3        389.02          3.86       186.80 o
  -2  20   3        186.25        -87.99       165.96 o
  -1  20   3         43.97       -183.16       183.16 o
   0  20   3         38.48       -204.08       204.08 o
   1  20   3         63.59       -154.44       154.44 o
   2  20   3        181.72        202.69       235.88 o
   3  20   3        389.07        473.98       196.48 o
   4  20   3         99.06       -164.34       164.34 o
   5  20   3        259.69        -40.56       170.50 o
   6  20   3        196.27        249.28       198.77 o
   0  21   3         32.76       -190.99       190.99 o
   2   0   4      30390.42      34710.38       619.48 o
   3   0   4      44014.33      38218.11       684.05 o
   4   0   4      23101.15      19891.13       377.05 o
   5   0   4       2005.63       2535.58        78.00 o
   6   0   4      15358.63      16524.66       351.02 o
   7   0   4       8795.79       8023.86       174.28 o
   8   0   4       8077.35       7287.42       178.30 o
   9   0   4      18939.61      17871.05       374.46 o
  10   0   4       1881.84       1772.77        85.73 o
  11   0   4      13745.12      12231.64       346.61 o
  12   0   4        121.75        156.78        53.43 o
  13   0   4          1.55        -65.72        65.72 o
  14   0   4        134.36         43.74        99.66 o
  15   0   4        718.54        693.11       121.40 o
  16   0   4         22.34        -94.52        94.52 o
  17   0   4        146.26        -37.63       150.81 o
  18   0   4         34.89        -98.05       137.77 o
  19   0   4        874.78        683.05       335.09 o
 -19   1   4        283.88         75.83       233.48 o
 -18   1   4       1660.53       1715.65       226.05 o
 -17   1   4         60.35       -139.66       139.66 o
 -16   1   4        810.25        930.07       140.83 o
 -15   1   4        476.75        433.15       123.87 o
 -14   1   4        215.14         87.65       105.78 o
 -13   1   4        158.45        234.50        73.73 o
 -12   1   4        932.77       1172.13       186.42 o
 -11   1   4       2815.24       2434.73       131.17 o
 -10   1   4      14423.58      13791.72       382.45 o
  -9   1   4        541.78        535.12        68.17 o
  -8   1   4       8903.92       9071.41       237.24 o
  -7   1   4      10588.53       9486.86       257.01 o
  -6   1   4       8855.07       8791.06       193.03 o
  -5   1   4      25771.50      22457.88       427.64 o
  -4   1   4      14494.32      15292.87       298.91 o
  -3   1   4      43811.42      47610.19      1613.47 o
  -2   1   4       5163.19       5150.61       125.05 o
  -1   1   4       9305.41      14823.43       759.68 o
   1   1   4       9626.83      14747.82       454.09 o
   2   1   4       5233.27       5341.26       109.72 o
   3   1   4      44324.75      47198.29       841.93 o
   4   1   4      14217.84      14988.15       295.70 o
   5   1   4      25403.88      22192.35       424.84 o
   6   1   4       8503.93       8288.12       190.63 o
   7   1   4      10451.23       9336.97       215.21 o
   8   1   4       9085.95       9149.01       257.50 o
   9   1   4        569.51        564.62        55.74 o
  10   1   4      14687.47      14324.35       331.53 o
  11   1   4       2650.60       2427.20       121.82 o
  12   1   4       1265.58       1243.40        84.71 o
  13   1   4        231.02        221.72       106.20 o
  14   1   4        281.29        158.75        89.22 o
  15   1   4        467.03        428.92        96.36 o
  16   1   4        691.96        674.50       113.84 o
  17   1   4         37.18       -100.95       100.95 o
  18   1   4       1567.45       1567.65       322.07 o
  19   1   4        243.26        -19.45       233.07 o
 -19   2   4        252.33        423.99       488.73 o
 -18   2   4         89.03         67.91       169.84 o
 -17   2   4        589.50        411.55       191.55 o
 -16   2   4         74.05         81.82       127.72 o
 -15   2   4       3496.53       4163.69       308.67 o
 -14   2   4       2278.64       2312.92       151.90 o
 -13   2   4        831.46        949.40       101.28 o
 -12   2   4       2796.73       2934.54       167.38 o
 -11   2   4       4135.78       3690.30       189.13 o
 -10   2   4       4154.40       4152.28       188.00 o
  -9   2   4       6396.62       5979.64       220.67 o
  -8   2   4       1062.07       1090.79        80.21 o
  -7   2   4       9864.70       9234.99       265.88 o
  -6   2   4       8405.75       8035.07       204.34 o
  -5   2   4       7405.18       7836.97       214.38 o
  -4   2   4        659.39        860.47        57.38 o
  -3   2   4       9393.61      10146.88       252.50 o
  -2   2   4      17540.32      20181.33       622.00 o
  -1   2   4       3026.97       4619.15       112.14 o
   0   2   4      60880.54      48906.54       865.81 o
   1   2   4       2840.67       4333.47       119.60 o
   2   2   4      18221.46      20960.22       605.38 o
   3   2   4       9714.56      10672.47       383.00 o
   4   2   4        661.51        725.14        47.42 o
   5   2   4       6945.92       7057.94       185.21 o
   6   2   4       8036.40       7338.79       196.16 o
   7   2   4       9465.73       8982.01       213.38 o
   8   2   4       1332.34       1320.10        76.41 o
   9   2   4       6814.85       6786.36       186.54 o
  10   2   4       4246.76       4326.98       149.02 o
  11   2   4       4221.09       3463.27       136.42 o
  12   2   4       2670.73       2829.83       130.70 o
  13   2   4        641.04        601.84        65.93 o
  14   2   4       2464.64       2502.18       116.15 o
  15   2   4       3626.27       3958.72       199.38 o
  16   2   4         76.98        -94.83        94.83 o
  17   2   4        566.54        508.44       300.56 o
  18   2   4        109.70         79.89       245.57 o
  19   2   4        302.33       -116.80       287.17 o
 -19   3   4        224.85         25.29       269.30 o
 -18   3   4       1116.38        973.97       208.65 o
 -17   3   4        594.29        332.99       147.40 o
 -16   3   4       1172.98       1296.89       177.17 o
 -15   3   4       1031.18       1103.64       258.35 o
 -14   3   4       1076.84       1203.66       157.61 o
 -13   3   4        946.12        958.65       105.01 o
 -12   3   4       1043.27       1172.66       108.43 o
 -11   3   4       4245.43       4303.75       193.26 o
 -10   3   4       2386.92       1988.49       117.43 o
  -9   3   4       6283.36       5907.73       209.26 o
  -8   3   4       2370.77       2649.36       117.19 o
  -7   3   4       4668.08       4865.20       157.04 o
  -6   3   4      10228.22       9431.34       233.46 o
  -5   3   4      16216.07      13638.72       825.81 o
  -4   3   4      20836.18      18554.40       351.09 o
  -3   3   4      14164.73      13738.37       486.21 o
  -2   3   4       5443.91       8527.43       204.46 o
  -1   3   4      99583.78     102175.31      1771.10 o
   0   3   4      10718.20       8843.43       217.60 o
   1   3   4      98781.79     100826.64      1580.26 o
   2   3   4       5403.77       8390.29       244.32 o
   3   3   4      14152.26      13529.84       395.11 o
   4   3   4      18872.65      16529.99       343.04 o
   5   3   4      15572.61      13267.98       874.67 o
   6   3   4      10118.43       8918.33       292.98 o
   7   3   4       4748.08       4957.72       149.25 o
   8   3   4       2675.13       2922.14       109.11 o
   9   3   4       5851.44       5717.24       167.28 o
  10   3   4       2450.86       2137.28       110.68 o
  11   3   4       4119.44       4324.77       168.25 o
  12   3   4        951.33        890.38        81.87 o
  13   3   4       1280.98       1207.92        98.25 o
  14   3   4       1162.64       1336.37       111.41 o
  15   3   4       1050.06       1057.82       137.97 o
  16   3   4       1127.59       1127.98       145.16 o
  17   3   4        600.54        323.91       267.96 o
  18   3   4       1089.35        993.96       223.39 o
  19   3   4        161.33       -366.27       564.94 o
 -19   4   4        101.60        -42.23       228.93 o
 -18   4   4        568.56        146.07       191.55 o
 -17   4   4       1348.29       1387.51       234.73 o
 -16   4   4        994.76       1136.40       211.91 o
 -15   4   4       4448.62       5011.04       395.97 o
 -14   4   4        662.23        830.59       102.87 o
 -13   4   4       2707.05       2744.49       216.35 o
 -12   4   4       4181.98       4551.51       310.80 o
 -11   4   4       1199.83       1203.80       123.90 o
 -10   4   4       6075.41       6011.26       216.50 o
  -9   4   4        737.27        662.28        69.89 o
  -8   4   4       4881.40       4377.17       156.52 o
  -7   4   4       4300.55       4169.23       140.48 o
  -6   4   4       3589.35       2892.53       111.32 o
  -5   4   4       2327.70       2244.18        91.60 o
  -4   4   4      33649.76      33609.88      1410.75 o
  -3   4   4       2819.00       2802.55       555.55 o
  -2   4   4      15719.38      19257.57       417.64 o
  -1   4   4      22910.20      25263.26       478.97 o
   0   4   4        145.71        130.44        27.16 o
   1   4   4      23712.55      25232.02       429.11 o
   2   4   4      17387.50      20393.29       332.41 o
   3   4   4       2828.49       2291.66       325.69 o
   4   4   4      37237.05      34657.47      1283.08 o
   5   4   4       2390.99       2143.34        78.22 o
   6   4   4       4432.46       3564.47       125.04 o
   7   4   4       4695.23       4815.06       141.18 o
   8   4   4       5036.35       4454.59       141.29 o
   9   4   4        845.42        640.20        66.77 o
  10   4   4       6294.07       6007.32       187.63 o
  11   4   4       1234.02       1165.74        94.51 o
  12   4   4       4641.01       4724.17       199.29 o
  13   4   4       2643.87       2604.05       137.99 o
  14   4   4        695.69        857.75       106.10 o
  15   4   4       4882.37       6330.67       370.63 o
  16   4   4       1049.93       1010.86       184.77 o
  17   4   4       1291.34       1391.26       212.00 o
  18   4   4        593.39        544.96       190.83 o
  19   4   4        152.59          1.16       246.93 o
 -19   5   4         71.98        -49.09       209.60 o
 -18   5   4        232.19         18.17       378.64 o
 -17   5   4        649.69        920.70       204.19 o
 -16   5   4       1702.03       1885.51       297.95 o
 -15   5   4        898.96        962.52       229.42 o
 -14   5   4       1904.93       2454.55       392.12 o
 -13   5   4        640.27        604.66       159.30 o
 -12   5   4       1298.03       1389.47       125.83 o
 -11   5   4       4189.15       4553.27       268.84 o
 -10   5   4       1688.45       1787.32       137.79 o
  -9   5   4       5519.71       5029.82       173.56 o
  -8   5   4       2947.00       3056.53       136.13 o
  -7   5   4       5500.77       5261.82       185.44 o
  -6   5   4       9082.09       9448.05       236.04 o
  -5   5   4      18982.62      17406.10       552.96 o
  -4   5   4        954.95       1192.20        75.58 o
  -3   5   4      42403.96      37571.00       660.31 o
  -2   5   4       1040.62        832.59        53.55 o
  -1   5   4      22533.97      20990.18       417.33 o
   0   5   4      17327.67      16623.57       292.78 o
   1   5   4      22680.31      20728.62       369.66 o
   2   5   4       1108.59        855.96        48.24 o
   3   5   4      42694.96      37065.38       623.20 o
   4   5   4        784.38        955.95        72.85 o
   5   5   4      18302.19      16039.37       510.06 o
   6   5   4       9476.67       9465.82       208.82 o
   7   5   4       5531.45       5440.58       144.36 o
   8   5   4       2758.65       2990.32       185.73 o
   9   5   4       5900.51       5622.38       179.24 o
  10   5   4       1849.72       1943.97       119.88 o
  11   5   4       4219.26       4263.68       274.63 o
  12   5   4       1141.65       1187.96       103.10 o
  13   5   4        523.22        370.54        99.10 o
  14   5   4       2098.44       2422.26       288.99 o
  15   5   4        880.53       1007.95       289.54 o
  16   5   4       1519.33       1540.18       310.38 o
  17   5   4        688.98        382.80       377.64 o
  18   5   4        227.85        592.47       197.94 o
  19   5   4         76.21       -179.29       270.29 o
 -19   6   4        745.54        542.99       251.08 o
 -18   6   4        347.86         73.71       197.05 o
 -17   6   4        416.97        452.53       178.87 o
 -16   6   4       1051.52       1008.70       221.21 o
 -15   6   4       1261.80       2154.88       566.15 o
 -14   6   4         97.54        197.69       199.76 o
 -13   6   4       4627.61       5386.53       365.48 o
 -12   6   4        236.13        258.99        85.84 o
 -11   6   4        626.58        757.18       108.90 o
 -10   6   4       1094.03       1066.44       117.04 o
  -9   6   4        207.82        334.30       112.86 o
  -8   6   4       7225.09       7011.64       221.14 o
  -7   6   4       4214.44       4567.46       196.72 o
  -6   6   4       3735.35       4253.79       167.56 o
  -5   6   4       5462.83       5883.96       314.64 o
  -4   6   4       4858.72       4852.05       146.84 o
  -3   6   4      14617.27      13709.08       302.51 o
  -2   6   4      30524.73      32036.51       616.32 o
  -1   6   4      13138.29      12893.46       269.04 o
   0   6   4       2727.80       3118.94        92.42 o
   1   6   4      12809.89      12872.85       242.82 o
   2   6   4      31833.16      32113.66       524.64 o
   3   6   4      14681.68      13197.12       249.10 o
   4   6   4       4316.46       4467.50       125.85 o
   5   6   4       4817.50       4800.08       309.93 o
   6   6   4       3552.36       3840.34       114.88 o
   7   6   4       4320.85       4711.29       201.78 o
   8   6   4       7330.99       7050.22       178.74 o
   9   6   4        137.47        149.72        61.98 o
  10   6   4       1247.47       1202.75       125.10 o
  11   6   4        616.61        425.01        80.24 o
  12   6   4        168.82        209.90        68.70 o
  13   6   4       4737.67       5272.55       345.36 o
  14   6   4         59.02         -5.01       120.61 o
  15   6   4       1310.93       1328.62       241.88 o
  16   6   4       1122.56       1258.57       210.39 o
  17   6   4        457.11        497.81       193.34 o
  18   6   4        305.37       -116.37       193.28 o
  19   6   4        719.77        610.52       401.29 o
 -18   7   4        852.50        476.66       431.11 o
 -17   7   4        569.90        325.14       196.22 o
 -16   7   4        162.73         32.22       224.50 o
 -15   7   4       1726.91       2273.57       262.12 o
 -14   7   4        523.31        760.26       278.36 o
 -13   7   4       1090.74       1119.69       274.93 o
 -12   7   4       2195.70       2205.83       174.42 o
 -11   7   4       1281.17       1369.24       148.64 o
 -10   7   4        731.54        947.08       113.98 o
  -9   7   4        214.73        289.60        79.13 o
  -8   7   4       1141.66       1398.26       106.47 o
  -7   7   4       3909.58       4011.46       161.65 o
  -6   7   4       8728.16       9084.30       248.19 o
  -5   7   4       1913.33       2498.79       118.28 o
  -4   7   4        989.36       1030.32        78.25 o
  -3   7   4       4298.17       4206.29       138.39 o
  -2   7   4      29308.70      29072.29       630.91 o
  -1   7   4      19525.45      20304.73       361.46 o
   0   7   4        554.96        730.70        53.42 o
   1   7   4      20124.17      20220.60       359.70 o
   2   7   4      30494.24      30382.17       502.42 o
   3   7   4       4251.34       3635.94       107.23 o
   4   7   4        976.22        878.65        58.15 o
   5   7   4       1587.21       1942.46        89.69 o
   6   7   4       7258.50       7619.22       206.12 o
   7   7   4       3930.32       3661.72       124.36 o
   8   7   4       1270.18       1404.33        78.23 o
   9   7   4        290.62        328.26        45.65 o
  10   7   4        754.35       1140.63       125.87 o
  11   7   4       1273.37       1351.40       126.80 o
  12   7   4       2063.47       2307.85       156.00 o
  13   7   4       1015.91        900.77       116.59 o
  14   7   4        553.48        694.04       214.91 o
  15   7   4       1684.09       1640.74       241.37 o
  16   7   4        150.86        135.79       221.48 o
  17   7   4        606.06         93.80       237.36 o
  18   7   4        761.28        504.38       227.57 o
 -18   8   4        312.88        270.60       311.28 o
 -17   8   4         67.48       -213.83       213.83 o
 -16   8   4       1433.92       1419.92       252.88 o
 -15   8   4        916.74        649.86       192.20 o
 -14   8   4        153.75        270.87       146.31 o
 -13   8   4       1471.86       1649.68       160.20 o
 -12   8   4       1085.65       1260.67       169.22 o
 -11   8   4       1186.16       1589.02       177.06 o
 -10   8   4       1799.32       1751.08       153.51 o
  -9   8   4        511.82        667.69        98.69 o
  -8   8   4        908.53       1171.14       132.79 o
  -7   8   4       4401.44       4562.16       196.02 o
  -6   8   4        301.81        315.68        80.07 o
  -5   8   4      15620.29      15655.51       355.58 o
  -4   8   4         18.41         14.26        39.63 o
  -3   8   4      14664.97      13189.23       308.23 o
  -2   8   4       1563.42       1423.50       119.65 o
  -1   8   4      17053.85      17382.95       366.91 o
   0   8   4       5240.31       5510.64       143.05 o
   1   8   4      17134.86      17527.40       326.36 o
   2   8   4       1346.36       1293.07        87.52 o
   3   8   4      13915.57      12245.03       251.38 o
   4   8   4          8.55        -29.96        29.96 o
   5   8   4      14599.86      14440.08       289.22 o
   6   8   4        338.02        262.40        56.94 o
   7   8   4       4060.00       4223.75       151.00 o
   8   8   4        689.35        927.84        78.62 o
   9   8   4        477.44        551.65        79.36 o
  10   8   4       2016.35       2261.01       130.27 o
  11   8   4       1091.94       1307.38       140.22 o
  12   8   4       1112.32       1198.23       175.75 o
  13   8   4       1494.54       1717.11       175.69 o
  14   8   4        144.40        156.16       163.80 o
  15   8   4        949.57        487.71       189.32 o
  16   8   4       1391.58       1382.99       250.16 o
  17   8   4         88.34        -65.17       198.87 o
  18   8   4        280.84        -40.64       275.37 o
 -18   9   4        471.64       -113.91       275.39 o
 -17   9   4        551.80        136.71       550.54 o
 -16   9   4        246.57         53.72       173.86 o
 -15   9   4        188.64       -159.68       207.81 o
 -14   9   4        256.50        126.64       138.05 o
 -13   9   4       2473.58       2603.62       209.27 o
 -12   9   4       1676.44       1888.28       178.16 o
 -11   9   4        950.94        986.80       134.18 o
 -10   9   4        992.07       1597.52       188.10 o
  -9   9   4        611.36        829.16       175.27 o
  -8   9   4       3846.51       3819.74       213.81 o
  -7   9   4        259.56        189.75        78.07 o
  -6   9   4      11893.66      12863.80       376.70 o
  -5   9   4       1729.76       1288.89       116.01 o
  -4   9   4      12675.22      12870.04       312.16 o
  -3   9   4       9549.06       9853.89       267.54 o
  -2   9   4        151.60        221.33        58.20 o
  -1   9   4       5173.67       5513.11       198.20 o
   0   9   4        644.11        646.18        66.84 o
   1   9   4       5514.31       5777.90       164.05 o
   2   9   4         64.49        152.91        43.67 o
   3   9   4       9640.95       9864.54       227.77 o
   4   9   4      12185.01      11710.83       241.40 o
   5   9   4       1548.12       1129.28        86.05 o
   6   9   4      12156.33      12654.05       373.99 o
   7   9   4        270.03        256.58        64.18 o
   8   9   4       3644.15       3685.18       157.93 o
   9   9   4        505.64        573.43        73.31 o
  10   9   4       1101.98       1931.22       295.02 o
  11   9   4        996.34        909.70       117.94 o
  12   9   4       1696.40       2009.94       227.62 o
  13   9   4       2529.75       2543.67       203.80 o
  14   9   4        282.15        220.41       165.60 o
  15   9   4        202.78       -142.69       142.69 o
  16   9   4        266.61         62.47       184.30 o
  17   9   4        524.47        266.55       292.75 o
  18   9   4        483.86        229.46       232.88 o
 -17  10   4        309.54        157.87       219.44 o
 -16  10   4        786.10        635.72       264.84 o
 -15  10   4        147.55        124.28       186.06 o
 -14  10   4         52.30         -2.67       104.69 o
 -13  10   4        512.58        437.43       138.44 o
 -12  10   4       2619.78       2580.89       411.03 o
 -11  10   4        167.28        438.96       117.83 o
 -10  10   4         42.17         19.73        81.89 o
  -9  10   4       6896.01       7550.51       322.53 o
  -8  10   4       1312.98       1357.65       176.99 o
  -7  10   4       9243.63      10842.19       501.07 o
  -6  10   4        960.22       1049.23       123.10 o
  -5  10   4       8931.11       9546.88       340.62 o
  -4  10   4       2832.90       2875.19       176.97 o
  -3  10   4       3982.41       4115.90       168.79 o
  -2  10   4       1742.95       1766.78       127.92 o
  -1  10   4       8183.05       8617.57       245.01 o
   0  10   4        396.15        421.25        64.87 o
   1  10   4       8186.70       8564.54       219.37 o
   2  10   4       1602.67       1747.34       114.03 o
   3  10   4       4099.14       4111.07       159.08 o
   4  10   4       2928.01       2856.93       138.91 o
   5  10   4       8848.00       8762.05       265.27 o
   6  10   4        825.76        800.32        83.39 o
   7  10   4       8576.35       9733.62       308.65 o
   8  10   4       1265.86       1407.43       115.97 o
   9  10   4       7030.80       7726.81       310.54 o
  10  10   4         52.36        142.29        71.51 o
  11  10   4        126.35        242.06       126.42 o
  12  10   4       2446.83       3063.35       231.13 o
  13  10   4        548.72        409.60       134.65 o
  14  10   4         72.97         17.39       163.28 o
  15  10   4        151.00        -18.44       167.66 o
  16  10   4        878.63        808.99       236.48 o
  17  10   4        330.07        683.61       243.79 o
 -17  11   4        291.42          6.33       288.67 o
 -16  11   4        566.26        757.45       239.55 o
 -15  11   4        347.34        265.77       200.34 o
 -14  11   4        254.82        176.33       157.23 o
 -13  11   4       2349.55       2952.11       213.19 o
 -12  11   4          1.11       -150.17       231.49 o
 -11  11   4        969.02       2209.27       271.28 o
 -10  11   4       1076.52       1212.43       166.07 o
  -9  11   4       2352.99       2629.55       203.85 o
  -8  11   4      12579.64      12959.45       443.31 o
  -7  11   4        585.95        626.63       128.52 o
  -6  11   4       2648.62       2094.43       179.66 o
  -5  11   4       3732.38       3751.07       423.88 o
  -4  11   4        542.80        447.44        86.90 o
  -3  11   4        122.44         65.43        71.01 o
  -2  11   4       4244.50       4375.34       240.94 o
  -1  11   4       1149.42       1478.34       143.60 o
   0  11   4       6406.32       6695.64       255.77 o
   1  11   4       1174.37       1541.82       140.15 o
   2  11   4       4291.97       4339.58       168.86 o
   3  11   4         87.56         33.96        48.16 o
   4  11   4        680.04        606.67        76.93 o
   5  11   4       3739.70       3710.53       172.61 o
   6  11   4       2367.39       2450.35       151.82 o
   7  11   4        638.88        649.05        79.11 o
   8  11   4      12136.72      12365.77       357.45 o
   9  11   4       2163.52       2246.78       138.93 o
  10  11   4        961.64       1492.25       154.51 o
  11  11   4       1117.00       1963.90       141.74 o
  12  11   4          2.21        -10.88       160.64 o
  13  11   4       2346.13       2911.07       243.93 o
  14  11   4        195.56        269.87       187.31 o
  15  11   4        338.39        402.39       214.59 o
  16  11   4        569.81        277.76       284.95 o
  17  11   4        277.65        239.13       235.68 o
 -16  12   4        137.86         -8.34       266.00 o
 -15  12   4        549.84        744.55       239.85 o
 -14  12   4        367.07        333.62       136.25 o
 -13  12   4        348.78        149.74       173.29 o
 -12  12   4       2903.97       3552.53       299.78 o
 -11  12   4        265.25        194.26       116.74 o
 -10  12   4       3540.19       4264.88       240.06 o
  -9  12   4       2272.11       2408.06       265.27 o
  -8  12   4        597.18        471.96       124.23 o
  -7  12   4       2877.90       2774.18       272.86 o
  -6  12   4        109.26         88.45       110.34 o
  -5  12   4       2789.12       2444.12       232.16 o
  -4  12   4       1439.11       1835.93       225.24 o
  -3  12   4        516.04        498.15       117.32 o
  -2  12   4         36.49         -7.94        92.63 o
  -1  12   4      12674.45      12690.82       488.32 o
   0  12   4        278.16        309.59        95.86 o
   1  12   4      12689.87      11852.74       380.05 o
   2  12   4         19.67        -69.61        69.61 o
   3  12   4        647.75        487.41        87.61 o
   4  12   4       1496.13       1511.39       119.71 o
   5  12   4       2637.03       2835.11       161.91 o
   6  12   4        109.48          0.32        85.81 o
   7  12   4       2448.67       2483.54       183.24 o
   8  12   4        630.31        957.01       119.63 o
   9  12   4       2056.32       2167.44       155.22 o
  10  12   4       3720.60       4745.63       236.54 o
  11  12   4        336.99        188.88        96.30 o
  12  12   4       2854.20       3700.47       196.23 o
  13  12   4        366.71        130.39       160.99 o
  14  12   4        401.22        368.72       208.17 o
  15  12   4        624.88        365.55       261.29 o
  16  12   4        125.88        -75.53       264.16 o
 -15  13   4        218.15        360.12       282.45 o
 -14  13   4        729.05        531.53       192.09 o
 -13  13   4         71.44        -76.30       152.96 o
 -12  13   4        551.91        267.24       124.27 o
 -11  13   4       2419.80       2948.49       231.46 o
 -10  13   4         83.06        333.95       128.61 o
  -9  13   4       1497.27       1942.20       192.76 o
  -8  13   4       1259.68       1138.51       159.26 o
  -7  13   4       1931.79       2118.61       250.23 o
  -6  13   4       1590.20       2151.40       173.55 o
  -5  13   4        538.40        474.11       116.80 o
  -4  13   4        569.01        445.58       109.10 o
  -3  13   4        229.37        105.18       139.00 o
  -2  13   4       2445.19       2887.79       254.91 o
  -1  13   4       1068.32       1142.73       141.60 o
   0  13   4       2560.09       2873.33       300.16 o
   1  13   4       1033.28       1346.21       144.74 o
   2  13   4       2116.95       2192.04       184.35 o
   3  13   4        280.17        320.14        92.09 o
   4  13   4        505.05        436.56       114.51 o
   5  13   4        608.67        663.85       114.73 o
   6  13   4       1539.32       2033.83       166.31 o
   7  13   4       2088.31       2189.27       164.63 o
   8  13   4       1221.60       1220.49       126.62 o
   9  13   4       1447.99       1618.04       179.82 o
  10  13   4        120.20         13.12        92.86 o
  11  13   4       2428.89       2908.26       184.29 o
  12  13   4        515.39        673.93       133.03 o
  13  13   4        119.27          7.28       151.37 o
  14  13   4        767.91        748.31       254.57 o
  15  13   4        240.83        180.78       251.08 o
 -14  14   4        169.55       -112.66       209.53 o
 -13  14   4       1703.89       1262.06       224.53 o
 -12  14   4        341.17        339.80       159.28 o
 -11  14   4        406.84        470.23       161.92 o
 -10  14   4       2706.18       2944.52       261.94 o
  -9  14   4        263.14        142.84       122.96 o
  -8  14   4        717.81        866.71       157.06 o
  -7  14   4        981.63       1090.23       148.40 o
  -6  14   4        142.88         93.54       101.18 o
  -5  14   4       2127.38       2007.35       221.88 o
  -4  14   4       1089.65        925.81       138.09 o
  -3  14   4        476.35        471.93       119.94 o
  -2  14   4         39.67        -40.56        91.30 o
  -1  14   4        410.27        299.32       108.42 o
   0  14   4       2304.87       2003.51       200.41 o
   1  14   4        249.31         92.08        94.50 o
   2  14   4         42.29         33.33        81.80 o
   3  14   4        539.55        505.83       123.32 o
   4  14   4       1014.64        719.43       135.00 o
   5  14   4       2325.71       2470.87       230.27 o
   6  14   4        129.10        290.81        99.78 o
   7  14   4        892.68       1151.11       157.44 o
   8  14   4        657.31        876.91       154.71 o
   9  14   4        290.71        245.84       111.99 o
  10  14   4       2995.46       3280.63       202.75 o
  11  14   4        325.99        367.02       122.63 o
  12  14   4        402.83        362.86       115.90 o
  13  14   4       1650.03       1762.92       422.65 o
  14  14   4        141.88        146.41       235.01 o
 -13  15   4          5.30       -129.18       192.25 o
 -12  15   4       1035.53        945.53       213.65 o
 -11  15   4        217.40        -26.36       189.71 o
 -10  15   4         80.76       -150.51       150.51 o
  -9  15   4        332.09        209.16       122.10 o
  -8  15   4        322.53        396.70       121.36 o
  -7  15   4       1667.08       1943.19       188.13 o
  -6  15   4       3631.20       3517.84       295.80 o
  -5  15   4        237.55        347.38       137.28 o
  -4  15   4       1921.92       2052.76       197.76 o
  -3  15   4       2988.15       3187.58       252.21 o
  -2  15   4       1071.50       1034.73       180.23 o
  -1  15   4        380.47        448.67       128.52 o
   0  15   4          7.37        -45.42        98.44 o
   1  15   4        353.45        401.43       123.36 o
   2  15   4       1423.52       1262.02       168.36 o
   3  15   4       2910.93       3021.93       222.59 o
   4  15   4       1721.49       1821.64       180.92 o
   5  15   4        250.22        196.41       105.25 o
   6  15   4       3505.25       4223.21       265.25 o
   7  15   4       1570.98       1579.69       175.03 o
   8  15   4        324.61        433.20       123.03 o
   9  15   4        288.40        169.68       111.15 o
  10  15   4        105.01         11.43       120.95 o
  11  15   4        191.77        234.85       123.12 o
  12  15   4       1010.07        982.10       186.80 o
  13  15   4         12.77       -162.03       162.03 o
 -12  16   4          3.83       -224.31       224.31 o
 -11  16   4        201.82         65.96       150.90 o
 -10  16   4        210.47        106.09       139.99 o
  -9  16   4        434.21        313.36       145.81 o
  -8  16   4        103.59         27.04       120.39 o
  -7  16   4        430.28        402.80       149.65 o
  -6  16   4       1850.99       2066.94       213.86 o
  -5  16   4       6336.81       6777.17       374.54 o
  -4  16   4       1853.04       1576.95       202.83 o
  -3  16   4       4189.65       4665.72       364.75 o
  -2  16   4       3543.67       3033.83       331.37 o
  -1  16   4       1064.23        754.16       153.86 o
   0  16   4        443.94        260.29       129.19 o
   1  16   4       1265.14        846.45       169.04 o
   2  16   4       3518.19       2919.50       272.84 o
   3  16   4       4396.05       4933.19       306.68 o
   4  16   4       1985.81       2211.02       199.98 o
   5  16   4       6402.12       7195.90       331.35 o
   6  16   4       1716.03       1862.58       193.02 o
   7  16   4        407.27        363.89       122.04 o
   8  16   4        147.25        106.45       118.73 o
   9  16   4        536.89        629.00       140.77 o
  10  16   4        259.10        307.69       135.55 o
  11  16   4        222.99        -64.48       141.46 o
  12  16   4         13.24       -217.40       217.40 o
 -11  17   4        174.10        -50.09       143.49 o
 -10  17   4        178.59       -302.23       302.23 o
  -9  17   4        271.78        538.73       257.00 o
  -8  17   4        160.99         35.24       158.54 o
  -7  17   4        184.19        201.43       143.29 o
  -6  17   4        860.27        857.10       173.48 o
  -5  17   4       1102.42        681.87       164.86 o
  -4  17   4       4979.12       5745.42       446.53 o
  -3  17   4       3724.27       3355.21       301.65 o
  -2  17   4       2009.24       2166.97       228.04 o
  -1  17   4        612.21        722.52       164.61 o
   0  17   4        235.15         81.02       124.91 o
   1  17   4        597.47        405.28       161.83 o
   2  17   4       2055.53       1759.47       212.96 o
   3  17   4       3677.65       3639.35       377.94 o
   4  17   4       4729.77       4377.92       287.32 o
   5  17   4        945.58       1117.04       173.73 o
   6  17   4        876.74       1036.65       161.08 o
   7  17   4        218.83          2.86       117.36 o
   8  17   4        170.32        -61.43       140.83 o
   9  17   4        244.85       -123.90       134.64 o
  10  17   4        188.74        166.54       142.78 o
  11  17   4        206.45        488.74       187.21 o
 -10  18   4        301.67         80.81       178.76 o
  -9  18   4        144.27         82.96       173.84 o
  -8  18   4          1.13       -138.41       182.57 o
  -7  18   4        147.07       -164.54       164.54 o
  -6  18   4        361.10        171.45       161.34 o
  -5  18   4        662.06        385.59       164.15 o
  -4  18   4        738.31        654.85       170.70 o
  -3  18   4       1667.59       1375.62       215.36 o
  -2  18   4       1453.79       1131.98       189.08 o
  -1  18   4        500.78        314.43       159.92 o
   0  18   4        623.83        534.66       158.13 o
   1  18   4        533.51        256.50       158.47 o
   2  18   4       1399.97       1271.40       195.62 o
   3  18   4       1573.77       1399.89       211.33 o
   4  18   4        787.98        420.06       215.88 o
   5  18   4        622.80        827.97       221.13 o
   6  18   4        326.31        220.00       145.49 o
   7  18   4        145.93        -72.86       141.67 o
   8  18   4          2.10       -131.71       131.71 o
   9  18   4        151.24        -95.52       140.58 o
  10  18   4        275.02         20.41       154.43 o
  -8  19   4        110.79       -161.39       161.39 o
  -7  19   4        440.86        207.55       191.08 o
  -6  19   4         29.98       -158.49       158.49 o
  -5  19   4        757.94        465.52       185.49 o
  -4  19   4        655.28        527.22       195.37 o
  -3  19   4       2037.40       2317.58       321.78 o
  -2  19   4         14.92        -15.01       151.51 o
  -1  19   4        695.66        547.09       173.99 o
   0  19   4        480.61        247.18       162.85 o
   1  19   4        714.01        539.05       171.88 o
   2  19   4         16.45        -16.55       153.87 o
   3  19   4       1925.86       1471.55       239.98 o
   4  19   4        583.57        478.05       186.66 o
   5  19   4        803.32        555.47       200.74 o
   6  19   4         30.91       -140.73       140.73 o
   7  19   4        488.01        242.21       161.28 o
   8  19   4        150.82       -189.17       189.17 o
  -5  20   4        139.20       -181.99       181.99 o
  -4  20   4         15.32       -168.98       168.98 o
  -3  20   4         57.76       -150.19       150.19 o
  -2  20   4       1111.11       1093.83       221.07 o
  -1  20   4         49.82       -191.02       191.02 o
   0  20   4        178.46        399.00       236.66 o
   1  20   4         38.43        -17.10       217.73 o
   2  20   4       1029.64        878.93       203.24 o
   3  20   4         38.03       -225.58       225.58 o
   4  20   4         18.75       -154.74       154.74 o
   5  20   4        144.67       -162.95       162.95 o
   1   0   5       4794.54       2641.66        80.96 o
   2   0   5       2178.51       1176.38        42.67 o
   3   0   5      82608.05      83623.38      1468.52 o
   4   0   5       8898.93       7195.80       162.33 o
   5   0   5      51749.29      47869.26       926.05 o
   6   0   5      33494.96      30958.46       644.06 o
   7   0   5        227.25        104.16        30.05 o
   8   0   5         26.25         60.51        30.10 o
   9   0   5       5994.44       5568.03       156.69 o
  10   0   5        850.64        659.21        60.07 o
  11   0   5      10714.89      10838.98       268.44 o
  12   0   5         25.21        -21.56        43.58 o
  13   0   5       1416.81       1533.13       127.05 o
  14   0   5       5282.24       5139.76       295.28 o
  15   0   5        179.25        192.57       128.33 o
  16   0   5       2000.10       2356.89       189.56 o
  17   0   5       3797.10       3707.81       243.65 o
  18   0   5         44.49        -32.64       140.31 o
  19   0   5         11.86       -171.93       336.30 o
 -19   1   5          3.13       -231.06       231.06 o
 -18   1   5        601.52        795.25       274.07 o
 -17   1   5        889.99        753.17       146.88 o
 -16   1   5       4386.83       4956.92       351.66 o
 -15   1   5       3681.91       3667.05       192.61 o
 -14   1   5        612.30        634.44       102.53 o
 -13   1   5       5084.10       5059.46       406.05 o
 -12   1   5      11384.39      11275.31       355.85 o
 -11   1   5       7279.89       7480.79       314.20 o
 -10   1   5        921.62        865.88       103.46 o
  -9   1   5       1083.72       1084.04        81.79 o
  -8   1   5      15473.48      14922.61       351.07 o
  -7   1   5      52940.42      51054.71      1016.43 o
  -6   1   5      36092.95      33072.11       628.18 o
  -5   1   5      25699.55      21187.02       425.92 o
  -4   1   5      11696.71       8298.99       173.45 o
  -3   1   5      11712.55      10888.24       235.83 o
  -2   1   5       8446.30       8042.64       203.23 o
  -1   1   5       6560.58       3385.49        85.70 o
   0   1   5        368.08        128.23        27.09 o
   1   1   5       6695.71       3585.36       120.18 o
   2   1   5       8769.53       8332.82       228.92 o
   3   1   5      11833.99      10919.78       225.60 o
   4   1   5      10378.49       7151.40       168.23 o
   5   1   5      26974.72      23493.24       430.01 o
   6   1   5      37941.30      33713.66       625.55 o
   7   1   5      52523.91      51287.59       939.12 o
   8   1   5      15541.01      14734.06       323.20 o
   9   1   5        923.33        894.08        66.80 o
  10   1   5        975.15       1102.50        76.37 o
  11   1   5       6853.92       6814.56       203.39 o
  12   1   5      10774.85      11023.52       299.33 o
  13   1   5       4738.63       4422.30       176.98 o
  14   1   5        894.38        896.35        90.08 o
  15   1   5       3442.51       3523.26       157.72 o
  16   1   5       4369.34       4031.10       406.07 o
  17   1   5        837.71        715.13       125.68 o
  18   1   5        667.43        120.21       218.00 o
  19   1   5          5.31       -240.77       240.77 o
 -19   2   5        132.16        370.27       500.82 o
 -18   2   5        202.74        346.17       224.77 o
 -17   2   5       1292.63       1392.69       216.84 o
 -16   2   5       3326.44       3453.88       276.31 o
 -15   2   5       2369.18       2482.40       175.51 o
 -14   2   5       5424.58       5701.32       264.42 o
 -13   2   5       2427.86       2482.56       160.44 o
 -12   2   5       3038.23       3293.04       268.31 o
 -11   2   5       5967.97       5318.91       200.87 o
 -10   2   5        131.44        126.68        65.40 o
  -9   2   5       3375.06       3704.12       144.57 o
  -8   2   5      10137.17       9088.79       253.50 o
  -7   2   5       3367.65       3676.24       127.04 o
  -6   2   5      26126.70      25374.30       532.93 o
  -5   2   5       9765.87       9007.29       211.53 o
  -4   2   5       6289.68       7503.16       317.29 o
  -3   2   5      27587.54      17892.04       360.67 o
  -2   2   5      61298.82      63041.07      1957.23 o
  -1   2   5       2895.06       4321.00       192.90 o
   0   2   5       1439.15       1722.41        62.16 o
   1   2   5       2713.62       3938.23       172.91 o
   2   2   5      59964.94      57861.93      2589.78 o
   3   2   5      29284.88      19804.24       393.99 o
   4   2   5       7111.53       8325.64       431.69 o
   5   2   5      11434.64      10844.27       218.89 o
   6   2   5      26833.56      25715.89       533.38 o
   7   2   5       2969.26       3105.19       118.63 o
   8   2   5      10777.63      10537.82       237.01 o
   9   2   5       3767.78       4380.91       135.06 o
  10   2   5        133.83         11.45        38.90 o
  11   2   5       5803.03       5255.54       173.78 o
  12   2   5       2962.05       3076.43       144.07 o
  13   2   5       2335.26       2353.93       177.99 o
  14   2   5       5138.62       5329.75       188.96 o
  15   2   5       2294.96       2462.93       132.75 o
  16   2   5       3317.09       3244.24       148.24 o
  17   2   5       1307.16       1717.33       311.94 o
  18   2   5        202.77        -93.02       562.52 o
  19   2   5        128.62        -65.86       230.79 o
 -19   3   5         41.42       -121.87       320.57 o
 -18   3   5         44.50          5.66       168.59 o
 -17   3   5        183.61        309.90       160.28 o
 -16   3   5       1317.45       1416.34       183.01 o
 -15   3   5       3548.75       3812.16       394.26 o
 -14   3   5       2715.72       2523.32       197.90 o
 -13   3   5       6484.39       6818.47       265.53 o
 -12   3   5       2023.46       2167.14       168.41 o
 -11   3   5       1519.80       1844.92       154.45 o
 -10   3   5        831.11        819.75        80.06 o
  -9   3   5       2448.95       2313.17       130.60 o
  -8   3   5        910.07        657.33        67.29 o
  -7   3   5      27175.03      25706.99       551.32 o
  -6   3   5       1389.68       1043.89        72.10 o
  -5   3   5       5422.34       4598.16       133.40 o
  -4   3   5      18882.10      19190.48       499.74 o
  -3   3   5        476.40        332.35        32.62 o
  -2   3   5      21056.55      19975.55       474.19 o
  -1   3   5        763.68       1242.91        61.72 o
   0   3   5       4368.37       5776.73       164.80 o
   1   3   5        657.57       1151.97        57.12 o
   2   3   5      19439.26      17804.18       488.45 o
   3   3   5        512.22        259.34        28.40 o
   4   3   5      20796.31      21202.97       548.97 o
   5   3   5       5194.13       3924.00       115.62 o
   6   3   5       1168.13        807.10        63.78 o
   7   3   5      27872.59      26028.77       650.39 o
   8   3   5       1053.82        759.71        64.18 o
   9   3   5       2430.64       2421.53       111.04 o
  10   3   5        840.27        870.19        75.81 o
  11   3   5       1399.68       1369.82        97.22 o
  12   3   5       1675.11       1908.71       117.54 o
  13   3   5       6757.52       6189.36       229.87 o
  14   3   5       2953.07       2509.21       166.99 o
  15   3   5       3362.10       3933.73       170.44 o
  16   3   5       1279.83       1215.30       153.41 o
  17   3   5        182.38        202.62       141.43 o
  18   3   5         44.78         24.06       456.06 o
  19   3   5         29.41       -319.36       319.36 o
 -19   4   5        518.15        108.03       211.96 o
 -18   4   5        353.15        169.70       232.27 o
 -17   4   5        283.61        107.77       243.19 o
 -16   4   5        249.44        219.19       164.47 o
 -15   4   5       4770.74       5201.72       370.21 o
 -14   4   5       3689.30       4095.28       268.51 o
 -13   4   5        579.04        552.70        91.64 o
 -12   4   5        173.46        148.26        81.59 o
 -11   4   5       4900.59       4662.45       219.84 o
 -10   4   5       1356.19       1224.10        99.03 o
  -9   4   5         70.54        101.72        44.57 o
  -8   4   5          6.12        -37.99        42.28 o
  -7   4   5       4010.55       4524.73       168.95 o
  -6   4   5       1369.89       1633.44        94.64 o
  -5   4   5        559.11        524.92        46.18 o
  -4   4   5       9678.18       9226.35       326.55 o
  -3   4   5      15128.13      13672.84       716.97 o
  -2   4   5      20019.76      20661.12       390.40 o
  -1   4   5       5305.50       4309.80       118.21 o
   0   4   5      10884.92       7352.02       172.81 o
   1   4   5       5344.87       4420.45       107.29 o
   2   4   5      18195.05      18178.37       334.39 o
   3   4   5      14660.39      13000.45       647.49 o
   4   4   5       9186.65       8536.44       337.43 o
   5   4   5        679.48        705.87        47.60 o
   6   4   5       1564.29       1831.70        90.59 o
   7   4   5       3981.50       4449.31       137.85 o
   8   4   5          8.72        -31.13        31.13 o
   9   4   5         90.03         16.52        47.29 o
  10   4   5       1084.57        910.30        80.63 o
  11   4   5       4732.83       4255.96       162.29 o
  12   4   5        131.13         55.65        63.64 o
  13   4   5        718.30        459.19        75.35 o
  14   4   5       3696.21       4178.94       199.39 o
  15   4   5       4789.01       5430.55       465.47 o
  16   4   5        292.52        127.94       147.69 o
  17   4   5        265.00        130.36       148.12 o
  18   4   5        334.89        203.51       180.23 o
  19   4   5        465.18        298.86       499.61 o
 -19   5   5        398.94       -138.87       198.57 o
 -18   5   5        246.18         59.93       222.19 o
 -17   5   5        232.55        -17.16       198.24 o
 -16   5   5       1361.02       1580.38       242.97 o
 -15   5   5       1589.38       2162.91       387.11 o
 -14   5   5       4502.33       5784.14       291.06 o
 -13   5   5       4286.07       4739.84       284.10 o
 -12   5   5        460.66        245.82        94.45 o
 -11   5   5         19.91        -60.71        60.71 o
 -10   5   5        950.57       1026.52        97.55 o
  -9   5   5       3441.21       3043.96       142.39 o
  -8   5   5        826.36        848.05       100.46 o
  -7   5   5        725.24        693.14        72.05 o
  -6   5   5        652.41        777.13        66.59 o
  -5   5   5      10201.65      10087.07       362.21 o
  -4   5   5         69.89         66.10        28.31 o
  -3   5   5        971.89        906.83        59.82 o
  -2   5   5      20396.40      19440.07       395.35 o
  -1   5   5      28894.17      30154.44       574.55 o
   0   5   5       9891.32      10527.80       223.54 o
   1   5   5      29124.67      29813.20       486.39 o
   2   5   5      17930.12      16654.54       303.68 o
   3   5   5        786.20        731.08        66.87 o
   4   5   5        141.89        112.79        25.58 o
   5   5   5      10400.35       9702.19       304.08 o
   6   5   5        575.16        671.50        54.98 o
   7   5   5        980.41        936.41        50.55 o
   8   5   5        871.93        746.43        69.70 o
   9   5   5       3374.33       3285.01       143.00 o
  10   5   5        970.05       1045.32        86.05 o
  11   5   5         80.83         95.85        56.27 o
  12   5   5        316.67        223.19        74.93 o
  13   5   5       4110.75       4317.62       205.95 o
  14   5   5       4490.25       5061.46       314.07 o
  15   5   5       1569.61       2086.73       217.15 o
  16   5   5       1289.04       1772.49       183.19 o
  17   5   5        260.04        294.66       175.18 o
  18   5   5        237.09        381.01       197.75 o
  19   5   5        387.94        438.07       479.05 o
 -19   6   5         76.59         31.02       294.36 o
 -18   6   5        281.49       -135.49       302.43 o
 -17   6   5         89.39        239.46       177.17 o
 -16   6   5        503.57        413.19       191.04 o
 -15   6   5       2148.04       2021.42       245.66 o
 -14   6   5       1104.34       1438.30       238.55 o
 -13   6   5       1367.00       1404.46       156.02 o
 -12   6   5        437.93        571.98       117.98 o
 -11   6   5       1636.46       1521.89       135.55 o
 -10   6   5       8173.31       7947.11       300.23 o
  -9   6   5        464.26        374.79        70.30 o
  -8   6   5      11083.39      11066.45       278.63 o
  -7   6   5        338.92        336.74        67.78 o
  -6   6   5       4428.85       4488.22       224.34 o
  -5   6   5       1328.09       1807.03       102.74 o
  -4   6   5        808.95        779.24        59.29 o
  -3   6   5         50.53         54.88        31.44 o
  -2   6   5      28824.91      27141.06       528.39 o
  -1   6   5      34981.09      32706.33       582.36 o
   0   6   5      76217.01      67886.03      1050.28 o
   1   6   5      33552.87      31213.29       521.83 o
   2   6   5      28260.45      26033.03       443.15 o
   3   6   5        163.28        173.52        31.93 o
   4   6   5        899.35        902.40        59.14 o
   5   6   5       1660.43       2044.64        88.44 o
   6   6   5       4758.09       4586.10       294.23 o
   7   6   5        531.30        464.13        45.24 o
   8   6   5      10616.94      10162.31       229.12 o
   9   6   5        502.46        384.00        63.15 o
  10   6   5       7468.76       6757.43       326.73 o
  11   6   5       1826.00       1711.89       168.55 o
  12   6   5        379.72        266.79        72.09 o
  13   6   5       1521.88       1698.40       136.04 o
  14   6   5       1029.55       1144.39       189.55 o
  15   6   5       1881.05       1520.63       226.10 o
  16   6   5        549.39        663.57       188.32 o
  17   6   5         71.03       -166.16       239.90 o
  18   6   5        298.77        159.46       312.56 o
  19   6   5        112.81       -300.45       459.69 o
 -18   7   5         38.24        175.48       368.96 o
 -17   7   5         76.39       -113.24       176.14 o
 -16   7   5         11.20        -42.13       167.33 o
 -15   7   5        109.00        113.55       207.04 o
 -14   7   5        684.27        534.05       122.43 o
 -13   7   5       1178.53       1382.35       149.47 o
 -12   7   5       1520.35       1737.43       166.80 o
 -11   7   5       1130.96       1369.17       134.59 o
 -10   7   5       2600.30       2861.15       182.49 o
  -9   7   5       9684.54      10631.14       364.03 o
  -8   7   5       2063.27       2297.81       150.57 o
  -7   7   5      13961.31      14218.32       475.47 o
  -6   7   5         63.02         76.66        42.14 o
  -5   7   5       1951.41       2109.84       114.76 o
  -4   7   5       6777.96       6548.75       218.22 o
  -3   7   5      14888.13      14788.73       306.94 o
  -2   7   5       2290.99       2513.44       115.08 o
  -1   7   5      67925.95      70663.61      1133.33 o
   0   7   5       7189.25       6697.17       157.25 o
   1   7   5      66389.49      67966.74      1075.17 o
   2   7   5       2934.34       3097.20        97.47 o
   3   7   5      14070.01      13932.09       270.88 o
   4   7   5       7258.85       6582.66       168.88 o
   5   7   5       1926.95       2003.78        96.10 o
   6   7   5        124.25         69.03        50.03 o
   7   7   5      15127.79      14265.52       412.34 o
   8   7   5       1772.39       1793.67       103.17 o
   9   7   5      10123.00      11044.65       256.92 o
  10   7   5       2997.75       2917.78       162.50 o
  11   7   5       1141.89       1326.57       125.16 o
  12   7   5       1781.32       1803.06       149.68 o
  13   7   5       1147.99       1271.94       144.27 o
  14   7   5        498.52        467.71       107.56 o
  15   7   5         84.36        145.52       149.64 o
  16   7   5          8.77        -76.36       396.79 o
  17   7   5         77.59       -175.77       222.03 o
  18   7   5         32.29       -121.29       194.13 o
 -18   8   5        380.00        357.84       233.38 o
 -17   8   5         18.54       -266.41       266.41 o
 -16   8   5        393.41        240.72       210.14 o
 -15   8   5         24.89        -12.10       183.55 o
 -14   8   5        430.57        557.62       182.99 o
 -13   8   5        314.22        293.46       113.73 o
 -12   8   5        499.19        565.65       121.73 o
 -11   8   5        520.67        648.03       105.39 o
 -10   8   5       4318.31       4878.57       241.48 o
  -9   8   5       2805.33       2692.97       181.88 o
  -8   8   5      11638.33      12018.55       395.12 o
  -7   8   5       1042.33       1216.94       127.21 o
  -6   8   5       5230.11       5558.69       196.96 o
  -5   8   5        168.07        171.59        49.50 o
  -4   8   5        768.28        851.98        79.93 o
  -3   8   5       2775.15       2818.95       132.37 o
  -2   8   5       8858.54       9915.05       280.70 o
  -1   8   5       9007.88       8833.75       201.42 o
   0   8   5      25358.22      24744.24       437.48 o
   1   8   5       9654.44       9316.63       222.62 o
   2   8   5       7862.70       8556.92       196.94 o
   3   8   5       2549.95       2755.64       102.47 o
   4   8   5        919.81        921.95        63.81 o
   5   8   5        244.49        392.80        46.74 o
   6   8   5       5201.36       5248.05       304.97 o
   7   8   5       1003.71       1256.85        84.82 o
   8   8   5      11942.04      11932.37       301.08 o
   9   8   5       3033.59       2906.43       152.55 o
  10   8   5       4281.01       4955.33       263.61 o
  11   8   5        517.03        667.90       107.51 o
  12   8   5        474.47        455.35        97.12 o
  13   8   5        211.67        107.35        98.72 o
  14   8   5        425.32        328.24       227.69 o
  15   8   5         24.74       -142.14       142.14 o
  16   8   5        371.78        497.14       189.40 o
  17   8   5         27.55       -196.13       196.13 o
  18   8   5        376.61       -152.33       310.90 o
 -17   9   5         51.44         51.05       205.46 o
 -16   9   5        504.16        802.05       220.09 o
 -15   9   5        267.53        345.56       191.71 o
 -14   9   5       1274.93       1373.87       169.02 o
 -13   9   5        975.62       1150.24       211.53 o
 -12   9   5        973.02       1300.93       255.73 o
 -11   9   5        387.48        373.89       101.46 o
 -10   9   5       4354.43       5210.45       282.00 o
  -9   9   5       4262.20       4154.21       234.03 o
  -8   9   5       3121.18       3398.02       259.18 o
  -7   9   5       3083.78       3287.92       267.34 o
  -6   9   5       3382.23       3557.96       200.84 o
  -5   9   5       1958.53       2120.64       145.09 o
  -4   9   5         64.18         30.42        49.05 o
  -3   9   5       2124.66       1914.23       128.13 o
  -2   9   5      14015.29      14955.01       377.01 o
  -1   9   5       5618.76       5055.85       175.72 o
   0   9   5      16465.09      17782.39       357.92 o
   1   9   5       5934.33       5573.56       151.37 o
   2   9   5      14180.70      14418.70       306.54 o
   3   9   5       1842.40       1465.44        84.64 o
   4   9   5         70.49        -19.09        36.70 o
   5   9   5       1925.75       1757.54       106.64 o
   6   9   5       3587.04       3356.24       137.70 o
   7   9   5       2957.62       3242.97       304.75 o
   8   9   5       3051.54       3090.24       144.37 o
   9   9   5       4566.41       4916.55       172.98 o
  10   9   5       4450.51       4632.81       258.94 o
  11   9   5        499.86        396.38        97.38 o
  12   9   5        915.57       1421.63       277.56 o
  13   9   5        867.07       1206.54       160.56 o
  14   9   5       1173.81        654.15       137.28 o
  15   9   5        221.16         76.79       170.86 o
  16   9   5        459.01        184.86       190.37 o
  17   9   5         31.84       -342.35       342.35 o
 -17  10   5         22.79       -209.49       209.49 o
 -16  10   5        651.41        434.96       269.35 o
 -15  10   5        241.80        175.31       199.78 o
 -14  10   5        667.72        582.77       109.27 o
 -13  10   5        455.51        266.24       150.16 o
 -12  10   5        262.75        609.80       217.91 o
 -11  10   5        942.52       1141.93       253.99 o
 -10  10   5       4333.52       4740.25       262.22 o
  -9  10   5       1088.95       1684.79       268.86 o
  -8  10   5        180.99        399.92        99.12 o
  -7  10   5        322.46        205.17        77.18 o
  -6  10   5       5192.68       5998.64       261.12 o
  -5  10   5       1146.19       1398.16       141.35 o
  -4  10   5       1978.36       2015.01       161.15 o
  -3  10   5       3037.54       3192.34       193.78 o
  -2  10   5        800.64       1024.55       143.26 o
  -1  10   5      10047.10       9260.35       259.67 o
   0  10   5       2475.65       2265.61       121.97 o
   1  10   5       9964.38       9007.49       250.54 o
   2  10   5        980.70       1155.61        92.04 o
   3  10   5       3347.69       3325.67       146.71 o
   4  10   5       2082.79       2085.16       131.32 o
   5  10   5       1130.49        911.83        91.45 o
   6  10   5       5150.54       5536.51       185.41 o
   7  10   5        320.34        306.85        65.46 o
   8  10   5        242.06        376.59        98.82 o
   9  10   5       1034.16       1161.60       133.08 o
  10  10   5       4089.72       4497.45       177.31 o
  11  10   5       1145.16       1804.96       146.29 o
  12  10   5        163.54        325.09       122.83 o
  13  10   5        357.75        331.38       138.99 o
  14  10   5        805.91        709.07       149.86 o
  15  10   5        210.53        215.71       275.53 o
  16  10   5        625.31        526.20       226.40 o
  17  10   5         27.54       -139.43       209.90 o
 -16  11   5         21.35       -207.90       207.90 o
 -15  11   5       1573.59       1851.36       283.84 o
 -14  11   5        678.89        592.50       134.37 o
 -13  11   5        259.40        196.78        94.18 o
 -12  11   5        486.86        391.76       135.97 o
 -11  11   5       2355.96       2680.26       249.45 o
 -10  11   5       1046.57       1286.54       247.79 o
  -9  11   5       2715.59       3163.66       247.90 o
  -8  11   5       1366.24       2025.47       207.06 o
  -7  11   5       4875.81       5684.11       269.73 o
  -6  11   5       4370.63       5042.75       249.44 o
  -5  11   5        929.26        768.89       114.36 o
  -4  11   5       1524.74       1512.94       177.42 o
  -3  11   5       1044.38       1190.96       165.17 o
  -2  11   5       1102.25       1168.44       139.64 o
  -1  11   5       2225.06       2239.43       181.55 o
   0  11   5       2940.82       2981.23       168.01 o
   1  11   5       2534.48       2337.23       152.70 o
   2  11   5        951.61       1019.41        96.63 o
   3  11   5        953.94        909.07       103.88 o
   4  11   5       1539.76       1212.94       109.38 o
   5  11   5       1092.89        904.42       100.34 o
   6  11   5       4017.87       4416.46       190.91 o
   7  11   5       4652.29       5517.61       195.32 o
   8  11   5       1388.71       1945.67       121.24 o
   9  11   5       2675.46       3282.64       170.12 o
  10  11   5       1336.24       1879.63       126.64 o
  11  11   5       2298.30       3110.18       218.06 o
  12  11   5        476.28        627.37       178.49 o
  13  11   5        301.35        365.00       157.85 o
  14  11   5        591.72        490.66       155.38 o
  15  11   5       1565.34       1151.03       262.93 o
  16  11   5         14.10       -239.05       239.05 o
 -16  12   5          9.40       -117.63       222.53 o
 -15  12   5        184.30        195.16       375.04 o
 -14  12   5        606.56        393.79       184.73 o
 -13  12   5        369.45        392.84       136.58 o
 -12  12   5       1092.19        980.98       169.33 o
 -11  12   5        869.96       1356.36       178.89 o
 -10  12   5       3090.71       3674.44       276.14 o
  -9  12   5       6090.46       5517.96       346.06 o
  -8  12   5        175.32        279.31       125.49 o
  -7  12   5       3998.80       4698.30       320.89 o
  -6  12   5       3300.57       3441.06       284.08 o
  -5  12   5        668.72        631.69       141.79 o
  -4  12   5       6291.39       6479.62       437.98 o
  -3  12   5       3362.32       3212.74       377.08 o
  -2  12   5       1651.72       1622.32       216.15 o
  -1  12   5       1421.48       1426.49       180.47 o
   0  12   5        149.44        158.73        80.54 o
   1  12   5       1419.58       1253.06       140.38 o
   2  12   5       1855.23       1833.79       139.90 o
   3  12   5       3414.87       3098.34       179.57 o
   4  12   5       6357.84       6187.95       262.67 o
   5  12   5        902.87       1184.66       104.82 o
   6  12   5       3493.70       3638.13       193.71 o
   7  12   5       3797.35       4078.65       191.75 o
   8  12   5        111.74        149.25        85.75 o
   9  12   5       6070.79       6770.30       285.09 o
  10  12   5       3113.42       3905.89       235.24 o
  11  12   5        875.14       1173.24       236.32 o
  12  12   5       1090.32        948.49       106.95 o
  13  12   5        398.14        217.85       149.45 o
  14  12   5        541.09        559.98       166.23 o
  15  12   5        137.06         79.69       246.23 o
  16  12   5         15.38          6.35       232.05 o
 -15  13   5        114.84       -173.60       285.84 o
 -14  13   5        124.10        -44.01       178.45 o
 -13  13   5         10.76       -120.32       120.32 o
 -12  13   5        850.88        779.20       151.68 o
 -11  13   5       2248.46       2490.73       234.58 o
 -10  13   5       1473.75       1801.84       183.05 o
  -9  13   5       1534.75       1766.72       226.65 o
  -8  13   5       5112.25       5476.37       364.74 o
  -7  13   5        617.36        561.61       181.56 o
  -6  13   5       1466.46       1416.03       199.80 o
  -5  13   5       4552.64       4054.84       315.26 o
  -4  13   5        389.73        445.94       122.17 o
  -3  13   5       3618.38       3584.84       291.76 o
  -2  13   5       4688.84       4949.09       319.02 o
  -1  13   5        406.02        325.18       109.96 o
   0  13   5          1.90        -30.17        96.42 o
   1  13   5        634.41        563.93       117.96 o
   2  13   5       5081.82       5764.04       256.65 o
   3  13   5       3939.91       3932.86       251.51 o
   4  13   5        615.00        555.91       105.19 o
   5  13   5       4667.82       5156.91       246.76 o
   6  13   5       1270.41       1369.40       147.34 o
   7  13   5        563.71        577.83        96.19 o
   8  13   5       4994.22       5317.24       230.50 o
   9  13   5       1721.09       2135.57       168.20 o
  10  13   5       1505.09       1889.65       151.03 o
  11  13   5       2224.77       2655.40       165.83 o
  12  13   5        751.38        919.68       143.39 o
  13  13   5         14.74       -239.13       252.53 o
  14  13   5        111.05        118.57       224.25 o
  15  13   5        104.82        225.04       224.05 o
 -14  14   5         89.21       -213.67       213.67 o
 -13  14   5        651.99        134.51       218.61 o
 -12  14   5        485.13        573.16       174.61 o
 -11  14   5        733.52        811.43       290.86 o
 -10  14   5       1273.59       1035.76       188.85 o
  -9  14   5       1464.66       1932.51       249.54 o
  -8  14   5       2870.16       2623.12       231.85 o
  -7  14   5       1554.62       1856.44       172.61 o
  -6  14   5       1966.19       2459.22       235.71 o
  -5  14   5       1068.49        928.23       153.16 o
  -4  14   5       2959.39       2623.71       223.07 o
  -3  14   5       2017.44       2013.44       186.53 o
  -2  14   5       3634.66       3311.83       243.25 o
  -1  14   5       1254.44       1063.01       150.46 o
   0  14   5       2135.27       2491.04       231.40 o
   1  14   5       1396.09       1184.64       145.22 o
   2  14   5       3435.94       3865.70       229.44 o
   3  14   5       1740.99       1621.45       160.84 o
   4  14   5       3072.94       3191.87       234.87 o
   5  14   5       1141.84       1147.64       147.52 o
   6  14   5       1800.90       2261.59       181.76 o
   7  14   5       1549.95       1515.63       225.56 o
   8  14   5       2795.35       3161.46       248.20 o
   9  14   5       1436.49       1396.07       143.41 o
  10  14   5       1262.34       1084.65       122.31 o
  11  14   5        772.51        727.85       132.48 o
  12  14   5        435.52        254.40       110.95 o
  13  14   5        665.79        653.62       217.53 o
  14  14   5         80.90       -213.35       213.35 o
 -13  15   5          7.52       -268.76       345.53 o
 -12  15   5        634.03        109.66       292.36 o
 -11  15   5        114.61          2.35       209.88 o
 -10  15   5        293.61        356.95       151.65 o
  -9  15   5       1331.97       1205.32       178.81 o
  -8  15   5        957.08        923.70       145.66 o
  -7  15   5       2696.15       2211.78       224.91 o
  -6  15   5        168.02        153.23       117.60 o
  -5  15   5       5484.27       6176.78       392.65 o
  -4  15   5       4326.86       4764.71       308.10 o
  -3  15   5       4165.96       4417.60       316.98 o
  -2  15   5       2819.51       3025.62       258.73 o
  -1  15   5       5888.91       6202.10       346.52 o
   0  15   5       2588.01       2389.04       271.33 o
   1  15   5       5521.42       5177.82       405.29 o
   2  15   5       2663.59       2790.03       302.86 o
   3  15   5       4089.87       4351.43       266.47 o
   4  15   5       4138.06       4764.26       272.10 o
   5  15   5       5520.12       6713.50       479.48 o
   6  15   5        192.78        104.92       100.07 o
   7  15   5       2738.66       2746.91       218.25 o
   8  15   5        981.43       1048.45       143.62 o
   9  15   5       1388.00       1556.18       169.63 o
  10  15   5        326.82         18.92       119.99 o
  11  15   5        137.21       -113.84       113.84 o
  12  15   5        588.00        378.82       145.48 o
  13  15   5         10.55       -213.64       252.66 o
 -12  16   5         37.22       -152.24       152.24 o
 -11  16   5        785.18        714.90       269.21 o
 -10  16   5        673.76        545.64       147.56 o
  -9  16   5         13.19       -137.05       137.05 o
  -8  16   5        424.06        101.75       139.50 o
  -7  16   5        469.44        206.80       144.33 o
  -6  16   5       1117.57       1269.50       185.62 o
  -5  16   5       1282.79       1228.60       209.19 o
  -4  16   5        893.61        729.55       335.91 o
  -3  16   5       3288.45       3715.52       277.10 o
  -2  16   5       3766.57       3940.79       297.05 o
  -1  16   5       1060.60        754.64       145.12 o
   0  16   5       2395.01       2426.58       230.49 o
   1  16   5        999.22        763.58       222.69 o
   2  16   5       3732.73       4566.20       345.59 o
   3  16   5       2991.22       3324.21       248.47 o
   4  16   5        917.51        957.79       192.81 o
   5  16   5       1357.32       1471.83       176.44 o
   6  16   5       1146.51       1324.09       186.66 o
   7  16   5        571.23        355.39       184.66 o
   8  16   5        428.38        298.29       125.56 o
   9  16   5         12.72        -55.11       155.01 o
  10  16   5        598.00        648.59       148.42 o
  11  16   5        795.97       1003.83       179.05 o
  12  16   5         44.44       -214.85       214.85 o
 -11  17   5        323.29        -67.87       156.02 o
 -10  17   5        924.23        944.23       243.67 o
  -9  17   5        989.63        951.28       214.45 o
  -8  17   5        225.32         60.69       132.85 o
  -7  17   5        182.17         91.32       147.39 o
  -6  17   5        121.82        -51.32       127.05 o
  -5  17   5        870.04        555.45       153.70 o
  -4  17   5       1002.81       1086.52       183.53 o
  -3  17   5       1207.65       1125.51       259.49 o
  -2  17   5       2233.67       2511.82       244.67 o
  -1  17   5        503.37        422.02       180.84 o
   0  17   5        933.12        941.75       197.08 o
   1  17   5        503.20        328.32       138.82 o
   2  17   5       2319.58       2806.54       310.92 o
   3  17   5       1165.69       1378.15       226.32 o
   4  17   5       1078.33       1629.18       184.90 o
   5  17   5        842.35        832.29       171.56 o
   6  17   5        100.68         35.41       116.51 o
   7  17   5        187.57        253.47       169.24 o
   8  17   5        265.10         36.69       171.86 o
   9  17   5        948.18        704.38       179.92 o
  10  17   5        907.52        845.77       172.09 o
  11  17   5        365.72        211.51       173.83 o
 -10  18   5        806.42        632.25       209.59 o
  -9  18   5       1162.34        572.43       276.89 o
  -8  18   5         45.04         76.66       176.05 o
  -7  18   5         22.23         29.00       167.10 o
  -6  18   5        196.70         84.88       190.19 o
  -5  18   5        336.10        294.66       186.11 o
  -4  18   5       1819.67       1940.77       224.05 o
  -3  18   5       1300.11       1292.89       202.47 o
  -2  18   5       1066.67       1199.73       218.67 o
  -1  18   5       1693.34       1402.58       307.26 o
   0  18   5          3.23        -40.79       139.15 o
   1  18   5       1748.41       1921.06       303.83 o
   2  18   5       1106.11        993.45       187.48 o
   3  18   5       1400.88       1408.95       215.90 o
   4  18   5       1652.04       1318.22       222.99 o
   5  18   5        315.75        597.67       159.15 o
   6  18   5        197.57         17.55       130.20 o
   7  18   5         40.24         31.73       162.08 o
   8  18   5         78.72       -203.42       203.42 o
   9  18   5       1187.39       1300.46       203.89 o
  10  18   5        773.53        370.54       164.09 o
  -8  19   5        347.14        -75.74       190.96 o
  -7  19   5         35.92         74.43       168.37 o
  -6  19   5        100.29        297.54       180.62 o
  -5  19   5        650.46        451.06       191.49 o
  -4  19   5       1172.77        668.18       209.77 o
  -3  19   5        197.38        248.29       152.18 o
  -2  19   5       1768.41       1816.24       231.77 o
  -1  19   5        215.80        -79.78       139.04 o
   0  19   5          4.30        -31.18       177.56 o
   1  19   5        184.35       -140.53       140.53 o
   2  19   5       1745.44       1213.66       208.13 o
   3  19   5        188.35        -61.59       207.21 o
   4  19   5       1180.75       1374.72       248.68 o
   5  19   5        677.43        290.30       163.51 o
   6  19   5         99.89        -87.20       145.87 o
   7  19   5         55.51        -72.71       151.81 o
   8  19   5        376.36        345.49       184.84 o
  -5  20   5         68.58       -144.72       168.41 o
  -4  20   5       1753.73       1702.63       315.20 o
  -3  20   5        608.75        750.62       223.95 o
  -2  20   5        747.64        552.73       294.04 o
  -1  20   5        300.51         25.61       265.12 o
   0  20   5        743.94        664.98       301.06 o
   1  20   5        238.71        -33.14       248.64 o
   2  20   5        756.99        565.69       194.46 o
   3  20   5        681.67        571.08       192.69 o
   4  20   5       1702.10       1396.90       224.58 o
   5  20   5         80.66       -144.78       144.78 o
   0   0   6      10567.86      12673.19       405.48 o
   1   0   6       8368.94       3373.52       187.44 o
   2   0   6      14069.65      10370.90       199.08 o
   3   0   6       1052.78       2125.33        69.26 o
   4   0   6       6585.11       4983.64       135.52 o
   5   0   6      14667.06      13083.47       272.08 o
   6   0   6      13183.94      14160.76       295.52 o
   7   0   6         81.07        333.85        41.95 o
   8   0   6       1973.44       1453.86        70.40 o
   9   0   6       5583.44       5530.98       204.47 o
  10   0   6       2984.33       2206.62       118.57 o
  11   0   6       1979.90       2135.81       101.52 o
  12   0   6       2272.46       2346.46       158.66 o
  13   0   6       1449.33       1439.75       142.43 o
  14   0   6       1333.49       1334.63       125.76 o
  15   0   6        102.13         91.38       130.33 o
  16   0   6          1.52        -17.41       101.42 o
  17   0   6        868.47        807.90       153.52 o
  18   0   6         15.48         71.63       164.58 o
  19   0   6       1146.50       1293.40       782.57 o
 -19   1   6         19.55         91.62       257.37 o
 -18   1   6        182.47        221.12       166.50 o
 -17   1   6        726.75        655.96       216.06 o
 -16   1   6        663.30        495.87       141.55 o
 -15   1   6        410.68        474.68       128.77 o
 -14   1   6       2568.05       2488.88       168.88 o
 -13   1   6       1887.14       1841.76       145.73 o
 -12   1   6        716.46        777.84       101.09 o
 -11   1   6       1965.54       1722.52       138.99 o
 -10   1   6       1169.16        902.40       101.59 o
  -9   1   6        803.92        926.88        78.75 o
  -8   1   6       3086.10       3171.86        94.50 o
  -7   1   6       1501.47       1520.47        72.29 o
  -6   1   6       1722.85       1496.87        69.34 o
  -5   1   6        637.14        754.83        49.49 o
  -4   1   6       3549.99       3559.44        97.46 o
  -3   1   6       3213.82       3062.97        96.22 o
  -2   1   6      18399.50      18709.12       382.41 o
  -1   1   6       9717.74       9728.99       245.29 o
   0   1   6      11562.32      14418.87       301.94 o
   1   1   6       9482.10       9507.10       203.90 o
   2   1   6      18600.28      19050.26       463.75 o
   3   1   6       3105.97       2959.43       126.76 o
   4   1   6       3133.81       3250.18       100.00 o
   5   1   6        936.33        969.82        57.95 o
   6   1   6       1655.74       1252.68        67.29 o
   7   1   6       1457.89       1497.14        85.03 o
   8   1   6       3160.57       3384.60       109.25 o
   9   1   6        894.88        930.07        73.93 o
  10   1   6       1253.24       1143.02       110.79 o
  11   1   6       1780.86       1641.98       128.76 o
  12   1   6        778.96        793.38        72.62 o
  13   1   6       1900.85       1738.65       126.90 o
  14   1   6       2537.70       2537.16       146.00 o
  15   1   6        441.72        591.09       112.32 o
  16   1   6        658.97        534.24       121.89 o
  17   1   6        743.18        822.93       252.83 o
  18   1   6        201.62         25.74       137.50 o
  19   1   6         15.02        -12.10       401.63 o
 -19   2   6        234.85        319.36       355.66 o
 -18   2   6         31.69       -230.26       265.84 o
 -17   2   6        623.32        587.05       166.82 o
 -16   2   6       2882.01       2752.39       184.16 o
 -15   2   6        931.02        910.26       122.19 o
 -14   2   6         84.46         76.07        89.14 o
 -13   2   6        284.92        300.10        85.17 o
 -12   2   6       3345.17       3331.77       195.90 o
 -11   2   6       1557.32       1721.33       176.06 o
 -10   2   6        865.61        994.86       104.20 o
  -9   2   6       1087.77       1033.98        85.38 o
  -8   2   6        398.58        535.38        64.14 o
  -7   2   6       2764.06       2612.91       110.47 o
  -6   2   6       7821.33       6631.14       164.34 o
  -5   2   6      15896.07      15499.05       306.44 o
  -4   2   6       1755.79       1773.77        66.53 o
  -3   2   6       4524.68       3554.57       113.35 o
  -2   2   6      16714.74      20015.15       566.10 o
  -1   2   6       2819.94       3999.24       353.46 o
   0   2   6      44588.00      43095.10       829.20 o
   1   2   6       2523.97       3411.55       213.19 o
   2   2   6      16949.63      19433.85       869.86 o
   3   2   6       5036.27       4119.40       108.33 o
   4   2   6       1403.52       1489.73        62.52 o
   5   2   6      14521.00      14143.30       302.00 o
   6   2   6       7394.38       5967.94       155.91 o
   7   2   6       2573.52       2566.93       121.48 o
   8   2   6        339.44        428.82        55.24 o
   9   2   6       1142.32       1113.72        76.49 o
  10   2   6        711.48        624.78        64.77 o
  11   2   6       1497.23       1613.50       103.09 o
  12   2   6       3167.43       3195.65       143.56 o
  13   2   6        345.60        381.80        69.15 o
  14   2   6         75.20        -23.53        79.79 o
  15   2   6       1017.88        996.66        86.07 o
  16   2   6       2887.42       2619.00       165.94 o
  17   2   6        701.01        446.52       163.98 o
  18   2   6         23.64         54.63       234.24 o
  19   2   6        275.57        113.71       254.91 o
 -19   3   6          0.30       -165.96       193.22 o
 -18   3   6        862.97        720.41       250.72 o
 -17   3   6       1350.77       1159.09       224.39 o
 -16   3   6       1346.23       1291.43       146.84 o
 -15   3   6       1649.52       1430.53       146.10 o
 -14   3   6       2041.78       2415.83       416.61 o
 -13   3   6        341.76        573.00        99.11 o
 -12   3   6       5195.28       4678.54       227.49 o
 -11   3   6       2152.49       2239.33       162.38 o
 -10   3   6       3320.33       2984.95       152.62 o
  -9   3   6        684.88        809.36        81.41 o
  -8   3   6       1294.64       1284.30        91.53 o
  -7   3   6       4750.29       4971.01       157.09 o
  -6   3   6       8750.54       8250.25       234.52 o
  -5   3   6       4412.93       4427.84       126.55 o
  -4   3   6      35929.94      37766.11      3660.54 o
  -3   3   6       4962.61       5064.18       169.92 o
  -2   3   6       1287.65       1513.06        95.71 o
  -1   3   6      11762.55       8481.60       193.94 o
   0   3   6       7624.04       8854.69       196.06 o
   1   3   6      12577.77       9244.36       186.03 o
   2   3   6       1472.52       1550.54       115.00 o
   3   3   6       4927.73       4982.33       204.00 o
   4   3   6      34992.05      35963.24      2689.26 o
   5   3   6       5048.09       4961.76       146.66 o
   6   3   6       9262.02       8103.87       252.08 o
   7   3   6       4075.74       4361.47       156.47 o
   8   3   6       1259.28       1115.69        79.58 o
   9   3   6        594.92        683.77        66.66 o
  10   3   6       3424.55       3344.85       136.75 o
  11   3   6       2121.00       1884.89       110.65 o
  12   3   6       5359.47       5342.40       194.90 o
  13   3   6        380.13        511.08        71.15 o
  14   3   6       1925.28       2049.27       133.72 o
  15   3   6       1749.10       1675.28       132.83 o
  16   3   6       1258.64       1359.65       111.73 o
  17   3   6       1431.59       1684.40       201.32 o
  18   3   6        838.58        883.40       300.65 o
  19   3   6          4.27        175.56       267.64 o
 -19   4   6        170.27        -44.56       459.69 o
 -18   4   6        637.49        274.36       219.39 o
 -17   4   6        695.51        564.16       204.74 o
 -16   4   6       3571.41       4307.29       479.24 o
 -15   4   6        544.59        662.09       112.68 o
 -14   4   6        976.96        713.34       115.52 o
 -13   4   6         97.56        104.52        98.97 o
 -12   4   6        692.94        806.41       100.76 o
 -11   4   6       4226.19       4467.23       185.65 o
 -10   4   6       1587.25       1437.52       107.05 o
  -9   4   6       1047.99       1142.57        97.65 o
  -8   4   6       3809.42       3661.50       151.86 o
  -7   4   6       1750.17       2068.67       109.98 o
  -6   4   6       1656.28       1936.64       101.69 o
  -5   4   6      32029.92      30073.73       799.48 o
  -4   4   6       6231.86       5639.96       189.60 o
  -3   4   6     111776.36      99538.02      1797.04 o
  -2   4   6       1589.45       1848.93        88.36 o
  -1   4   6       8619.31       7554.85       174.07 o
   0   4   6      10193.88       8196.58       190.23 o
   1   4   6       7829.17       6830.61       161.30 o
   2   4   6       1596.89       1755.47        62.32 o
   3   4   6     116693.45     104237.62      1769.12 o
   4   4   6       4975.78       4404.06       210.56 o
   5   4   6      33611.45      31490.22       847.17 o
   6   4   6       1504.94       1582.28        84.85 o
   7   4   6       1641.73       1719.45        66.90 o
   8   4   6       3395.31       3225.54       123.89 o
   9   4   6        853.51       1002.24        93.47 o
  10   4   6       1647.14       1470.01       115.27 o
  11   4   6       3757.24       3862.17       200.13 o
  12   4   6        666.42        447.83        72.89 o
  13   4   6        132.69         93.96        66.35 o
  14   4   6        720.84        405.84       102.04 o
  15   4   6        612.36        915.00       109.38 o
  16   4   6       3462.63       4226.01       317.67 o
  17   4   6        687.12        419.80       226.67 o
  18   4   6        571.73        524.47       336.84 o
  19   4   6        179.92       -201.95       268.76 o
 -19   5   6        826.83        575.39       240.09 o
 -18   5   6        871.29       1043.67       229.64 o
 -17   5   6       1651.92       1656.42       251.84 o
 -16   5   6         78.76        273.85       172.90 o
 -15   5   6       1557.97       1505.91       150.75 o
 -14   5   6        561.47        585.50       114.49 o
 -13   5   6        645.83        538.46       111.30 o
 -12   5   6        414.14        262.71        88.74 o
 -11   5   6         55.07        -11.05        60.47 o
 -10   5   6       4646.62       5078.37       203.32 o
  -9   5   6       5483.26       5274.56       189.93 o
  -8   5   6        573.71        492.98        63.91 o
  -7   5   6       4491.92       5119.73       431.70 o
  -6   5   6        954.20       1332.37       140.39 o
  -5   5   6       8044.15       9101.51       236.29 o
  -4   5   6      25421.47      25575.91      1086.50 o
  -3   5   6       1493.44       1266.65        73.69 o
  -2   5   6      12838.77      10808.18       256.81 o
  -1   5   6       6967.10       6811.23       168.43 o
   0   5   6       1094.18        960.71        63.06 o
   1   5   6       6679.38       6194.31       146.26 o
   2   5   6      13766.21      11790.27       293.13 o
   3   5   6       1369.25       1103.62        70.06 o
   4   5   6      23135.66      22661.58       894.70 o
   5   5   6       7472.70       8470.68       215.09 o
   6   5   6        999.68       1034.96       111.14 o
   7   5   6       4509.45       4399.84       290.30 o
   8   5   6        503.50        424.36        62.79 o
   9   5   6       5413.11       5511.55       223.80 o
  10   5   6       4745.08       5123.65       179.57 o
  11   5   6         27.71        -36.26        56.53 o
  12   5   6        182.57        111.66        68.59 o
  13   5   6        475.52        491.53        92.64 o
  14   5   6        508.71        519.85       124.08 o
  15   5   6       1810.11       1729.01       145.76 o
  16   5   6         83.74       -139.81       194.51 o
  17   5   6       1456.06       1244.13       231.39 o
  18   5   6        881.22        852.63       258.81 o
  19   5   6        707.16        680.87       332.76 o
 -18   6   6       1034.89       1205.91       357.74 o
 -17   6   6         34.11         81.88       169.15 o
 -16   6   6        644.00        951.34       200.42 o
 -15   6   6       3699.49       4236.31       305.18 o
 -14   6   6        804.39       1012.81       138.80 o
 -13   6   6       2304.28       2420.76       200.48 o
 -12   6   6       1751.23       1787.76       228.04 o
 -11   6   6       2539.85       2566.56       172.95 o
 -10   6   6       1185.42       1423.20       132.06 o
  -9   6   6        113.24        130.41        60.62 o
  -8   6   6       5063.67       6122.94       518.37 o
  -7   6   6       2625.24       3114.91       142.85 o
  -6   6   6      14850.37      15266.43       432.93 o
  -5   6   6       6599.04       5800.04       159.23 o
  -4   6   6      24378.66      23714.01       457.19 o
  -3   6   6      44654.61      41738.47       792.09 o
  -2   6   6      26325.15      25936.22       537.02 o
  -1   6   6       7979.64       8445.62       202.70 o
   0   6   6        903.09       1143.67        66.45 o
   1   6   6       8666.88       9008.16       185.14 o
   2   6   6      28310.23      27553.41       452.99 o
   3   6   6      44817.92      41312.30       666.49 o
   4   6   6      24337.87      23916.26       409.40 o
   5   6   6       6682.40       5768.01       148.20 o
   6   6   6      14181.11      13780.06       555.87 o
   7   6   6       2798.82       3027.23       198.31 o
   8   6   6       4665.93       5015.34       346.40 o
   9   6   6        103.10         -2.70        46.98 o
  10   6   6       1239.09       1333.96       109.28 o
  11   6   6       2270.57       2645.92       161.64 o
  12   6   6       1588.86       1627.32       123.53 o
  13   6   6       2338.94       2365.65       190.44 o
  14   6   6        908.75       1139.24       140.23 o
  15   6   6       3719.53       4315.15       321.91 o
  16   6   6        585.65        541.03       186.07 o
  17   6   6         30.00         36.78       182.94 o
  18   6   6       1054.68       1126.93       254.88 o
 -18   7   6         44.43       -101.24       257.28 o
 -17   7   6        807.87        699.97       217.88 o
 -16   7   6        275.51        174.94       180.59 o
 -15   7   6        213.66         67.87       120.96 o
 -14   7   6        587.70        687.75       207.62 o
 -13   7   6       2616.83       3096.46       252.48 o
 -12   7   6       2100.26       2385.47       266.28 o
 -11   7   6       2535.50       2654.66       176.98 o
 -10   7   6         35.49         14.79        70.29 o
  -9   7   6        102.59        402.10       125.37 o
  -8   7   6       5462.49       5860.23       368.08 o
  -7   7   6      10659.45      11334.02       399.95 o
  -6   7   6       5492.10       5448.71       183.47 o
  -5   7   6      16502.00      15238.36       381.06 o
  -4   7   6       4266.02       4595.30       147.09 o
  -3   7   6       4305.19       4857.05       159.99 o
  -2   7   6       5680.57       6041.57       236.57 o
  -1   7   6      20557.97      20396.71       415.87 o
   0   7   6       7890.34       9395.92       201.05 o
   1   7   6      22177.49      22042.92       380.34 o
   2   7   6       5286.13       5556.56       141.71 o
   3   7   6       5103.50       5619.47       138.84 o
   4   7   6       3427.34       3720.55       118.32 o
   5   7   6      17316.29      15866.09       384.07 o
   6   7   6       6167.70       5971.39       155.57 o
   7   7   6      10452.48      11120.59       396.37 o
   8   7   6       4906.65       5164.06       157.69 o
   9   7   6         84.17         50.55        40.82 o
  10   7   6         16.78         16.47        66.61 o
  11   7   6       2316.52       2205.23       171.40 o
  12   7   6       2100.00       2172.37       158.92 o
  13   7   6       2697.09       3287.33       314.68 o
  14   7   6        847.57       1068.11       223.80 o
  15   7   6        215.55        315.71       136.89 o
  16   7   6        266.23        137.91       227.54 o
  17   7   6        881.89       1446.62       235.86 o
  18   7   6         55.83        -48.90       222.85 o
 -18   8   6        344.78         28.61       230.73 o
 -17   8   6       1186.07       1306.65       297.62 o
 -16   8   6        745.25        711.06       273.41 o
 -15   8   6       1293.69       1267.29       184.32 o
 -14   8   6         89.81         92.31       113.49 o
 -13   8   6        405.12        372.71       112.23 o
 -12   8   6        442.07        768.76       128.51 o
 -11   8   6       3013.17       3743.49       214.97 o
 -10   8   6        481.26        762.07       108.68 o
  -9   8   6       1653.37       1669.85       147.73 o
  -8   8   6       4956.03       5709.78       239.28 o
  -7   8   6       3194.61       3561.45       265.55 o
  -6   8   6      17807.75      17642.85       467.39 o
  -5   8   6        553.87        791.33        79.36 o
  -4   8   6        519.21        589.59        68.54 o
  -3   8   6        692.57        687.17        74.80 o
  -2   8   6      14040.17      13606.98       336.97 o
  -1   8   6       4127.11       3971.31       133.07 o
   0   8   6        574.59        683.80        60.91 o
   1   8   6       4089.17       3839.31       126.35 o
   2   8   6      13528.27      12900.79       263.07 o
   3   8   6        684.72        676.69        57.58 o
   4   8   6        415.40        566.27        51.88 o
   5   8   6        742.86        907.59        62.93 o
   6   8   6      17859.57      17595.18       411.20 o
   7   8   6       3161.25       3544.69       269.07 o
   8   8   6       4455.18       4658.89       183.41 o
   9   8   6       1773.10       2241.42       189.31 o
  10   8   6        455.06         64.98       119.71 o
  11   8   6       2949.25       3311.52       314.61 o
  12   8   6        383.81        527.98       107.30 o
  13   8   6        425.33        356.59       177.25 o
  14   8   6        147.81        -31.97       100.00 o
  15   8   6       1253.97       1557.60       169.90 o
  16   8   6        745.96        399.42       195.19 o
  17   8   6       1183.12       1254.26       311.60 o
  18   8   6        346.60         75.42       260.14 o
 -17   9   6        189.46         44.66       199.50 o
 -16   9   6        726.18        148.47       337.39 o
 -15   9   6        402.96        373.48       201.82 o
 -14   9   6         43.46         -3.91       181.29 o
 -13   9   6        399.36        412.68       120.37 o
 -12   9   6        372.09        274.13       114.37 o
 -11   9   6        226.90        555.65       115.02 o
 -10   9   6        510.68        875.79       158.94 o
  -9   9   6       3260.62       3912.55       366.21 o
  -8   9   6       1101.41       1265.57       139.33 o
  -7   9   6      13219.35      13611.64       442.01 o
  -6   9   6        716.15        622.05       116.74 o
  -5   9   6      10838.09      10624.48       367.49 o
  -4   9   6       2463.61       2319.43       155.53 o
  -3   9   6       3804.27       4434.81       197.93 o
  -2   9   6       3317.11       3427.19       144.52 o
  -1   9   6       2611.37       2936.35       119.69 o
   0   9   6       1247.13       1322.50        79.71 o
   1   9   6       2960.90       3180.57       123.88 o
   2   9   6       3256.21       3512.90       123.46 o
   3   9   6       4123.66       4479.57       132.66 o
   4   9   6       2724.29       2729.59       125.05 o
   5   9   6      11176.61      10375.62       281.04 o
   6   9   6       1047.87       1107.26       118.65 o
   7   9   6      13136.54      13477.65       344.32 o
   8   9   6        942.18       1052.04        89.13 o
   9   9   6       3153.63       3449.19       154.96 o
  10   9   6        470.03        680.37       118.34 o
  11   9   6        240.77        521.88        98.90 o
  12   9   6        432.18        476.42       111.71 o
  13   9   6        404.58        290.18       126.33 o
  14   9   6         77.88         37.55       158.19 o
  15   9   6        395.84        220.75       123.80 o
  16   9   6        755.48        714.79       227.78 o
  17   9   6        196.09       -261.46       320.45 o
 -17  10   6        243.18         65.79       308.05 o
 -16  10   6        683.19        507.29       242.68 o
 -15  10   6        576.01        460.92       129.89 o
 -14  10   6        168.88          7.07       123.51 o
 -13  10   6        246.28        300.63       115.59 o
 -12  10   6        846.03        872.34       175.66 o
 -11  10   6         84.50        614.93       155.12 o
 -10  10   6        821.31        927.42       140.26 o
  -9  10   6       2465.64       3118.71       209.08 o
  -8  10   6       8935.87       9401.80       357.71 o
  -7  10   6        341.63        320.17        95.15 o
  -6  10   6       9733.81      11165.36       387.39 o
  -5  10   6       1484.72       1623.78       191.14 o
  -4  10   6        553.60        428.75       108.77 o
  -3  10   6        351.66        214.14       100.22 o
  -2  10   6        491.31        544.76        89.80 o
  -1  10   6       4383.11       4424.80       171.86 o
   0  10   6        442.31        187.38        50.33 o
   1  10   6       4784.79       4850.20       161.88 o
   2  10   6        541.48        526.39        73.09 o
   3  10   6        407.56        253.35        54.72 o
   4  10   6        638.58        416.83        71.31 o
   5  10   6       1270.80       1193.60        98.75 o
   6  10   6       9627.02      10372.50       295.15 o
   7  10   6        266.81        175.25        67.76 o
   8  10   6       9074.54       9765.82       281.64 o
   9  10   6       2378.42       2880.59       158.25 o
  10  10   6        909.18       1365.91       116.94 o
  11  10   6         46.19        318.58        71.27 o
  12  10   6        791.39        854.40       137.21 o
  13  10   6        255.63        344.13       131.34 o
  14  10   6        165.47         62.42       119.30 o
  15  10   6        577.41        649.85       220.32 o
  16  10   6        670.92        677.82       234.36 o
  17  10   6        260.98        130.81       227.16 o
 -16  11   6        133.31       -167.96       258.57 o
 -15  11   6        299.12        246.39       233.33 o
 -14  11   6        100.57        -60.41       116.72 o
 -13  11   6         18.42       -131.93       150.18 o
 -12  11   6       1942.80       2839.60       285.09 o
 -11  11   6         80.70         82.59       108.38 o
 -10  11   6       2934.71       2948.35       228.73 o
  -9  11   6       4588.29       4563.03       306.07 o
  -8  11   6       5026.72       5405.53       337.35 o
  -7  11   6       6767.99       7003.83       305.50 o
  -6  11   6       1926.70       2104.01       180.44 o
  -5  11   6       4058.64       4200.54       275.45 o
  -4  11   6       2666.76       2692.58       445.18 o
  -3  11   6        522.50        323.05       110.19 o
  -2  11   6       2838.84       2998.43       213.37 o
  -1  11   6       3634.45       3541.93       219.04 o
   0  11   6       5175.10       3804.04       183.17 o
   1  11   6       3785.03       3712.17       211.11 o
   2  11   6       3212.93       3094.30       171.45 o
   3  11   6        470.20        339.47        69.93 o
   4  11   6       2920.70       3208.64       172.13 o
   5  11   6       4385.50       4516.02       180.55 o
   6  11   6       1682.36       1971.79       141.54 o
   7  11   6       7156.72       7405.55       281.50 o
   8  11   6       4930.85       5542.60       192.03 o
   9  11   6       4850.47       5598.92       207.00 o
  10  11   6       2871.76       3852.78       189.95 o
  11  11   6         80.36        276.87       100.10 o
  12  11   6       1954.89       2922.80       267.91 o
  13  11   6         16.75       -125.75       125.75 o
  14  11   6         94.91       -125.76       170.08 o
  15  11   6        267.36        -99.98       211.79 o
  16  11   6        124.92        254.50       276.27 o
 -16  12   6        428.41         20.48       308.78 o
 -15  12   6        196.64        278.13       274.85 o
 -14  12   6         50.83       -148.77       148.77 o
 -13  12   6       1266.84       1621.59       259.66 o
 -12  12   6        171.26         62.37       138.79 o
 -11  12   6       6892.16       8562.97       378.88 o
 -10  12   6       1366.58       1573.94       214.98 o
  -9  12   6       3295.04       3300.72       295.76 o
  -8  12   6       2841.55       3275.89       278.99 o
  -7  12   6       1702.25       1944.74       217.72 o
  -6  12   6       2612.94       2535.12       362.17 o
  -5  12   6        504.12        453.24       154.01 o
  -4  12   6        444.91        323.03       115.75 o
  -3  12   6        866.46        811.28       144.80 o
  -2  12   6       1268.02       1438.19       202.20 o
  -1  12   6        792.56        764.73       168.66 o
   0  12   6       5979.96       6288.97       275.87 o
   1  12   6        686.34        643.47       107.37 o
   2  12   6       1432.20       1831.87       163.15 o
   3  12   6        993.06        929.50       115.94 o
   4  12   6        388.30        186.50       105.42 o
   5  12   6        618.90        540.61        86.06 o
   6  12   6       2856.21       2858.64       245.17 o
   7  12   6       1813.57       2049.61       140.13 o
   8  12   6       2846.69       3300.84       183.81 o
   9  12   6       3406.53       3356.60       166.62 o
  10  12   6       1291.26       1334.97       117.28 o
  11  12   6       7390.90       9399.74       312.54 o
  12  12   6        217.39        217.59       106.71 o
  13  12   6       1221.45       1559.14       334.16 o
  14  12   6         42.45       -174.16       174.16 o
  15  12   6        207.21       -207.19       259.26 o
  16  12   6        421.65        615.59       296.16 o
 -15  13   6       1270.86       1353.24       294.41 o
 -14  13   6         60.33         77.54       263.49 o
 -13  13   6       1043.08        588.83       210.93 o
 -12  13   6       3629.81       3892.18       291.85 o
 -11  13   6        779.01        858.04       185.70 o
 -10  13   6       5132.18       5622.58       438.58 o
  -9  13   6       1524.91       1773.89       231.45 o
  -8  13   6        143.88        164.28       180.48 o
  -7  13   6       3373.96       3669.55       347.31 o
  -6  13   6       2366.82       2540.19       287.16 o
  -5  13   6        225.75         81.49       110.65 o
  -4  13   6        527.63        479.63       137.07 o
  -3  13   6         24.87          6.83       158.54 o
  -2  13   6        310.78         82.13       107.56 o
  -1  13   6       4047.61       3967.57       294.70 o
   0  13   6        152.39        211.06        96.96 o
   1  13   6       4425.66       4083.75       260.36 o
   2  13   6        293.87        145.38        90.68 o
   3  13   6         17.63        -31.30        71.42 o
   4  13   6        619.01        545.90        97.00 o
   5  13   6        277.87        255.10        85.56 o
   6  13   6       2348.54       2413.28       162.03 o
   7  13   6       3132.77       3619.65       188.84 o
   8  13   6        111.78        -35.22       108.87 o
   9  13   6       1480.93       1515.21       155.78 o
  10  13   6       5747.83       6827.64       258.23 o
  11  13   6        854.03        818.58       109.58 o
  12  13   6       3743.73       4595.15       251.98 o
  13  13   6       1031.74        726.98       228.00 o
  14  13   6         57.22        -41.86       357.96 o
  15  13   6       1295.00       1190.31       396.80 o
 -14  14   6       1422.95       1158.56       463.59 o
 -13  14   6        202.21       -149.13       149.13 o
 -12  14   6       1609.47       1144.45       192.26 o
 -11  14   6       3300.94       3163.06       290.35 o
 -10  14   6        192.83         91.90       155.74 o
  -9  14   6        613.04        656.19       208.13 o
  -8  14   6        182.75        239.09       184.61 o
  -7  14   6        639.95        615.69       210.95 o
  -6  14   6       3999.18       4566.71       856.32 o
  -5  14   6        405.74        574.04       169.52 o
  -4  14   6        184.97         30.72       117.73 o
  -3  14   6        786.48        971.72       171.25 o
  -2  14   6       1512.16       1382.67       194.92 o
  -1  14   6        100.20        142.05       114.48 o
   0  14   6         19.37        -41.99        90.78 o
   1  14   6        171.41        108.13        93.34 o
   2  14   6       1557.93       1524.29       161.37 o
   3  14   6        908.37        890.38       127.21 o
   4  14   6        244.58        356.81       114.43 o
   5  14   6        294.44        425.91       121.91 o
   6  14   6       3768.33       4832.50       285.49 o
   7  14   6        748.90        715.29       140.14 o
   8  14   6        195.99        114.94       135.61 o
   9  14   6        687.97        654.97       155.92 o
  10  14   6        129.66         55.22        90.82 o
  11  14   6       3159.24       2970.28       208.36 o
  12  14   6       1770.58       1705.28       165.59 o
  13  14   6        184.86        -48.51       209.80 o
  14  14   6       1444.11       1114.71       370.80 o
 -13  15   6       1152.89       1036.03       329.37 o
 -12  15   6        305.24       -142.64       142.64 o
 -11  15   6        406.14        325.36       148.05 o
 -10  15   6       1983.28       1714.90       205.23 o
  -9  15   6        139.28        198.55       136.10 o
  -8  15   6        634.27        536.08       147.93 o
  -7  15   6        401.77        201.64       124.31 o
  -6  15   6       2586.39       2788.04       242.79 o
  -5  15   6       1295.29        974.15       164.17 o
  -4  15   6       1927.47       2184.73       211.76 o
  -3  15   6       1425.12       2021.02       230.13 o
  -2  15   6        124.28        147.18       121.43 o
  -1  15   6       2062.68       2006.61       223.97 o
   0  15   6        840.61        950.11       207.25 o
   1  15   6       2114.29       2099.93       205.29 o
   2  15   6         47.06        -82.28        97.65 o
   3  15   6       1551.04       1578.69       182.04 o
   4  15   6       1736.75       1758.24       200.40 o
   5  15   6       1127.85       1179.49       153.31 o
   6  15   6       2456.77       2540.73       206.30 o
   7  15   6        389.63        402.27       139.80 o
   8  15   6        595.00        691.79       135.97 o
   9  15   6        221.52        128.67       109.44 o
  10  15   6       1953.82       1697.49       182.25 o
  11  15   6        394.90        149.09       181.42 o
  12  15   6        300.82        203.82       148.15 o
  13  15   6       1093.64        733.91       193.18 o
 -12  16   6        833.76        643.05       236.77 o
 -11  16   6         71.17       -135.58       226.94 o
 -10  16   6        196.35       -140.48       140.48 o
  -9  16   6        218.23         21.33       133.56 o
  -8  16   6        147.71        -55.92       127.86 o
  -7  16   6       2354.83       2020.23       227.50 o
  -6  16   6        549.96        508.88       179.52 o
  -5  16   6       5577.18       6050.02       625.97 o
  -4  16   6        127.96         33.61       183.66 o
  -3  16   6       2408.86       2368.05       224.89 o
  -2  16   6        824.07        729.00       218.04 o
  -1  16   6       2564.92       2665.82       242.54 o
   0  16   6       1220.50       1533.61       194.63 o
   1  16   6       2674.33       2766.99       241.89 o
   2  16   6        699.49        987.04       158.19 o
   3  16   6       2632.97       2489.49       299.00 o
   4  16   6        102.14        122.90       108.98 o
   5  16   6       5901.31       7607.30       364.53 o
   6  16   6        492.45        601.74       137.77 o
   7  16   6       2342.32       2577.37       206.16 o
   8  16   6        177.55        -65.74       133.12 o
   9  16   6        190.81        149.27       144.02 o
  10  16   6        152.59        266.06       122.32 o
  11  16   6         71.57       -125.59       154.73 o
  12  16   6        776.98        719.82       283.63 o
 -11  17   6        273.73        111.33       229.46 o
 -10  17   6        140.79       -140.82       140.82 o
  -9  17   6        455.86        298.24       171.39 o
  -8  17   6        542.66        492.33       156.67 o
  -7  17   6         90.43        196.45       141.17 o
  -6  17   6       1321.52       1176.78       193.94 o
  -5  17   6        557.51        751.40       170.92 o
  -4  17   6       2362.10       2053.92       227.24 o
  -3  17   6        543.61        483.36       168.10 o
  -2  17   6       1527.13       1394.95       188.26 o
  -1  17   6        590.51        267.81       150.17 o
   0  17   6         25.98       -111.71       111.71 o
   1  17   6        459.77        378.20       191.94 o
   2  17   6       1542.07       1745.24       207.36 o
   3  17   6        480.35        662.65       148.93 o
   4  17   6       2541.21       2402.50       216.96 o
   5  17   6        559.92        653.61       147.85 o
   6  17   6       1314.67       1166.16       225.54 o
   7  17   6        102.67         34.42       160.68 o
   8  17   6        624.13        438.87       132.30 o
   9  17   6        418.80        302.21       142.91 o
  10  17   6        168.91        -68.25       156.97 o
  11  17   6        287.10        -13.86       231.56 o
  -9  18   6        116.91        131.20       170.39 o
  -8  18   6        865.23        712.83       219.28 o
  -7  18   6        112.92        141.18       168.63 o
  -6  18   6         31.68       -130.86       130.86 o
  -5  18   6        929.74        740.31       173.12 o
  -4  18   6        163.22        192.22       186.65 o
  -3  18   6        521.58        539.57       208.77 o
  -2  18   6        183.05        -57.77       159.17 o
  -1  18   6        655.74        444.10       154.86 o
   0  18   6         88.29       -184.21       184.21 o
   1  18   6        696.30        588.00       163.81 o
   2  18   6        223.49        508.49       166.86 o
   3  18   6        683.84        546.34       228.68 o
   4  18   6        189.55        195.53       179.41 o
   5  18   6        947.49        880.26       166.73 o
   6  18   6         35.92       -114.53       143.85 o
   7  18   6        136.77         89.47       188.23 o
   8  18   6        814.89        559.98       171.80 o
   9  18   6         80.69         10.10       150.20 o
  -8  19   6         19.40       -111.56       180.75 o
  -7  19   6        204.63         60.07       172.82 o
  -6  19   6         21.35        -67.73       157.50 o
  -5  19   6        119.12        305.66       173.34 o
  -4  19   6        262.96        273.98       190.67 o
  -3  19   6         41.00         74.31       148.67 o
  -2  19   6        106.39        142.30       155.02 o
  -1  19   6        540.29        713.81       181.73 o
   0  19   6       1253.84        956.27       240.02 o
   1  19   6        523.28        367.15       159.55 o
   2  19   6        140.00       -143.29       143.29 o
   3  19   6         26.18        -78.77       143.77 o
   4  19   6        285.57        255.08       181.92 o
   5  19   6        136.43        -18.81       301.14 o
   6  19   6         23.24       -131.32       131.32 o
   7  19   6        230.21        204.01       170.43 o
   8  19   6         16.90       -159.88       159.88 o
  -5  20   6         68.70        -84.44       168.91 o
  -4  20   6        316.60        208.88       211.25 o
  -3  20   6         64.77         80.80       171.57 o
  -2  20   6        178.49       -193.35       193.35 o
  -1  20   6        549.38        448.57       203.98 o
   0  20   6         13.23       -173.88       173.88 o
   1  20   6        637.08        674.83       216.19 o
   2  20   6        185.69       -160.36       160.36 o
   3  20   6         83.33        -66.73       159.20 o
   4  20   6        373.09        302.78       173.35 o
   5  20   6         76.58       -160.01       160.01 o
   1   0   7       3092.93       4047.67       117.20 o
   2   0   7         17.07        102.83        20.33 o
   3   0   7       8966.16       4853.11       114.30 o
   4   0   7      36209.50      32215.52       644.06 o
   5   0   7         43.63          9.43        21.24 o
   6   0   7       2804.13       2862.12        95.68 o
   7   0   7      14805.59      14087.61       302.09 o
   8   0   7        625.82        684.68        57.60 o
   9   0   7       2328.66       2434.64        89.21 o
  10   0   7       1904.31       1830.39        94.02 o
  11   0   7       1969.75       1907.82       120.59 o
  12   0   7       5404.64       6007.73       394.34 o
  13   0   7       2231.66       2235.31       181.14 o
  14   0   7        855.16        731.03       107.29 o
  15   0   7          6.19        -85.52        85.52 o
  16   0   7        310.31        306.73       182.04 o
  17   0   7          1.66         13.55       141.04 o
  18   0   7       1048.04        968.22       261.02 o
  19   0   7          7.55        -82.26       324.20 o
 -19   1   7          8.23       -307.27       307.27 o
 -18   1   7         78.33        115.50       419.77 o
 -17   1   7       1509.21       1612.47       263.35 o
 -16   1   7         35.43       -124.84       217.04 o
 -15   1   7        668.76        784.06       129.14 o
 -14   1   7       1719.31       2003.21       171.76 o
 -13   1   7       6946.38       7216.62       408.90 o
 -12   1   7        669.49        558.38       101.64 o
 -11   1   7       7556.23       7721.95       277.53 o
 -10   1   7       1523.16       1359.13       107.50 o
  -9   1   7        849.16        861.36        50.72 o
  -8   1   7       7435.73       6971.83       183.43 o
  -7   1   7      14308.51      13603.69       301.23 o
  -6   1   7      11528.68      10942.10       239.89 o
  -5   1   7      49408.71      42463.27       857.71 o
  -4   1   7      15630.52      13071.42       271.85 o
  -3   1   7        669.29        553.38        34.72 o
  -2   1   7       3894.56       3563.89        97.37 o
  -1   1   7       7653.19       8048.69       189.37 o
   0   1   7       6829.36       8737.62       188.55 o
   1   1   7       8021.92       8166.83       187.19 o
   2   1   7       4259.60       4091.27       114.34 o
   3   1   7        958.29        868.27        41.88 o
   4   1   7      15616.90      13011.93       337.73 o
   5   1   7      51051.67      44630.99       802.80 o
   6   1   7      11092.55      10337.45       282.19 o
   7   1   7      15796.37      14676.30       310.16 o
   8   1   7       8287.05       7569.60       214.03 o
   9   1   7        905.42        928.08        58.21 o
  10   1   7       1590.47       1744.12        97.46 o
  11   1   7       7577.13       7009.65       208.28 o
  12   1   7        506.21        496.75        72.24 o
  13   1   7       6782.74       6965.20       240.18 o
  14   1   7       1767.28       1843.37       153.15 o
  15   1   7        755.76        736.30       112.62 o
  16   1   7         33.42         55.62        91.46 o
  17   1   7       1394.84       1172.39       308.78 o
  18   1   7         54.92         36.58       176.31 o
  19   1   7         23.04        -14.20       257.13 o
 -19   2   7         28.05       -172.06       209.93 o
 -18   2   7         12.44       -224.72       224.72 o
 -17   2   7         55.85         65.76       156.20 o
 -16   2   7       1327.61       1202.01       160.38 o
 -15   2   7       1829.14       2023.51       157.87 o
 -14   2   7       3706.11       3953.07       227.17 o
 -13   2   7        501.06        303.88        97.03 o
 -12   2   7        816.23        786.26       113.38 o
 -11   2   7       4356.62       4369.41       195.07 o
 -10   2   7        634.13        514.19        77.26 o
  -9   2   7       1728.82       1616.36       105.67 o
  -8   2   7       2030.29       1942.67       107.13 o
  -7   2   7       7822.29       7017.86       181.58 o
  -6   2   7       6782.38       6644.18       167.40 o
  -5   2   7       6102.25       5108.83       130.92 o
  -4   2   7      14439.06      12528.21       293.30 o
  -3   2   7       4599.75       5397.36       311.95 o
  -2   2   7       1598.21       1833.05        88.67 o
  -1   2   7       4736.39       5153.77       127.24 o
   0   2   7       4399.03       4356.33       113.97 o
   1   2   7       4715.33       5122.99       127.31 o
   2   2   7       1411.79       1591.92        73.60 o
   3   2   7       5575.19       6509.85       190.88 o
   4   2   7      13752.48      11682.10       240.32 o
   5   2   7       5300.02       4461.10       141.38 o
   6   2   7       7333.82       6645.05       168.04 o
   7   2   7       7219.00       6207.17       175.80 o
   8   2   7       1769.28       1607.78        99.86 o
   9   2   7       1787.22       1894.50       102.57 o
  10   2   7        601.06        431.91        58.77 o
  11   2   7       4472.29       4860.23       172.09 o
  12   2   7        566.31        498.78        72.55 o
  13   2   7        633.09        567.95        77.50 o
  14   2   7       3770.87       3899.63       172.83 o
  15   2   7       1796.55       1748.14       119.48 o
  16   2   7       1339.30       1519.16       133.44 o
  17   2   7         73.53        127.47       200.55 o
  18   2   7         16.92        145.35       462.11 o
  19   2   7         36.69        167.97       240.57 o
 -19   3   7        177.30         42.41       199.57 o
 -18   3   7        255.36         26.46       388.39 o
 -17   3   7         62.70       -143.73       200.96 o
 -16   3   7        740.87        899.60       134.73 o
 -15   3   7       2158.16       2471.27       194.81 o
 -14   3   7       1687.86       1708.66       164.86 o
 -13   3   7       2090.93       1829.08       150.60 o
 -12   3   7          3.18          8.69        75.83 o
 -11   3   7       1348.85       1614.01       123.73 o
 -10   3   7       1300.87       1211.52       100.60 o
  -9   3   7       1216.98       1181.21       104.16 o
  -8   3   7      10549.04       9785.95       265.77 o
  -7   3   7      10191.42      10386.87       242.07 o
  -6   3   7        741.59        946.14        60.09 o
  -5   3   7       1194.48       1123.79        82.32 o
  -4   3   7        626.98        843.53        52.47 o
  -3   3   7      13402.97      13578.32       331.84 o
  -2   3   7      11636.64      11054.39       420.65 o
  -1   3   7       1351.59       1625.88        68.04 o
   0   3   7         98.77         59.43        24.92 o
   1   3   7       1508.85       1638.08        69.94 o
   2   3   7      10195.55       9207.65       185.11 o
   3   3   7      12482.54      12900.54       373.05 o
   4   3   7       1061.22       1120.65        98.50 o
   5   3   7        703.90        564.29        46.61 o
   6   3   7        774.15        805.30        57.34 o
   7   3   7      10910.95      10798.79       245.18 o
   8   3   7      11018.39      10365.72       324.81 o
   9   3   7       1160.36       1149.05        82.55 o
  10   3   7       1074.94       1052.21        93.65 o
  11   3   7       1246.17       1451.80       102.15 o
  12   3   7         43.64         22.55        54.79 o
  13   3   7       2459.51       2320.13       187.94 o
  14   3   7       1824.05       1848.12       140.54 o
  15   3   7       2137.68       2303.98       230.40 o
  16   3   7        828.38        917.77       107.70 o
  17   3   7         51.25        -94.33        94.33 o
  18   3   7        237.71        119.33       230.10 o
  19   3   7        151.37       -246.07       246.07 o
 -19   4   7        127.37         57.79       231.59 o
 -18   4   7        351.44        194.51       197.61 o
 -17   4   7        214.17        313.63       254.76 o
 -16   4   7        365.55        263.92       124.51 o
 -15   4   7       1167.20       1335.20       149.95 o
 -14   4   7       1099.03       1184.87       142.76 o
 -13   4   7       2143.71       2109.65       188.42 o
 -12   4   7        848.84        844.55       112.93 o
 -11   4   7        471.76        442.13        81.18 o
 -10   4   7       2381.10       2347.29       142.01 o
  -9   4   7       7333.01       7968.65       254.93 o
  -8   4   7        299.29        261.36        63.67 o
  -7   4   7       5257.22       5464.13       161.40 o
  -6   4   7       2180.00       2509.49        96.09 o
  -5   4   7      10415.99      10201.13       238.57 o
  -4   4   7       1864.87       1748.58        87.56 o
  -3   4   7       4701.60       3750.34       163.02 o
  -2   4   7        498.98        406.78        74.01 o
  -1   4   7      34681.66      35332.31       682.17 o
   0   4   7       7702.24       4973.06       135.56 o
   1   4   7      36595.19      37740.93       646.94 o
   2   4   7        521.98        430.06        44.39 o
   3   4   7       3375.05       2636.81        78.94 o
   4   4   7       1564.64       1570.87       105.53 o
   5   4   7      11035.58      10820.41       230.56 o
   6   4   7       1979.50       2024.85        98.12 o
   7   4   7       5431.44       5674.91       207.14 o
   8   4   7        230.34        225.33        52.88 o
   9   4   7       7468.21       7835.91       240.24 o
  10   4   7       2563.20       2591.84       130.44 o
  11   4   7        522.04        442.50        75.47 o
  12   4   7       1023.57        988.45        94.96 o
  13   4   7       2290.55       2359.61       152.61 o
  14   4   7       1241.13       1033.19       117.82 o
  15   4   7       1364.55       1418.12       135.18 o
  16   4   7        380.85        574.63        96.75 o
  17   4   7        237.89        370.28       128.96 o
  18   4   7        332.51        179.04       237.80 o
  19   4   7         97.46        210.34       456.06 o
 -19   5   7        355.83        492.14       274.06 o
 -18   5   7         76.78       -225.18       319.36 o
 -17   5   7        160.50        246.79       217.84 o
 -16   5   7        339.02        307.34       135.17 o
 -15   5   7       1482.55       1609.61       187.16 o
 -14   5   7       1361.61       1848.21       173.84 o
 -13   5   7       3012.02       3342.75       264.19 o
 -12   5   7        588.23        745.50       125.02 o
 -11   5   7       2300.53       2550.76       195.58 o
 -10   5   7       1185.75       1227.63       117.79 o
  -9   5   7       3515.49       4276.80       173.14 o
  -8   5   7       4432.18       3940.29       166.18 o
  -7   5   7       9952.49       9194.42       265.96 o
  -6   5   7       2950.51       2880.06       109.24 o
  -5   5   7        272.74        190.59        38.05 o
  -4   5   7       4152.12       4715.79       357.90 o
  -3   5   7        408.87        516.75        55.60 o
  -2   5   7       6221.93       6042.37       183.47 o
  -1   5   7      12995.82      13722.63       291.81 o
   0   5   7      36677.45      35979.90       680.48 o
   1   5   7      12955.62      12918.21       256.98 o
   2   5   7       7143.07       6692.57       151.87 o
   3   5   7        458.94        580.55        43.06 o
   4   5   7       4043.11       4334.01       241.60 o
   5   5   7        273.41        234.81        33.94 o
   6   5   7       2880.99       2679.37       138.43 o
   7   5   7       9542.92       8348.94       215.30 o
   8   5   7       4427.75       4044.11       122.00 o
   9   5   7       3483.20       4016.56       286.44 o
  10   5   7       1499.47       1392.37       127.11 o
  11   5   7       2012.38       1989.94       166.09 o
  12   5   7        671.55        800.21       109.63 o
  13   5   7       3063.79       2691.99       173.44 o
  14   5   7       1410.38       1782.80       155.54 o
  15   5   7       1589.46       1754.59       150.35 o
  16   5   7        382.88        423.01       104.65 o
  17   5   7        134.27        -63.60       160.22 o
  18   5   7         75.79       -241.72       243.19 o
  19   5   7        397.87        275.82       416.14 o
 -18   6   7        603.37        585.35       217.23 o
 -17   6   7        162.37        136.65       174.24 o
 -16   6   7         57.05        151.29       180.86 o
 -15   6   7         15.42       -109.05       112.45 o
 -14   6   7       3188.22       3659.05       236.00 o
 -13   6   7        826.41       1106.43       249.54 o
 -12   6   7       2070.98       1890.04       231.34 o
 -11   6   7       1648.82       1546.85       142.57 o
 -10   6   7       7347.98       7492.38       285.81 o
  -9   6   7        164.67         78.94        64.66 o
  -8   6   7      12046.35      11939.02       321.78 o
  -7   6   7       8964.04       9051.13       243.51 o
  -6   6   7        896.42       1016.60        72.16 o
  -5   6   7        547.11        743.88        77.83 o
  -4   6   7         51.56         53.32        32.12 o
  -3   6   7       2328.81       2180.44       110.26 o
  -2   6   7       1418.32       1021.43        81.06 o
  -1   6   7       4183.14       4384.79       134.41 o
   0   6   7      64264.71      59895.82      1037.43 o
   1   6   7       3764.81       3894.65       115.85 o
   2   6   7       1529.97        952.75        64.05 o
   3   6   7       1915.08       1655.04        77.77 o
   4   6   7        124.00        187.49        30.00 o
   5   6   7        480.28        666.46        91.67 o
   6   6   7       1162.81       1146.82        68.74 o
   7   6   7       9205.28       8937.40       237.25 o
   8   6   7      12893.40      11988.87       300.15 o
   9   6   7        282.03        311.22        70.56 o
  10   6   7       7300.31       7586.03       252.48 o
  11   6   7       1765.20       1535.95       179.75 o
  12   6   7       2261.16       2108.06       176.76 o
  13   6   7        846.44        776.71       124.84 o
  14   6   7       3267.01       3324.95       257.34 o
  15   6   7         16.41         17.88       105.39 o
  16   6   7         35.68       -110.23       110.23 o
  17   6   7        182.88        171.14       180.74 o
  18   6   7        572.25        428.13       217.28 o
 -18   7   7         60.74        -65.10       211.66 o
 -17   7   7        117.65       -153.48       205.97 o
 -16   7   7        229.80        176.69       587.92 o
 -15   7   7        862.10        810.38       139.86 o
 -14   7   7        231.43        402.36       120.09 o
 -13   7   7       3312.98       3033.43       229.28 o
 -12   7   7         85.34         35.08        81.75 o
 -11   7   7       1260.82       1397.24       139.81 o
 -10   7   7         83.55         30.99        70.29 o
  -9   7   7      16900.51      16748.57       754.34 o
  -8   7   7       1498.35       1680.74       140.97 o
  -7   7   7       7429.03       8287.82       275.56 o
  -6   7   7       2105.15       2613.12       268.86 o
  -5   7   7       2417.48       2789.37       132.58 o
  -4   7   7       2576.55       2833.09       131.17 o
  -3   7   7       4122.59       4736.55       175.64 o
  -2   7   7      13168.01      12965.92       301.67 o
  -1   7   7      15190.78      12938.82       280.21 o
   0   7   7        713.48        543.43        49.69 o
   1   7   7      14909.63      12380.54       249.62 o
   2   7   7      12031.19      12182.37       247.21 o
   3   7   7       3486.99       3868.20       126.57 o
   4   7   7       2405.79       2551.27        94.51 o
   5   7   7       2350.04       2674.43       169.03 o
   6   7   7       2116.82       2484.58       234.10 o
   7   7   7       7416.98       7794.39       250.34 o
   8   7   7       1639.56       1831.73       107.63 o
   9   7   7      17761.52      18284.12       418.11 o
  10   7   7         27.76         82.30        71.85 o
  11   7   7       1270.04       1304.76       126.03 o
  12   7   7        109.03        192.90        92.36 o
  13   7   7       3180.99       3193.61       200.45 o
  14   7   7        228.65         98.52       106.03 o
  15   7   7        778.94        848.69       138.79 o
  16   7   7        256.01        121.17       329.04 o
  17   7   7        117.59        169.26       177.52 o
  18   7   7         50.58       -229.28       229.28 o
 -18   8   7         19.47         90.36       212.56 o
 -17   8   7        286.39        103.34       491.73 o
 -16   8   7         42.23         19.57       506.87 o
 -15   8   7        104.63         95.52       117.71 o
 -14   8   7       1095.11       1496.93       233.42 o
 -13   8   7       1333.60       1574.43       168.70 o
 -12   8   7       1381.37       1926.40       236.64 o
 -11   8   7        300.05        405.23       111.41 o
 -10   8   7       5366.20       5771.36       262.40 o
  -9   8   7       4368.02       4407.56       224.09 o
  -8   8   7       8758.97       8911.26       328.59 o
  -7   8   7       2718.72       2736.48       175.87 o
  -6   8   7        218.57        482.17       346.26 o
  -5   8   7       2375.89       2838.76       143.27 o
  -4   8   7        457.96        347.93        56.84 o
  -3   8   7       1782.64       1503.24       100.37 o
  -2   8   7      10915.27      10718.24       346.28 o
  -1   8   7       2164.12       2250.39       107.52 o
   0   8   7      24368.02      25583.73       452.30 o
   1   8   7       2465.71       2616.92       107.86 o
   2   8   7      10702.74      10267.56       243.03 o
   3   8   7       1806.53       1655.15        85.99 o
   4   8   7        471.78        474.41        62.18 o
   5   8   7       2431.42       2881.57       108.26 o
   6   8   7        201.08        226.37        58.78 o
   7   8   7       2944.11       2761.36       135.99 o
   8   8   7       9294.77       9281.34       252.12 o
   9   8   7       4051.72       4504.74       196.70 o
  10   8   7       5494.58       5624.22       199.35 o
  11   8   7        181.55        334.05        89.24 o
  12   8   7       1248.16       1386.22       143.11 o
  13   8   7       1399.79       1399.83       161.08 o
  14   8   7       1082.41       1496.09       170.70 o
  15   8   7        106.80        -69.64       143.03 o
  16   8   7         37.18       -163.46       163.46 o
  17   8   7        274.75        -79.93       197.94 o
  18   8   7         35.35         -5.02       240.05 o
 -17   9   7        279.18        359.21       220.46 o
 -16   9   7         58.79        -57.47       203.45 o
 -15   9   7        371.80        332.35       184.41 o
 -14   9   7        206.37        235.62       125.90 o
 -13   9   7       1821.11       2207.37       207.63 o
 -12   9   7       3224.09       3646.72       269.90 o
 -11   9   7        474.97        639.43       112.48 o
 -10   9   7       3744.65       4596.50       289.09 o
  -9   9   7       2557.97       2842.19       217.89 o
  -8   9   7       2322.46       2030.57       171.37 o
  -7   9   7       1118.17       1726.71       290.71 o
  -6   9   7        315.71        294.90        81.61 o
  -5   9   7      17890.37      18281.61       632.64 o
  -4   9   7       1921.44       1948.94       178.16 o
  -3   9   7       2982.06       2780.87       159.70 o
  -2   9   7        899.35        995.11       102.67 o
  -1   9   7      11116.10      10756.41       230.25 o
   0   9   7         53.47        -34.69        34.69 o
   1   9   7       9927.09       9374.23       221.42 o
   2   9   7        824.57        747.06        64.09 o
   3   9   7       3038.72       2970.22       132.51 o
   4   9   7       1991.45       1942.04       113.01 o
   5   9   7      17097.79      17052.14       422.03 o
   6   9   7        368.75        506.60        66.07 o
   7   9   7        977.28        955.10        89.29 o
   8   9   7       2462.96       2258.82       128.93 o
   9   9   7       2411.12       2804.29       186.22 o
  10   9   7       3397.45       3407.72       173.12 o
  11   9   7        491.33        844.73       145.62 o
  12   9   7       3324.66       3800.30       312.13 o
  13   9   7       1872.10       2138.75       294.64 o
  14   9   7        198.98        172.39       117.12 o
  15   9   7        322.32          8.81       126.58 o
  16   9   7         59.80       -170.14       170.14 o
  17   9   7        249.25         23.66       235.96 o
 -17  10   7         84.96         -6.96       228.11 o
 -16  10   7       1073.96        705.10       234.88 o
 -15  10   7         23.96       -138.09       182.41 o
 -14  10   7       2471.15       2263.11       284.55 o
 -13  10   7        246.79        296.22       135.32 o
 -12  10   7       1384.16       2450.86       352.36 o
 -11  10   7       4112.86       4525.46       264.75 o
 -10  10   7         84.92         48.16        96.75 o
  -9  10   7       1403.58       1789.53       160.17 o
  -8  10   7       1388.18       1797.35       168.27 o
  -7  10   7       2253.38       2558.35       272.79 o
  -6  10   7       9752.66       9811.60       365.23 o
  -5  10   7        519.03        325.44        98.12 o
  -4  10   7       5005.94       5493.18       280.67 o
  -3  10   7        785.68        689.98       113.46 o
  -2  10   7      12720.12      13565.36       364.00 o
  -1  10   7        410.36        515.74        80.61 o
   0  10   7       2246.43       2154.75       118.64 o
   1  10   7        530.58        702.63        76.64 o
   2  10   7      12134.93      12798.53       325.09 o
   3  10   7        741.57        801.43        80.86 o
   4  10   7       4725.15       4873.25       280.42 o
   5  10   7        502.89        479.98        75.27 o
   6  10   7       9650.95       9715.02       294.89 o
   7  10   7       2329.87       2457.00       151.12 o
   8  10   7       1433.10       1648.06       107.26 o
   9  10   7       1172.37       1588.08       130.72 o
  10  10   7         34.57         97.89        64.16 o
  11  10   7       4153.35       4791.84       281.88 o
  12  10   7       1277.37       1818.42       169.53 o
  13  10   7        269.44         79.65       126.07 o
  14  10   7       2251.37       1988.18       204.22 o
  15  10   7         25.14       -101.91       130.00 o
  16  10   7       1115.35        716.67       242.24 o
  17  10   7        140.66        -31.94       212.41 o
 -16  11   7        258.21        436.45       232.91 o
 -15  11   7       1738.44       1530.72       306.06 o
 -14  11   7        110.73         -4.65       177.82 o
 -13  11   7       1933.36       2069.90       238.16 o
 -12  11   7       3034.86       3343.11       251.81 o
 -11  11   7        283.85        266.79       152.84 o
 -10  11   7       4030.30       4763.56       300.58 o
  -9  11   7        646.77        572.83       239.93 o
  -8  11   7        473.58        613.11       142.19 o
  -7  11   7       2021.63       2788.86       394.23 o
  -6  11   7        311.83        188.11       123.27 o
  -5  11   7       6621.02       6812.35       399.88 o
  -4  11   7       5100.24       5986.59       369.51 o
  -3  11   7          1.16        -51.46        77.73 o
  -2  11   7       2636.00       2686.03       198.16 o
  -1  11   7       6841.76       6792.88       286.69 o
   0  11   7       2150.14       2000.51       166.10 o
   1  11   7       6854.65       6540.10       234.27 o
   2  11   7       2504.46       2421.85       142.75 o
   3  11   7          4.55        -48.33        55.26 o
   4  11   7       5176.72       5428.08       203.53 o
   5  11   7       6676.63       7430.95       279.78 o
   6  11   7        336.36        429.98        71.81 o
   7  11   7       2171.31       2646.93       200.32 o
   8  11   7        609.18        835.19        85.27 o
   9  11   7        589.30        549.48        78.18 o
  10  11   7       3760.88       5230.20       246.08 o
  11  11   7        244.42        235.96        69.60 o
  12  11   7       2958.16       2740.31       354.86 o
  13  11   7       1697.14       1839.21       210.28 o
  14  11   7        127.41       -138.33       146.21 o
  15  11   7       1706.02       1431.28       266.30 o
  16  11   7        289.90        140.56       326.62 o
 -16  12   7         35.26       -222.62       222.62 o
 -15  12   7         40.68       -177.97       272.27 o
 -14  12   7        716.95        659.98       298.37 o
 -13  12   7        359.43        538.33       193.93 o
 -12  12   7        229.89        184.34       151.78 o
 -11  12   7       2672.95       3086.27       283.47 o
 -10  12   7       1014.46       1152.46       185.12 o
  -9  12   7       1912.14       2390.79       287.05 o
  -8  12   7        908.47        760.05       197.26 o
  -7  12   7       2783.43       2777.29       255.57 o
  -6  12   7       1547.56       2301.96       279.72 o
  -5  12   7       1177.32       1062.63       183.00 o
  -4  12   7        362.17        336.33       115.48 o
  -3  12   7       4168.91       4601.26       288.57 o
  -2  12   7       2764.47       3093.04       255.49 o
  -1  12   7        647.32        691.19       156.43 o
   0  12   7       1884.97       1754.16       148.10 o
   1  12   7        749.83        722.55       111.31 o
   2  12   7       3002.45       3022.75       189.99 o
   3  12   7       4049.80       4182.00       244.60 o
   4  12   7        284.65        205.64        70.51 o
   5  12   7       1355.62       1219.87       106.11 o
   6  12   7       1707.75       1982.21       129.26 o
   7  12   7       3002.19       3207.22       171.05 o
   8  12   7        919.57       1240.74       114.82 o
   9  12   7       1792.24       2306.30       140.15 o
  10  12   7       1074.13       1178.04       103.33 o
  11  12   7       2477.31       3497.47       214.99 o
  12  12   7        206.08        113.81        94.03 o
  13  12   7        391.62        700.12       202.20 o
  14  12   7        646.12        320.81       240.61 o
  15  12   7         42.56       -237.31       247.64 o
  16  12   7         36.62        -26.22       586.71 o
 -15  13   7         56.34       -333.31       333.74 o
 -14  13   7        182.78         40.66       150.47 o
 -13  13   7        111.12       -131.32       131.32 o
 -12  13   7        877.72       1304.40       222.11 o
 -11  13   7        104.57        160.64       149.59 o
 -10  13   7        342.64        522.63       169.29 o
  -9  13   7       3013.97       3499.74       303.77 o
  -8  13   7        975.44        999.18       201.45 o
  -7  13   7       1845.87       1902.36       345.23 o
  -6  13   7          1.21        141.16       163.32 o
  -5  13   7        440.08        490.26       136.40 o
  -4  13   7       4177.57       3907.54       341.30 o
  -3  13   7       2454.73       2625.91       251.97 o
  -2  13   7       1928.02       2322.04       228.07 o
  -1  13   7       2017.35       2407.88       228.73 o
   0  13   7        414.34        386.78       118.34 o
   1  13   7       1881.43       2097.94       195.87 o
   2  13   7       1574.89       2015.85       210.90 o
   3  13   7       2248.25       2116.06       167.82 o
   4  13   7       3737.22       3326.57       188.41 o
   5  13   7        322.60        226.97        82.95 o
   6  13   7          1.19        -76.64        85.41 o
   7  13   7       1974.78       2469.67       157.07 o
   8  13   7        951.55       1159.77       113.00 o
   9  13   7       2909.77       3004.83       289.22 o
  10  13   7        541.14        696.37       114.83 o
  11  13   7        118.76        114.86        86.12 o
  12  13   7        931.75       1093.19       143.63 o
  13  13   7        146.90       -194.86       194.86 o
  14  13   7        195.25        332.44       213.97 o
  15  13   7         73.44        105.69       326.94 o
 -14  14   7        123.34       -366.32       366.32 o
 -13  14   7        415.72        260.15       163.28 o
 -12  14   7         78.34       -178.59       191.02 o
 -11  14   7        450.28        472.01       191.75 o
 -10  14   7        995.66       1499.78       239.19 o
  -9  14   7        249.46        247.75       328.16 o
  -8  14   7       2699.07       3670.36       376.15 o
  -7  14   7        185.10        202.99       175.57 o
  -6  14   7       2951.56       2367.44       371.38 o
  -5  14   7       1526.14       1346.95       201.22 o
  -4  14   7       2557.26       2738.95       319.34 o
  -3  14   7       3647.69       3236.39       278.40 o
  -2  14   7       2279.39       2091.51       225.76 o
  -1  14   7       1935.36       1780.09       215.51 o
   0  14   7         47.49         92.87       107.15 o
   1  14   7       2022.22       1734.97       186.03 o
   2  14   7       1990.97       1754.23       162.46 o
   3  14   7       3169.76       2858.26       206.38 o
   4  14   7       2498.59       2707.77       211.93 o
   5  14   7       1487.81       1689.77       165.29 o
   6  14   7       3131.16       3342.02       224.96 o
   7  14   7        186.83        218.11       102.44 o
   8  14   7       2665.42       3196.88       221.44 o
   9  14   7        276.38         86.75       113.33 o
  10  14   7       1139.20       1177.08       132.51 o
  11  14   7        394.15        217.83       135.24 o
  12  14   7        124.76         92.37       158.15 o
  13  14   7        440.56       -120.12       281.12 o
  14  14   7        103.25        -20.04       163.43 o
 -13  15   7        313.61        124.15       175.05 o
 -12  15   7        587.94        575.06       348.35 o
 -11  15   7        347.05         67.09       154.91 o
 -10  15   7         70.71       -135.15       135.15 o
  -9  15   7        900.47        686.95       180.04 o
  -8  15   7        466.41        468.08       214.74 o
  -7  15   7       3666.50       3443.75       323.05 o
  -6  15   7        824.64        624.29       197.66 o
  -5  15   7       2033.31       1872.40       224.53 o
  -4  15   7       3094.47       3580.74       379.18 o
  -3  15   7        649.07        587.62       184.73 o
  -2  15   7       2402.79       2989.76       276.37 o
  -1  15   7       2918.27       3199.67       329.32 o
   0  15   7       2219.54       2595.75       239.34 o
   1  15   7       2882.98       2501.48       209.04 o
   2  15   7       2305.64       2551.94       212.07 o
   3  15   7        689.08        613.73       125.34 o
   4  15   7       3111.46       3263.41       224.93 o
   5  15   7       2116.69       1965.88       217.45 o
   6  15   7        940.67       1154.62       140.30 o
   7  15   7       3851.35       4411.10       347.09 o
   8  15   7        391.69        284.48       124.36 o
   9  15   7        936.26        931.42       197.14 o
  10  15   7         75.69        140.25       112.77 o
  11  15   7        436.37        308.75       136.33 o
  12  15   7        650.33        422.75       157.81 o
  13  15   7        278.64         64.64       178.02 o
 -12  16   7         60.62        -13.53       185.36 o
 -11  16   7        119.07       -302.35       309.64 o
 -10  16   7        182.06        -72.53       161.32 o
  -9  16   7         91.07        -26.28       134.73 o
  -8  16   7        179.59       -120.58       150.70 o
  -7  16   7        418.82        247.23       154.41 o
  -6  16   7       1026.39       1076.92       179.36 o
  -5  16   7        118.52        -62.55       146.58 o
  -4  16   7        709.78        713.85       148.16 o
  -3  16   7       2462.05       2443.63       230.18 o
  -2  16   7        787.43        626.44       144.27 o
  -1  16   7       5759.15       6716.58       355.75 o
   0  16   7        701.61        762.72       149.57 o
   1  16   7       5742.38       6067.68       343.47 o
   2  16   7        811.17        765.50       151.57 o
   3  16   7       2366.10       2671.61       215.86 o
   4  16   7        705.00        741.90       147.67 o
   5  16   7        163.82        222.73       114.55 o
   6  16   7       1075.09       1388.04       185.62 o
   7  16   7        441.63        576.03       142.82 o
   8  16   7        183.29        184.51       123.54 o
   9  16   7         91.34        -47.88       145.99 o
  10  16   7        173.77       -121.87       121.87 o
  11  16   7         90.41         18.86       131.10 o
  12  16   7         61.40       -112.34       163.78 o
 -11  17   7        161.07       -151.69       151.69 o
 -10  17   7        200.81        152.66       151.76 o
  -9  17   7        611.13        335.98       177.12 o
  -8  17   7         15.42        -99.88       127.94 o
  -7  17   7         26.58        -34.75       128.67 o
  -6  17   7        525.69        371.16       155.61 o
  -5  17   7        206.19         43.78       137.08 o
  -4  17   7        961.34       1022.39       177.10 o
  -3  17   7        843.53        901.86       167.99 o
  -2  17   7       3280.14       2908.92       264.84 o
  -1  17   7        528.11        603.03       152.05 o
   0  17   7       2799.01       2238.38       257.25 o
   1  17   7        532.02        517.04       195.08 o
   2  17   7       3171.14       3119.71       265.82 o
   3  17   7        806.02        697.06       151.26 o
   4  17   7        866.23        840.54       154.36 o
   5  17   7        168.17        160.76       120.79 o
   6  17   7        486.10        523.06       153.58 o
   7  17   7         28.90          5.88       117.23 o
   8  17   7         24.08         28.53       116.65 o
   9  17   7        565.12        169.53       152.83 o
  10  17   7        183.04        -64.28       146.70 o
  11  17   7        135.79       -101.60       178.55 o
  -9  18   7          5.41       -156.80       156.80 o
  -8  18   7        546.16        183.00       187.20 o
  -7  18   7        242.79        110.09       150.53 o
  -6  18   7         35.66       -151.21       151.21 o
  -5  18   7        962.63        868.87       189.57 o
  -4  18   7         36.88         42.59       139.75 o
  -3  18   7       2888.11       2734.78       257.77 o
  -2  18   7       1231.00        874.31       184.34 o
  -1  18   7       2085.11       1707.27       218.94 o
   0  18   7       1365.82       1210.78       213.20 o
   1  18   7       2109.60       2166.26       228.64 o
   2  18   7       1417.86       1352.49       208.26 o
   3  18   7       2873.99       2747.58       256.23 o
   4  18   7         36.49         76.32       146.39 o
   5  18   7        877.98        851.23       176.30 o
   6  18   7         35.58        -43.62       178.61 o
   7  18   7        239.76        142.86       146.95 o
   8  18   7        562.69        399.18       175.12 o
   9  18   7          3.45       -143.58       143.58 o
  -7  19   7         84.85         59.54       206.39 o
  -6  19   7        517.12         97.99       177.74 o
  -5  19   7         22.63       -146.79       146.79 o
  -4  19   7       2117.89       1863.79       311.71 o
  -3  19   7       1929.98       1743.75       252.09 o
  -2  19   7        634.88        648.10       182.85 o
  -1  19   7        456.31         71.67       156.92 o
   0  19   7        122.76         67.39       149.73 o
   1  19   7        410.47        245.99       244.50 o
   2  19   7        664.81        258.17       170.88 o
   3  19   7       1836.50       1820.95       263.89 o
   4  19   7       2229.14       2037.66       240.31 o
   5  19   7         24.03         20.07       161.22 o
   6  19   7        513.63        530.36       164.05 o
   7  19   7         76.43        -21.15       290.32 o
  -5  20   7        525.13        186.76       197.93 o
  -4  20   7        254.51       -197.98       252.52 o
  -3  20   7        993.34        968.92       244.90 o
  -2  20   7        165.91       -161.11       161.11 o
  -1  20   7        357.57        439.71       183.31 o
   0  20   7         27.20        -63.74       177.21 o
   1  20   7        364.64       -145.30       174.43 o
   2  20   7        155.08         56.24       173.88 o
   3  20   7        933.15       1181.06       222.55 o
   4  20   7        243.84        200.41       182.99 o
   5  20   7        471.16        -11.47       462.91 o
   0   0   8       1985.69       1696.21        90.16 o
   1   0   8       1707.84        932.15        53.36 o
   2   0   8       3869.05       3222.79        86.92 o
   3   0   8         13.80         58.58        21.84 o
   4   0   8        977.49        890.34        54.47 o
   5   0   8      13545.06      10376.11       231.37 o
   6   0   8      14090.56      12548.72       273.69 o
   7   0   8      12440.60      11864.29       271.39 o
   8   0   8       8590.83       8194.96       254.43 o
   9   0   8      11782.33      11674.77       317.14 o
  10   0   8       3347.23       3237.14       125.50 o
  11   0   8       4715.07       4483.79       160.29 o
  12   0   8        125.15        140.17        57.17 o
  13   0   8       3286.79       3367.71       252.65 o
  14   0   8        198.04        196.25       107.47 o
  15   0   8         69.64         -9.08        94.00 o
  16   0   8        436.92        415.21       148.07 o
  17   0   8        111.65        177.18       287.91 o
  18   0   8        335.36        142.75       406.46 o
  19   0   8        222.07       -230.56       256.19 o
 -19   1   8        617.96         66.06       508.08 o
 -18   1   8       1504.61       1868.68       268.59 o
 -17   1   8       1195.58       1241.21       218.85 o
 -16   1   8        535.86        474.82       143.28 o
 -15   1   8        184.41        100.17       104.70 o
 -14   1   8       1723.09       1735.36       165.41 o
 -13   1   8        154.29        111.50        91.69 o
 -12   1   8       3548.13       3389.82       213.90 o
 -11   1   8       3581.82       3494.17       167.26 o
 -10   1   8      18569.81      17656.06       372.40 o
  -9   1   8        144.60        107.73        52.28 o
  -8   1   8       5774.74       5673.39       155.27 o
  -7   1   8         33.40        -17.29        26.94 o
  -6   1   8        171.35        287.82        39.43 o
  -5   1   8      12750.50      11920.42       315.14 o
  -4   1   8       2888.50       2244.99        82.17 o
  -3   1   8       2462.09       2562.65        76.46 o
  -2   1   8        362.17        595.68        37.89 o
  -1   1   8      22121.32      22709.03       731.15 o
   0   1   8         20.21        414.26        42.63 o
   1   1   8      21073.58      22269.46       707.62 o
   2   1   8        482.54        894.19        45.52 o
   3   1   8       2080.26       2167.85        79.98 o
   4   1   8       3056.70       2222.82        83.86 o
   5   1   8      11947.61      11284.27       270.18 o
   6   1   8        172.28        279.17        39.38 o
   7   1   8        118.24         91.34        32.86 o
   8   1   8       5247.17       5120.38       152.70 o
   9   1   8        131.39         96.11        44.78 o
  10   1   8      18715.38      18440.01       414.35 o
  11   1   8       3687.49       3427.76       142.17 o
  12   1   8       3735.45       3527.44       181.46 o
  13   1   8        183.87        113.73        61.38 o
  14   1   8       1770.15       1683.19       145.33 o
  15   1   8        194.76         83.96       105.18 o
  16   1   8        521.57        348.08       151.67 o
  17   1   8       1239.85       1194.53       201.16 o
  18   1   8       1412.37       1221.71       235.44 o
  19   1   8        601.87        703.51       331.47 o
 -19   2   8        170.22         -9.15       209.32 o
 -18   2   8        569.28        669.00       215.44 o
 -17   2   8        312.87         -3.26       193.12 o
 -16   2   8        506.92        243.86       113.95 o
 -15   2   8        795.68       1086.63       145.25 o
 -14   2   8        867.51        865.83       188.97 o
 -13   2   8        210.04         37.02       112.94 o
 -12   2   8       1133.08        805.42       119.60 o
 -11   2   8       2901.90       2814.70       152.21 o
 -10   2   8        448.02        500.99        70.84 o
  -9   2   8      10905.85      10962.11       304.58 o
  -8   2   8        782.83        724.06        57.92 o
  -7   2   8       3692.00       4092.45       125.38 o
  -6   2   8       2633.21       2428.26        91.41 o
  -5   2   8       2745.56       2208.87        90.86 o
  -4   2   8      11039.23      10811.78       250.63 o
  -3   2   8       2167.05       2327.93       134.29 o
  -2   2   8        757.35        852.05        61.79 o
  -1   2   8       2955.84       2492.11        81.69 o
   0   2   8        395.14        513.29        41.88 o
   1   2   8       3081.74       2665.49        83.96 o
   2   2   8       1145.48       1056.19        66.62 o
   3   2   8       2219.12       2346.44       147.81 o
   4   2   8       9518.73       9049.44       203.56 o
   5   2   8       3050.87       2383.21        81.40 o
   6   2   8       1748.95       1710.78        83.99 o
   7   2   8       3717.70       4003.62       140.76 o
   8   2   8       1106.15        931.54        62.14 o
   9   2   8      10941.54      10340.76       298.49 o
  10   2   8        415.29        457.76        66.47 o
  11   2   8       2887.82       2700.19       164.28 o
  12   2   8       1097.46        916.33        94.00 o
  13   2   8        216.08        168.63        60.31 o
  14   2   8       1021.04       1103.79       109.24 o
  15   2   8        863.39        823.17        98.71 o
  16   2   8        446.35        408.60        87.58 o
  17   2   8        298.14         38.29       170.90 o
  18   2   8        472.87        424.33       230.12 o
  19   2   8        214.34         20.02       294.41 o
 -19   3   8        330.52        311.69       557.68 o
 -18   3   8         78.96       -204.53       204.53 o
 -17   3   8        304.78        279.69       178.42 o
 -16   3   8       2432.16       2076.18       200.89 o
 -15   3   8        586.29        692.84       164.40 o
 -14   3   8        954.32        940.06       129.37 o
 -13   3   8         46.47        -96.24       153.31 o
 -12   3   8       1044.19       1229.81       123.99 o
 -11   3   8         50.87         77.22        60.43 o
 -10   3   8       5551.74       5408.83       205.26 o
  -9   3   8       1887.94       2132.16       140.65 o
  -8   3   8      12065.45      11559.00       261.47 o
  -7   3   8       2807.45       2470.33       111.94 o
  -6   3   8      28481.00      25378.64       494.98 o
  -5   3   8      20141.13      20486.62       553.86 o
  -4   3   8       2031.86       1711.58        86.15 o
  -3   3   8       3420.05       4324.29       164.17 o
  -2   3   8       7068.94       6436.60       153.69 o
  -1   3   8        838.63        623.66        48.13 o
   0   3   8       1344.29       1129.64        60.27 o
   1   3   8        567.39        447.29        64.24 o
   2   3   8       6635.50       5947.61       129.84 o
   3   3   8       3096.68       3812.18       136.92 o
   4   3   8       2018.39       1632.23        82.53 o
   5   3   8      20537.20      19988.96       443.97 o
   6   3   8      28120.33      24587.17       493.37 o
   7   3   8       3484.04       2929.87       106.70 o
   8   3   8      11409.03      10790.95       257.63 o
   9   3   8       2132.80       2311.14       133.20 o
  10   3   8       5356.86       5432.78       231.44 o
  11   3   8         53.59         11.88        63.51 o
  12   3   8       1080.38        904.38        87.94 o
  13   3   8         99.01         62.56        67.11 o
  14   3   8        837.16        871.70       111.56 o
  15   3   8        635.50        774.32       104.98 o
  16   3   8       2558.45       2459.57       162.74 o
  17   3   8        325.10        308.23       214.42 o
  18   3   8         90.39         19.56       247.33 o
  19   3   8        280.23        -60.27       314.65 o
 -19   4   8         43.19        371.69       221.92 o
 -18   4   8        120.56        -76.13       205.55 o
 -17   4   8       1085.53        673.55       233.02 o
 -16   4   8        732.07       1129.08       171.99 o
 -15   4   8       8255.84      10054.94       399.87 o
 -14   4   8        258.17        144.68       100.79 o
 -13   4   8       2046.83       2332.32       221.40 o
 -12   4   8        593.66        609.54       100.76 o
 -11   4   8        133.65        128.71        69.91 o
 -10   4   8       4089.39       3835.71       179.30 o
  -9   4   8       7731.13       7666.90       368.39 o
  -8   4   8       2422.28       2207.80       129.84 o
  -7   4   8      23680.14      23625.21       476.74 o
  -6   4   8       6015.15       6198.97       233.82 o
  -5   4   8        425.76        406.48        46.18 o
  -4   4   8      14919.50      14566.85       430.14 o
  -3   4   8       1979.06       2055.89       100.38 o
  -2   4   8       3142.60       2818.96        97.03 o
  -1   4   8       6943.02       6442.12       160.76 o
   0   4   8       7114.84       6954.34       174.08 o
   1   4   8       6164.51       5871.75       148.38 o
   2   4   8       3921.61       3347.24       133.66 o
   3   4   8       2071.37       1900.54        64.68 o
   4   4   8      15846.41      15018.57       473.14 o
   5   4   8        284.78        239.56        37.35 o
   6   4   8       6201.81       6035.66       305.18 o
   7   4   8      23474.03      23223.12       557.22 o
   8   4   8       2406.73       2196.72        84.30 o
   9   4   8       7600.44       7403.56       284.18 o
  10   4   8       4328.91       3846.03       154.41 o
  11   4   8        171.74        120.89        65.19 o
  12   4   8        832.03        761.90        89.81 o
  13   4   8       2281.42       2505.86       153.08 o
  14   4   8        193.47         81.50        82.68 o
  15   4   8       8172.89       9088.27       352.98 o
  16   4   8        752.36        846.64       129.42 o
  17   4   8        974.11       1062.60       147.88 o
  18   4   8        114.47       -226.44       226.44 o
  19   4   8         42.40       -292.75       411.30 o
 -19   5   8         29.80       -181.02       268.28 o
 -18   5   8        178.09       -101.39       213.23 o
 -17   5   8         86.71       -102.74       155.46 o
 -16   5   8       2354.07       2545.23       212.21 o
 -15   5   8         31.19         21.72       107.92 o
 -14   5   8       3906.88       4720.41       344.30 o
 -13   5   8       2332.81       2971.83       216.50 o
 -12   5   8        110.24         64.19        85.05 o
 -11   5   8        875.28        823.99       105.97 o
 -10   5   8       1907.60       1719.72       140.21 o
  -9   5   8       2540.96       2551.87       149.88 o
  -8   5   8      20888.21      21750.15       521.46 o
  -7   5   8      10117.10       9521.99       325.07 o
  -6   5   8      15045.45      15833.42       430.08 o
  -5   5   8       3764.59       3885.00       175.22 o
  -4   5   8        841.14       1060.25        81.13 o
  -3   5   8      27509.58      27664.23       577.47 o
  -2   5   8       5761.33       6493.38       186.26 o
  -1   5   8       2337.73       2057.42        93.60 o
   0   5   8       6941.87       6693.33       175.95 o
   1   5   8       2390.65       2110.39        89.15 o
   2   5   8       5317.42       5704.73       152.71 o
   3   5   8      26947.65      26467.03       468.79 o
   4   5   8       1121.74       1390.77       100.95 o
   5   5   8       4037.05       4029.38       165.38 o
   6   5   8      15878.73      17035.97       524.39 o
   7   5   8       9126.26       8607.27       366.39 o
   8   5   8      19717.17      19788.57       418.72 o
   9   5   8       2381.28       2344.60       138.67 o
  10   5   8       1765.90       1695.81       148.76 o
  11   5   8        897.59        639.46        88.57 o
  12   5   8        149.21        110.03        83.81 o
  13   5   8       2439.53       2965.26       232.69 o
  14   5   8       4097.21       4200.95       205.23 o
  15   5   8         23.55        110.35       104.24 o
  16   5   8       2322.58       2483.09       185.19 o
  17   5   8         81.86       -115.34       127.84 o
  18   5   8        207.04        303.20       262.10 o
  19   5   8         32.66       -197.43       276.75 o
 -18   6   8        123.25        464.81       210.64 o
 -17   6   8         86.90       -168.67       168.67 o
 -16   6   8        966.69        997.68       214.11 o
 -15   6   8       3926.73       4283.29       441.69 o
 -14   6   8       1790.50       1891.21       178.49 o
 -13   6   8       2278.70       2182.80       191.04 o
 -12   6   8       1319.73       1442.42       144.80 o
 -11   6   8       1453.77       1182.08       130.42 o
 -10   6   8       3586.34       4170.57       208.57 o
  -9   6   8       1995.29       2326.22       241.33 o
  -8   6   8      13700.12      14341.01       403.78 o
  -7   6   8       8420.31       8758.42       314.40 o
  -6   6   8        236.31        178.67        43.06 o
  -5   6   8      15831.21      15713.86       368.02 o
  -4   6   8       9441.68       9582.77       280.97 o
  -3   6   8      15322.46      13892.29       423.92 o
  -2   6   8       6843.14       6699.42       203.56 o
  -1   6   8      12687.08      11769.38       273.90 o
   0   6   8       2358.62       2157.93       118.19 o
   1   6   8      12829.43      11747.59       244.14 o
   2   6   8       7065.00       6884.63       165.27 o
   3   6   8      15390.05      13941.15       287.86 o
   4   6   8       9917.15       9956.26       255.32 o
   5   6   8      15355.41      14974.88       447.88 o
   6   6   8        303.52        356.84        47.22 o
   7   6   8       8292.44       8594.70       377.96 o
   8   6   8      14023.85      14104.45       322.65 o
   9   6   8       1834.13       1938.09       161.79 o
  10   6   8       3294.47       3460.65       186.97 o
  11   6   8       1280.94       1266.05       137.30 o
  12   6   8       1541.72       1492.25       131.23 o
  13   6   8       2405.12       2269.95       165.52 o
  14   6   8       1671.69       1644.88       148.82 o
  15   6   8       3961.13       4599.21       369.22 o
  16   6   8       1049.40       1244.73       158.06 o
  17   6   8         84.08         56.64       178.40 o
  18   6   8        145.20       -144.21       186.50 o
 -18   7   8        732.33        609.47       230.09 o
 -17   7   8        795.38        855.91       273.82 o
 -16   7   8        483.26        316.11       202.82 o
 -15   7   8        158.53        196.75       113.44 o
 -14   7   8        961.54       1381.15       161.53 o
 -13   7   8       2144.42       2196.85       178.95 o
 -12   7   8        998.45       1140.67       140.24 o
 -11   7   8        663.66        720.83       111.38 o
 -10   7   8        386.15        509.58        93.19 o
  -9   7   8       3139.49       2989.32       260.15 o
  -8   7   8        746.20        908.51       137.28 o
  -7   7   8       5922.81       6799.66       258.78 o
  -6   7   8       8079.35       8881.18       271.27 o
  -5   7   8       5055.12       5459.85       299.88 o
  -4   7   8      19759.18      19688.35       586.13 o
  -3   7   8       2763.99       2418.17       138.33 o
  -2   7   8       4840.27       4629.38       174.62 o
  -1   7   8       3282.74       3139.17       123.45 o
   0   7   8       1265.25       2145.15       116.21 o
   1   7   8       2910.82       2879.07       107.11 o
   2   7   8       6281.75       5607.20       154.45 o
   3   7   8       2500.03       2288.65       109.13 o
   4   7   8      19877.92      20372.02       407.74 o
   5   7   8       4850.95       4871.60       201.83 o
   6   7   8       8405.93       8768.37       233.50 o
   7   7   8       5993.49       6635.24       290.25 o
   8   7   8        807.04        779.34       112.59 o
   9   7   8       3353.07       3497.11       238.03 o
  10   7   8        307.14        374.87        87.82 o
  11   7   8        800.41        838.58       109.03 o
  12   7   8       1006.06       1111.81       123.37 o
  13   7   8       2182.61       2003.91       175.16 o
  14   7   8        840.53       1157.96       136.79 o
  15   7   8        102.32         12.96       106.78 o
  16   7   8        506.86        474.40       310.78 o
  17   7   8        844.14        853.79       235.97 o
  18   7   8        756.49       1039.38       310.97 o
 -18   8   8        300.47         33.26       286.99 o
 -17   8   8        320.48        107.32       485.66 o
 -16   8   8        859.83        639.11       215.53 o
 -15   8   8        790.70       1083.40       215.29 o
 -14   8   8        940.24        951.85       154.00 o
 -13   8   8        354.66        362.27       123.19 o
 -12   8   8       3052.70       3856.14       239.96 o
 -11   8   8       1395.28       1271.87       139.38 o
 -10   8   8        592.01        568.76       110.83 o
  -9   8   8        463.05        332.30       106.17 o
  -8   8   8       3191.73       3364.50       249.19 o
  -7   8   8       6715.34       7085.49       412.74 o
  -6   8   8       2447.12       2778.45       236.65 o
  -5   8   8      13312.59      13654.05       409.44 o
  -4   8   8       5589.70       5676.60       186.84 o
  -3   8   8      23743.42      22196.80       507.43 o
  -2   8   8       2043.87       2430.23       127.82 o
  -1   8   8      14376.46      13098.24       288.09 o
   0   8   8       7765.91       7046.68       217.11 o
   1   8   8      13894.11      12698.61       276.70 o
   2   8   8       2176.00       2383.71       109.36 o
   3   8   8      23492.41      21536.54       395.89 o
   4   8   8       6284.17       5895.79       162.10 o
   5   8   8      13621.27      12548.65       381.93 o
   6   8   8       2080.71       1949.71       113.14 o
   7   8   8       6773.95       7549.01       239.34 o
   8   8   8       3230.65       3238.60       167.15 o
   9   8   8        397.13        267.61        59.16 o
  10   8   8        579.02        640.60        96.97 o
  11   8   8       1480.01       1451.73       138.41 o
  12   8   8       3161.73       3368.40       227.98 o
  13   8   8        415.41        211.79       119.86 o
  14   8   8        761.63        664.58       124.67 o
  15   8   8        809.80        599.35       142.81 o
  16   8   8        891.61        747.46       175.20 o
  17   8   8        245.57         65.43       206.80 o
  18   8   8        323.75        456.33       382.27 o
 -17   9   8        797.13        925.48       361.76 o
 -16   9   8        241.62        235.52       309.28 o
 -15   9   8        632.67        242.97       176.85 o
 -14   9   8       2376.12       2389.52       213.21 o
 -13   9   8       1203.12       1763.79       230.98 o
 -12   9   8        467.03        661.91       192.00 o
 -11   9   8       1056.48       1211.53       260.08 o
 -10   9   8       1681.65       1753.86       165.51 o
  -9   9   8        370.23        198.13        93.58 o
  -8   9   8        216.92        254.47        81.35 o
  -7   9   8       6224.91       6563.67       317.21 o
  -6   9   8      17734.55      17916.45       529.46 o
  -5   9   8       8725.40       8657.55       446.36 o
  -4   9   8       3531.19       3747.03       223.53 o
  -3   9   8       1746.54       1846.70       153.07 o
  -2   9   8       9545.98       8504.04       244.47 o
  -1   9   8       6621.42       6629.99       181.62 o
   0   9   8        901.99        882.21        67.15 o
   1   9   8       6672.13       6561.21       173.32 o
   2   9   8       9368.62       8218.04       214.97 o
   3   9   8       2180.33       2102.71       126.28 o
   4   9   8       3882.73       4000.96       150.10 o
   5   9   8       9133.34       8996.30       254.29 o
   6   9   8      17725.30      18026.75       432.89 o
   7   9   8       5593.97       6131.31       215.17 o
   8   9   8        261.18        260.29        66.40 o
   9   9   8        457.47        400.82        70.91 o
  10   9   8       1849.77       1945.97       129.63 o
  11   9   8       1205.37       1182.12       133.30 o
  12   9   8        460.80        635.32       234.67 o
  13   9   8       1054.26       1177.38       142.87 o
  14   9   8       2507.57       2395.78       211.66 o
  15   9   8        539.69        535.01       140.99 o
  16   9   8        207.69       -247.80       247.80 o
  17   9   8        785.60        -24.13       360.50 o
 -17  10   8        772.96       1004.15       279.32 o
 -16  10   8        108.79         76.36       234.41 o
 -15  10   8        628.20        341.44       207.16 o
 -14  10   8        445.82        741.34       198.55 o
 -13  10   8       1410.91       1654.43       169.60 o
 -12  10   8        740.38        675.00       134.10 o
 -11  10   8       1052.69       1103.32       145.44 o
 -10  10   8       1812.87       1690.21       181.15 o
  -9  10   8       2161.78       2293.84       191.98 o
  -8  10   8       1784.86       1765.94       163.92 o
  -7  10   8       2367.79       2307.26       206.20 o
  -6  10   8       4026.86       3871.72       254.41 o
  -5  10   8       4645.34       4385.41       270.99 o
  -4  10   8       6352.01       6804.14       328.94 o
  -3  10   8        156.09        178.10        77.32 o
  -2  10   8       6692.73       6782.55       278.11 o
  -1  10   8        151.80         85.88        49.86 o
   0  10   8      18892.89      21223.02       457.23 o
   1  10   8        184.10         97.85        51.91 o
   2  10   8       6691.14       6482.02       206.96 o
   3  10   8        164.45        127.08        65.67 o
   4  10   8       6899.95       7318.28       232.24 o
   5  10   8       4427.54       4194.67       167.49 o
   6  10   8       4221.58       4070.64       173.88 o
   7  10   8       2570.33       2460.91       126.32 o
   8  10   8       1419.37       1488.50       101.47 o
   9  10   8       2464.36       2592.82       151.80 o
  10  10   8       1984.07       2074.05       123.81 o
  11  10   8        979.42       1417.57       130.66 o
  12  10   8        812.78        628.29       141.17 o
  13  10   8       1370.23       1141.88       150.81 o
  14  10   8        374.80        339.31       154.89 o
  15  10   8        539.41        613.40       163.32 o
  16  10   8        139.06         18.99       280.48 o
  17  10   8        740.45        457.56       361.62 o
 -16  11   8       1440.98       1069.72       325.49 o
 -15  11   8        292.25        208.76       224.92 o
 -14  11   8        155.03       -168.38       168.38 o
 -13  11   8        792.14        972.71       174.16 o
 -12  11   8        684.71        858.79       152.28 o
 -11  11   8       2072.29       1744.80       230.06 o
 -10  11   8       2829.23       3034.49       359.31 o
  -9  11   8        282.44        157.49       237.82 o
  -8  11   8       2137.98       1953.95       226.44 o
  -7  11   8       2332.61       2147.79       207.74 o
  -6  11   8       1285.22       1217.26       234.96 o
  -5  11   8       1496.08       1372.53       227.13 o
  -4  11   8       1413.54       1673.56       215.08 o
  -3  11   8      12256.28      12416.10      1340.24 o
  -2  11   8       6119.99       6778.12       288.01 o
  -1  11   8       3837.54       4236.87       221.57 o
   0  11   8      13783.26      12817.40       362.70 o
   1  11   8       3897.84       4139.20       208.81 o
   2  11   8       6337.37       6306.48       228.14 o
   3  11   8      12327.83      12744.52       378.92 o
   4  11   8       1350.74       1664.66       192.56 o
   5  11   8       1593.56       1351.59       113.08 o
   6  11   8       1224.87       1070.07        98.69 o
   7  11   8       2325.46       2252.73       128.57 o
   8  11   8       2627.44       2937.21       143.67 o
   9  11   8        349.37        334.41        69.66 o
  10  11   8       2786.82       2970.48       155.13 o
  11  11   8       2163.19       2129.82       127.61 o
  12  11   8        682.15        504.50       126.07 o
  13  11   8        691.08        542.59       161.74 o
  14  11   8        148.34        -12.43       147.37 o
  15  11   8        275.16        231.87       183.02 o
  16  11   8       1542.13       1293.00       394.25 o
 -15  12   8        847.88        698.28       243.97 o
 -14  12   8        351.41        400.55       240.72 o
 -13  12   8         44.30       -141.19       175.74 o
 -12  12   8        819.75       1222.07       205.72 o
 -11  12   8        145.05        183.91       143.60 o
 -10  12   8        659.94        937.47       201.46 o
  -9  12   8       3782.88       4774.50       367.78 o
  -8  12   8         93.53        201.54       135.56 o
  -7  12   8        335.13        224.46       183.75 o
  -6  12   8        294.53        173.60       140.17 o
  -5  12   8        505.58        507.25       220.50 o
  -4  12   8       2374.73       2997.53       263.37 o
  -3  12   8        210.79         36.33        87.73 o
  -2  12   8       3371.61       3753.15       464.04 o
  -1  12   8       6199.85       5935.95       284.51 o
   0  12   8       2379.93       1934.02       143.51 o
   1  12   8       6586.28       6585.56       268.77 o
   2  12   8       3566.54       3927.76       256.62 o
   3  12   8        197.71        130.06        75.15 o
   4  12   8       2723.89       3027.97       193.62 o
   5  12   8        477.59        460.46        99.80 o
   6  12   8        304.49        286.94        80.06 o
   7  12   8        351.80        576.07        87.33 o
   8  12   8        122.82        -18.19        61.03 o
   9  12   8       3817.91       5214.67       227.61 o
  10  12   8        758.49        795.33       105.85 o
  11  12   8        187.34         55.09        69.54 o
  12  12   8        766.35        780.19       103.32 o
  13  12   8         44.11        -87.82       138.18 o
  14  12   8        355.17        356.90       175.23 o
  15  12   8        895.35        534.90       412.51 o
 -15  13   8        526.96         35.89       252.54 o
 -14  13   8        246.57         30.38       200.10 o
 -13  13   8        457.83        452.92       440.07 o
 -12  13   8         32.85          4.32       259.12 o
 -11  13   8        230.34        174.35       228.34 o
 -10  13   8        971.45       1048.82       200.97 o
  -9  13   8        157.99        413.51       178.45 o
  -8  13   8       2967.48       3068.24       343.01 o
  -7  13   8        680.12        724.47       207.14 o
  -6  13   8        118.84        205.08       174.52 o
  -5  13   8        388.08        518.95       130.95 o
  -4  13   8        384.23        224.53       117.39 o
  -3  13   8        294.75        273.22       121.46 o
  -2  13   8       2295.41       1933.91       216.94 o
  -1  13   8       2275.61       3034.75       255.71 o
   0  13   8      18527.83      19838.52       624.40 o
   1  13   8       2412.23       2459.05       210.39 o
   2  13   8       2575.56       3234.88       207.61 o
   3  13   8        399.47        284.21        91.99 o
   4  13   8        429.06        146.58        87.28 o
   5  13   8        376.93        226.91        85.24 o
   6  13   8         64.15         54.69        80.52 o
   7  13   8        783.79        936.25       123.87 o
   8  13   8       2875.81       2914.82       164.33 o
   9  13   8        207.80         88.36        79.77 o
  10  13   8        966.30       1273.06       121.38 o
  11  13   8        162.87        302.78       129.61 o
  12  13   8         57.68        -43.44       107.48 o
  13  13   8        440.04        358.30       170.31 o
  14  13   8        266.20       -206.31       206.31 o
  15  13   8        479.56        627.21       276.23 o
 -14  14   8        789.04        703.35       452.00 o
 -13  14   8        745.39        380.82       224.56 o
 -12  14   8         76.34         69.24       275.45 o
 -11  14   8        718.87        704.87       329.62 o
 -10  14   8        758.21        840.09       213.10 o
  -9  14   8        775.83        895.92       230.16 o
  -8  14   8        203.64       -171.03       171.03 o
  -7  14   8       1644.34       1153.55       298.07 o
  -6  14   8         16.43       -215.13       215.13 o
  -5  14   8        159.80        -31.93       247.04 o
  -4  14   8        299.11        313.51       133.85 o
  -3  14   8         25.43        -98.47       114.83 o
  -2  14   8       1183.54       1064.45       175.24 o
  -1  14   8       7081.27       7410.29       415.59 o
   0  14   8         87.60        101.20       113.75 o
   1  14   8       6707.99       6688.92       324.71 o
   2  14   8       1173.09       1078.31       156.17 o
   3  14   8         32.27         64.06       128.86 o
   4  14   8        281.21        267.02        99.95 o
   5  14   8        170.86         45.02       108.83 o
   6  14   8         40.39        211.48       108.09 o
   7  14   8       1722.65       1836.81       169.24 o
   8  14   8        315.85        395.83       118.84 o
   9  14   8        758.24        761.13       146.38 o
  10  14   8        723.35        935.20       123.89 o
  11  14   8        642.75        362.85       151.31 o
  12  14   8         71.74       -111.20       111.20 o
  13  14   8        747.83        512.87       227.41 o
  14  14   8        756.80        468.85       198.47 o
 -13  15   8       1073.19        953.13       379.53 o
 -12  15   8        941.32        847.30       466.65 o
 -11  15   8         54.61       -140.85       140.85 o
 -10  15   8        838.64        570.36       241.04 o
  -9  15   8       1210.82        894.19       248.33 o
  -8  15   8        235.86       -219.86       302.88 o
  -7  15   8        262.28          6.12       132.44 o
  -6  15   8       1992.31       2026.65       253.61 o
  -5  15   8        242.38         15.04       169.02 o
  -4  15   8       2858.96       3229.43       326.48 o
  -3  15   8        149.45         77.18       119.94 o
  -2  15   8        687.29        753.30       160.63 o
  -1  15   8       1496.03       1397.06       237.40 o
   0  15   8       2849.77       3283.14       293.37 o
   1  15   8       1322.22       1080.89       175.12 o
   2  15   8        691.28        755.91       152.99 o
   3  15   8        150.60        242.28       133.63 o
   4  15   8       3117.10       3675.90       242.07 o
   5  15   8        247.49        375.98       117.90 o
   6  15   8       1818.76       2125.54       187.11 o
   7  15   8        276.77        422.60       117.45 o
   8  15   8        230.70        370.31       121.78 o
   9  15   8       1280.33       1201.40       158.66 o
  10  15   8        785.48        587.81       169.87 o
  11  15   8         45.32       -174.94       174.94 o
  12  15   8       1064.56        758.82       230.04 o
  13  15   8       1096.01       1071.53       205.77 o
 -12  16   8         82.37       -190.90       190.90 o
 -11  16   8        774.92        208.83       233.99 o
 -10  16   8        550.86        614.31       237.85 o
  -9  16   8        296.15        428.70       173.58 o
  -8  16   8        319.39        197.62       132.71 o
  -7  16   8       1374.40        793.15       186.86 o
  -6  16   8        819.96        670.52       185.49 o
  -5  16   8       3439.74       3199.63       475.60 o
  -4  16   8       2914.78       2873.13       296.93 o
  -3  16   8       2669.51       2726.10       329.87 o
  -2  16   8       3165.23       4700.14       359.57 o
  -1  16   8        632.36        699.35       139.62 o
   0  16   8          7.05        -78.81       105.84 o
   1  16   8        648.22        723.02       189.14 o
   2  16   8       3141.32       2900.81       234.21 o
   3  16   8       2650.46       3181.71       257.44 o
   4  16   8       2910.59       3476.08       246.31 o
   5  16   8       3488.17       3983.15       261.46 o
   6  16   8        958.87       1019.88       153.23 o
   7  16   8       1285.52       1343.07       169.63 o
   8  16   8        288.89        -96.03       127.37 o
   9  16   8        272.96        358.45       145.23 o
  10  16   8        524.34        247.63       161.36 o
  11  16   8        779.84        630.64       162.11 o
  12  16   8         79.46       -154.23       154.23 o
 -11  17   8        148.42       -145.37       145.37 o
 -10  17   8        500.27        529.18       172.87 o
  -9  17   8        198.00        232.93       156.80 o
  -8  17   8        136.95       -126.37       126.37 o
  -7  17   8         82.60         81.17       134.95 o
  -6  17   8       1952.94       1780.82       217.61 o
  -5  17   8       1032.29        641.35       167.41 o
  -4  17   8       2372.03       2070.24       248.42 o
  -3  17   8       2321.40       2302.78       239.24 o
  -2  17   8       1203.00        833.55       168.23 o
  -1  17   8        520.06        404.22       138.46 o
   0  17   8         66.21         -1.79       120.24 o
   1  17   8        497.14        304.33       133.85 o
   2  17   8       1094.41       1237.77       174.31 o
   3  17   8       2478.52       2603.84       226.71 o
   4  17   8       2398.54       2400.23       208.94 o
   5  17   8       1127.56       1122.96       168.73 o
   6  17   8       1887.74       1901.05       223.96 o
   7  17   8         89.33        100.69       143.73 o
   8  17   8        115.10        -26.01       149.67 o
   9  17   8        206.23         77.83       168.72 o
  10  17   8        478.85        297.11       155.63 o
  11  17   8        194.83       -167.29       171.61 o
  -9  18   8        244.49         64.17       160.92 o
  -8  18   8         92.88        -64.42       176.96 o
  -7  18   8         54.11       -154.52       154.52 o
  -6  18   8        102.77       -164.10       164.10 o
  -5  18   8        712.37        529.04       197.26 o
  -4  18   8       1187.46       1029.03       193.72 o
  -3  18   8        341.22        542.65       168.06 o
  -2  18   8       3376.61       3523.82       300.34 o
  -1  18   8         80.11         53.56       138.68 o
   0  18   8         48.11         43.39       136.61 o
   1  18   8         87.93        118.27       148.65 o
   2  18   8       3443.13       3409.10       288.43 o
   3  18   8        371.94        289.34       169.04 o
   4  18   8       1301.80       1219.99       180.58 o
   5  18   8        717.48        539.80       184.26 o
   6  18   8        131.23        278.87       169.32 o
   7  18   8         38.38        -90.39       132.28 o
   8  18   8        119.57        -20.22       139.07 o
   9  18   8        224.80        -44.85       181.31 o
  -7  19   8         80.97          8.74       226.26 o
  -6  19   8        285.11        -55.15       190.74 o
  -5  19   8       1131.91       1097.16       248.84 o
  -4  19   8        283.80         76.60       160.66 o
  -3  19   8        505.25        166.31       217.18 o
  -2  19   8        529.22        383.18       206.53 o
  -1  19   8        298.73        232.28       179.52 o
   0  19   8        616.34        762.58       186.59 o
   1  19   8        297.60        143.10       146.70 o
   2  19   8        637.88        692.84       197.94 o
   3  19   8        501.99        413.05       207.65 o
   4  19   8        276.21        191.77       143.88 o
   5  19   8       1214.45       1227.01       207.98 o
   6  19   8        305.41        279.23       188.33 o
   7  19   8        100.87       -108.43       182.20 o
  -4  20   8        257.40       -168.83       215.60 o
  -3  20   8        407.38        324.03       203.13 o
  -2  20   8        373.25        124.08       176.91 o
  -1  20   8        303.69        115.83       187.78 o
   0  20   8         34.08         13.44       262.64 o
   1  20   8        286.04        123.86       177.06 o
   2  20   8        330.86        324.96       175.32 o
   3  20   8        482.19        519.77       204.19 o
   4  20   8        202.02       -188.19       188.19 o
   1   0   9       2017.27       1489.58        81.73 o
   2   0   9       1584.66       1716.41        70.70 o
   3   0   9      16742.87      13782.51       288.23 o
   4   0   9       2699.05       2246.10        84.52 o
   5   0   9       2307.90       1901.46        76.56 o
   6   0   9        605.73        519.86        48.99 o
   7   0   9      19470.88      18420.26       383.83 o
   8   0   9       7258.03       6474.01       178.07 o
   9   0   9        670.91        703.10        65.46 o
  10   0   9        439.92        515.92        64.80 o
  11   0   9         19.43         42.57        43.45 o
  12   0   9       1163.93       1079.40        93.29 o
  13   0   9       1911.15       1670.23       153.75 o
  14   0   9        400.11        430.93       145.97 o
  15   0   9       2575.32       2397.37       206.59 o
  16   0   9       1125.28       1364.73       247.18 o
  17   0   9       1578.52       1902.38       241.59 o
  18   0   9        713.43        589.44       247.39 o
  19   0   9        282.72         16.47       260.69 o
 -19   1   9        297.35        264.36       337.51 o
 -18   1   9       1059.67       1237.08       229.06 o
 -17   1   9       1089.04        631.18       192.54 o
 -16   1   9       1463.12       1273.43       169.54 o
 -15   1   9        719.90        552.59       140.23 o
 -14   1   9        823.24        819.65       147.18 o
 -13   1   9        440.48        241.20       108.81 o
 -12   1   9         33.90         58.30        74.25 o
 -11   1   9       2921.91       2619.65       165.44 o
 -10   1   9       2885.87       2802.30       113.54 o
  -9   1   9       1703.10       1638.88       109.99 o
  -8   1   9       5403.75       5174.01       153.63 o
  -7   1   9      14377.08      13451.40       330.97 o
  -6   1   9       9002.97       9045.20       223.81 o
  -5   1   9      10897.67      11112.18       250.14 o
  -4   1   9       1952.25       1498.14        66.53 o
  -3   1   9      19083.00      18249.79       369.58 o
  -2   1   9       5020.94       5225.63       184.02 o
  -1   1   9       1455.32       1598.71        69.03 o
   0   1   9       1854.87       1216.53        63.06 o
   1   1   9       1210.32       1361.56       108.68 o
   2   1   9       4177.40       4244.79       114.30 o
   3   1   9      19464.83      19505.38       383.26 o
   4   1   9       1847.53       1548.65        79.79 o
   5   1   9      11894.62      11452.23       237.33 o
   6   1   9      10793.93      10451.85       231.89 o
   7   1   9      15001.61      14397.35       309.55 o
   8   1   9       5563.55       5475.10       155.69 o
   9   1   9       1524.79       1507.62        89.49 o
  10   1   9       3132.10       3174.09       157.60 o
  11   1   9       2685.21       2288.19       148.28 o
  12   1   9         22.12        -49.37        49.37 o
  13   1   9        412.72        371.55        67.49 o
  14   1   9        815.26        586.79        92.78 o
  15   1   9        794.26        378.83       146.19 o
  16   1   9       1356.91       1690.95       235.25 o
  17   1   9       1178.30       1269.84       299.80 o
  18   1   9       1109.19       1023.74       228.55 o
  19   1   9        341.76        345.38       276.27 o
 -19   2   9         37.59       -200.60       200.60 o
 -18   2   9        628.69        273.29       207.45 o
 -17   2   9       1563.35       2233.07       282.56 o
 -16   2   9       1490.20       1378.89       228.07 o
 -15   2   9       1007.69       1340.14       275.38 o
 -14   2   9          1.34       -100.91       100.91 o
 -13   2   9       1582.62       2056.83       219.77 o
 -12   2   9       2643.23       2246.43       188.45 o
 -11   2   9        842.07       1090.24        99.50 o
 -10   2   9       2422.22       2609.12       157.64 o
  -9   2   9       6825.45       6325.88       187.09 o
  -8   2   9       2757.13       3228.47       116.48 o
  -7   2   9      12856.15      12684.90       294.09 o
  -6   2   9       7543.55       6891.15       202.95 o
  -5   2   9       7936.24       7212.63       243.47 o
  -4   2   9      18467.70      16976.19       395.52 o
  -3   2   9       4539.98       4377.08       152.75 o
  -2   2   9       7243.43       6654.25       235.46 o
  -1   2   9       4052.16       4248.66       186.77 o
   0   2   9       3592.57       2637.17        88.52 o
   1   2   9       4754.80       4974.08       127.71 o
   2   2   9       7856.54       7063.79       175.25 o
   3   2   9       4598.72       4557.82       132.09 o
   4   2   9      19941.14      18967.82       377.08 o
   5   2   9       9102.07       8082.93       178.74 o
   6   2   9       8807.58       8399.17       195.96 o
   7   2   9      12175.62      11637.42       290.85 o
   8   2   9       2650.96       3130.92       119.44 o
   9   2   9       6907.14       6647.74       201.26 o
  10   2   9       2325.60       2494.23       169.34 o
  11   2   9        934.56        945.63        87.51 o
  12   2   9       2901.65       2686.86       136.78 o
  13   2   9       1506.06       1753.90       117.25 o
  14   2   9          7.93        -64.70        64.70 o
  15   2   9        883.96       1052.77       109.57 o
  16   2   9       1579.96       1611.85       150.81 o
  17   2   9       1582.66       1478.75       243.62 o
  18   2   9        507.91        412.94       184.82 o
  19   2   9         20.63       -151.14       543.16 o
 -19   3   9        123.81          7.38       581.87 o
 -18   3   9        416.25        466.13       216.36 o
 -17   3   9        563.65        354.28       337.51 o
 -16   3   9       1866.18       2072.23       199.19 o
 -15   3   9       1626.66       1887.68       180.49 o
 -14   3   9          3.62       -101.44       101.44 o
 -13   3   9        111.68         63.75        90.90 o
 -12   3   9       2115.11       2326.85       163.99 o
 -11   3   9       3911.16       4381.49       188.77 o
 -10   3   9       3038.16       3004.06       159.71 o
  -9   3   9       2401.67       2429.58       141.96 o
  -8   3   9       5387.75       5025.47       149.72 o
  -7   3   9      17950.88      17022.27       363.28 o
  -6   3   9      18536.01      17489.27       386.66 o
  -5   3   9       2265.57       2380.91       111.59 o
  -4   3   9       1821.35       1767.74       129.64 o
  -3   3   9      17397.30      16291.31       576.60 o
  -2   3   9       4750.74       4463.78       120.44 o
  -1   3   9      15704.30      12791.01       313.13 o
   0   3   9        384.22        559.84        55.54 o
   1   3   9      14976.74      12617.22       286.66 o
   2   3   9       4308.15       4101.69       116.18 o
   3   3   9      16755.35      15765.69       411.13 o
   4   3   9       1966.25       2035.60       121.41 o
   5   3   9       1338.25       1451.93        83.23 o
   6   3   9      17854.59      16265.80       337.30 o
   7   3   9      18204.17      16894.06       362.99 o
   8   3   9       5519.82       4993.14       154.03 o
   9   3   9       2692.26       2739.02       141.22 o
  10   3   9       3211.47       3115.13       216.12 o
  11   3   9       3235.07       3662.12       155.60 o
  12   3   9       2210.67       2198.16       147.57 o
  13   3   9         63.78        143.13        68.23 o
  14   3   9          6.76        -63.73        71.29 o
  15   3   9       1499.94       1405.27       132.13 o
  16   3   9       1895.45       1939.18       161.71 o
  17   3   9        523.73        535.43       156.80 o
  18   3   9        455.33        708.96       281.42 o
  19   3   9        113.47        386.59       283.10 o
 -19   4   9        110.25        307.37       212.71 o
 -18   4   9         15.68       -233.50       233.50 o
 -17   4   9       1062.08        764.07       195.23 o
 -16   4   9        146.07        -60.71       125.08 o
 -15   4   9       1707.33       2147.66       224.55 o
 -14   4   9        152.87        201.03       108.86 o
 -13   4   9       2547.73       2121.21       179.88 o
 -12   4   9        117.47        186.57        82.03 o
 -11   4   9       8836.92       8330.80       303.57 o
 -10   4   9       3725.42       3956.58       183.31 o
  -9   4   9      10456.13      10812.83       317.84 o
  -8   4   9       3116.46       2692.82       121.73 o
  -7   4   9       8945.42       8951.33       250.59 o
  -6   4   9        688.58        690.26        56.00 o
  -5   4   9       5772.64       5633.15       172.46 o
  -4   4   9       2679.50       2619.98       110.60 o
  -3   4   9       5606.87       4869.04       162.27 o
  -2   4   9      15146.81      15186.75       485.42 o
  -1   4   9       5122.61       5040.09       141.68 o
   0   4   9       3083.97       4230.83       126.89 o
   1   4   9       5246.11       4996.51       134.15 o
   2   4   9      15160.64      14846.92       280.05 o
   3   4   9       6417.87       5701.92       160.17 o
   4   4   9       2130.21       1950.24       110.54 o
   5   4   9       5548.29       5133.84       139.10 o
   6   4   9        755.53        847.04        85.82 o
   7   4   9       8501.36       8723.94       220.05 o
   8   4   9       3278.05       2832.95       127.50 o
   9   4   9      10637.71      10810.16       340.58 o
  10   4   9       3728.07       3798.13       157.38 o
  11   4   9       8309.69       8321.87       267.85 o
  12   4   9         79.80         59.71        67.28 o
  13   4   9       2755.13       2708.08       181.15 o
  14   4   9        123.25         98.35        83.09 o
  15   4   9       1721.62       2114.30       191.79 o
  16   4   9         90.21        -36.96       108.96 o
  17   4   9       1185.70       1228.74       153.93 o
  18   4   9         12.91       -261.30       261.30 o
  19   4   9        107.56        117.13       278.84 o
 -18   5   9        579.78        -92.50       200.06 o
 -17   5   9        133.03        472.19       382.55 o
 -16   5   9        303.78         35.08       148.85 o
 -15   5   9         43.11          5.36       225.38 o
 -14   5   9        355.36        317.94       116.08 o
 -13   5   9        443.03        555.79       152.11 o
 -12   5   9       1438.71       1274.86       134.72 o
 -11   5   9       5462.17       5714.68       277.23 o
 -10   5   9      10128.51      10893.64       486.25 o
  -9   5   9       5110.83       5203.62       202.28 o
  -8   5   9      10714.27      10868.60       272.75 o
  -7   5   9       2350.64       2261.06       123.94 o
  -6   5   9       5031.22       4627.07       153.15 o
  -5   5   9       1158.53       1342.00       144.56 o
  -4   5   9       4274.71       4258.00       148.41 o
  -3   5   9       2453.27       2651.15       135.71 o
  -2   5   9       3213.42       3472.81       114.19 o
  -1   5   9      13228.12      11720.88       257.51 o
   0   5   9         25.21         45.77        30.56 o
   1   5   9      11889.16      10129.38       235.92 o
   2   5   9       3344.50       3196.12        97.19 o
   3   5   9       3494.68       3705.35       100.05 o
   4   5   9       3834.76       3803.18       150.35 o
   5   5   9       1067.27       1028.22        63.53 o
   6   5   9       5026.70       4639.71       137.83 o
   7   5   9       2307.52       1988.62        94.97 o
   8   5   9       9888.43       9986.72       252.28 o
   9   5   9       5202.59       4895.44       214.93 o
  10   5   9       9654.02       9688.52       304.72 o
  11   5   9       6028.86       6004.16       225.57 o
  12   5   9       1612.22       1624.73       143.86 o
  13   5   9        434.83        584.77       103.96 o
  14   5   9        339.64        227.41        91.66 o
  15   5   9         30.31        164.15       120.53 o
  16   5   9        383.19        232.44       117.93 o
  17   5   9        194.15        359.73       238.86 o
  18   5   9        627.06        323.92       281.35 o
 -18   6   9       1256.38       1909.15       304.10 o
 -17   6   9        379.94        265.63       398.00 o
 -16   6   9         56.02         -0.85       171.85 o
 -15   6   9        928.93       1262.71       151.91 o
 -14   6   9        468.08        734.97       261.62 o
 -13   6   9         38.90         67.19        89.94 o
 -12   6   9       1427.38       1606.18       148.06 o
 -11   6   9       2262.12       2393.72       175.37 o
 -10   6   9       7082.44       7518.58       310.68 o
  -9   6   9       9604.62      10140.37       369.34 o
  -8   6   9       6519.97       7273.39       246.12 o
  -7   6   9       3397.16       3475.32       158.77 o
  -6   6   9       9770.33      11013.73       268.94 o
  -5   6   9       1480.89       1654.81       116.66 o
  -4   6   9       5248.27       4074.07       186.67 o
  -3   6   9       8180.13       8727.92       280.29 o
  -2   6   9      17907.34      16363.84       354.38 o
  -1   6   9      28211.75      29403.62       555.03 o
   0   6   9       2271.65       2875.97       114.96 o
   1   6   9      25837.32      25768.66       515.40 o
   2   6   9      18041.31      16028.95       313.65 o
   3   6   9       7825.66       7958.75       193.65 o
   4   6   9       5280.15       4401.63       161.33 o
   5   6   9       1648.22       1815.40       180.36 o
   6   6   9       9662.05      10644.03       371.66 o
   7   6   9       3012.98       2928.37       113.35 o
   8   6   9       6434.41       6990.71       278.83 o
   9   6   9       9187.04       9815.16       254.69 o
  10   6   9       7457.92       7235.94       250.25 o
  11   6   9       1962.34       2215.85       147.58 o
  12   6   9       1454.36       1708.06       184.35 o
  13   6   9         60.25        107.18       103.05 o
  14   6   9        410.67        520.27       118.43 o
  15   6   9        971.56        955.81       153.96 o
  16   6   9         49.91          9.15       117.91 o
  17   6   9        435.78        254.07       181.74 o
  18   6   9       1361.90        958.14       251.52 o
 -18   7   9        359.90        -38.16       267.59 o
 -17   7   9       1105.26       1478.23       313.05 o
 -16   7   9         44.04         17.44       172.64 o
 -15   7   9        765.02        874.84       149.06 o
 -14   7   9        389.65        560.06       229.54 o
 -13   7   9       1022.80       1209.15       144.44 o
 -12   7   9        417.14        617.27       152.81 o
 -11   7   9       2336.25       3055.72       228.87 o
 -10   7   9       1803.25       1867.41       182.82 o
  -9   7   9       4533.21       4891.29       240.70 o
  -8   7   9       3533.97       3729.91       208.25 o
  -7   7   9       2275.08       2281.18       125.79 o
  -6   7   9       1050.11       1086.34       118.33 o
  -5   7   9       1192.34       1290.77        98.79 o
  -4   7   9       2585.77       2944.63       228.03 o
  -3   7   9      13174.08      13639.94       415.72 o
  -2   7   9       1771.73       2033.09       128.89 o
  -1   7   9      12259.36      11938.46       299.46 o
   0   7   9      20043.86      19378.45       401.26 o
   1   7   9      12020.62      10999.91       260.82 o
   2   7   9       1969.01       2210.15        98.23 o
   3   7   9      13798.75      13714.46       295.73 o
   4   7   9       2867.16       3161.81       123.09 o
   5   7   9       1307.74       1367.40        73.94 o
   6   7   9        848.77        918.23        95.17 o
   7   7   9       2031.32       1982.81       108.31 o
   8   7   9       4057.53       4218.79       155.39 o
   9   7   9       5029.74       5384.94       180.30 o
  10   7   9       1743.97       1572.18       146.76 o
  11   7   9       2586.40       3157.72       190.37 o
  12   7   9        398.52        212.52        92.12 o
  13   7   9       1087.53       1148.38       151.82 o
  14   7   9        450.74        730.25       125.58 o
  15   7   9        811.78        804.08       227.19 o
  16   7   9         85.30         -2.95       129.90 o
  17   7   9       1131.24       1184.85       239.48 o
  18   7   9        360.19        714.25       301.22 o
 -17   8   9        330.76         77.98       289.26 o
 -16   8   9          8.32       -122.56       247.87 o
 -15   8   9         63.32        492.71       175.04 o
 -14   8   9       1607.13       2105.73       648.41 o
 -13   8   9        545.47        909.32       170.56 o
 -12   8   9         60.56        112.87        91.72 o
 -11   8   9       5875.08       6472.90       293.55 o
 -10   8   9       2362.22       2310.75       184.22 o
  -9   8   9       3938.97       4323.26       227.45 o
  -8   8   9        738.64        709.91       108.51 o
  -7   8   9       1531.42       1652.29       136.71 o
  -6   8   9       7393.57       7747.20       249.20 o
  -5   8   9       1631.44       1647.98       132.68 o
  -4   8   9       2352.18       2723.90       197.68 o
  -3   8   9       1619.36       1655.32       115.95 o
  -2   8   9       7285.36       7039.90       215.20 o
  -1   8   9      28063.15      26833.49       572.84 o
   0   8   9       1860.07       1581.07        86.40 o
   1   8   9      27424.35      27059.71       498.14 o
   2   8   9       8037.61       7626.19       190.72 o
   3   8   9       1678.91       1909.91        94.89 o
   4   8   9       2716.52       2903.17       115.32 o
   5   8   9       1190.57        902.95        77.02 o
   6   8   9       7536.55       7262.51       220.41 o
   7   8   9       1406.48       1233.28        88.61 o
   8   8   9       1052.10       1194.35       102.41 o
   9   8   9       3941.25       4270.52       185.14 o
  10   8   9       2692.33       2408.48       128.79 o
  11   8   9       6102.98       6611.47       481.41 o
  12   8   9         67.22        -79.37        79.37 o
  13   8   9        605.77        718.30       146.12 o
  14   8   9       1847.06       1881.80       166.65 o
  15   8   9        106.34       -118.86       118.86 o
  16   8   9         13.61         -7.25       136.97 o
  17   8   9        310.51        334.76       229.79 o
 -17   9   9         80.61         64.04       554.05 o
 -16   9   9       1123.37       1135.27       273.92 o
 -15   9   9        502.09        273.18       179.98 o
 -14   9   9       1109.04       1298.31       191.23 o
 -13   9   9       2372.22       2461.36       197.68 o
 -12   9   9       1401.34       1624.16       167.60 o
 -11   9   9        111.73         72.35       121.24 o
 -10   9   9        920.22        832.63       147.77 o
  -9   9   9       1253.11       1432.62       147.96 o
  -8   9   9        904.49       1061.11       167.48 o
  -7   9   9       3224.76       3393.48       210.50 o
  -6   9   9       2221.92       2649.45       210.35 o
  -5   9   9       8791.18       9049.42       318.63 o
  -4   9   9       1220.56       1227.29       121.65 o
  -3   9   9       9244.61       9086.53       482.93 o
  -2   9   9       7334.23       7250.82       254.49 o
  -1   9   9       5798.74       5478.57       170.89 o
   0   9   9      17436.93      15943.57       335.97 o
   1   9   9       5451.90       5168.71       167.63 o
   2   9   9       7297.82       6991.63       212.01 o
   3   9   9       9453.10       8544.40       253.23 o
   4   9   9       1186.00       1240.96        90.17 o
   5   9   9       8544.44       8576.30       269.10 o
   6   9   9       1899.18       1895.36       114.41 o
   7   9   9       3327.21       3359.68       152.02 o
   8   9   9       1000.61       1031.92        84.43 o
   9   9   9       1131.40       1347.51       101.65 o
  10   9   9        967.61       1063.12       130.01 o
  11   9   9        150.87         17.39        98.91 o
  12   9   9       1340.36       1246.14       168.89 o
  13   9   9       2516.67       2451.42       189.78 o
  14   9   9       1216.20       1521.06       157.21 o
  15   9   9        506.21        505.67       157.47 o
  16   9   9       1075.36        275.17       220.01 o
  17   9   9         86.48        -68.54       224.10 o
 -16  10   9        336.45        232.80       218.95 o
 -15  10   9        318.83        -88.08       236.89 o
 -14  10   9        593.17        380.83       188.30 o
 -13  10   9       1763.91       1736.16       192.59 o
 -12  10   9       1085.04       1049.90       147.75 o
 -11  10   9       2002.55       2267.44       210.66 o
 -10  10   9        875.71        647.04       138.25 o
  -9  10   9         48.78        -18.34        98.00 o
  -8  10   9        199.91        190.00       141.78 o
  -7  10   9        792.05        840.82       135.06 o
  -6  10   9       3390.87       3636.45       336.51 o
  -5  10   9       5609.34       6018.06       402.73 o
  -4  10   9      17420.87      18011.97       597.67 o
  -3  10   9       2240.08       2454.78       200.03 o
  -2  10   9      10626.27      10077.67       332.34 o
  -1  10   9      16594.72      17030.96       423.91 o
   0  10   9       3020.35       2746.23       153.17 o
   1  10   9      16192.65      16381.76       398.83 o
   2  10   9       9916.21       9430.23       265.70 o
   3  10   9       2296.46       2611.24       135.68 o
   4  10   9      17673.45      17765.38       442.31 o
   5  10   9       5628.90       5416.70       227.74 o
   6  10   9       3756.76       4001.51       168.98 o
   7  10   9        740.96        756.62        83.73 o
   8  10   9        231.93        182.06        58.02 o
   9  10   9         25.00        -34.97        54.18 o
  10  10   9        878.50        953.09        92.08 o
  11  10   9       2022.20       2397.01       133.34 o
  12  10   9       1009.68        726.73       153.99 o
  13  10   9       1950.94       1762.14       172.79 o
  14  10   9        637.81        583.27       188.89 o
  15  10   9        285.82       -134.90       134.90 o
  16  10   9        281.60        401.96       240.42 o
 -16  11   9         94.98        -11.08       238.71 o
 -15  11   9        175.13       -140.86       192.89 o
 -14  11   9        135.48       -200.75       246.37 o
 -13  11   9       1046.11        992.90       200.75 o
 -12  11   9       1083.84       1085.78       183.55 o
 -11  11   9        365.30        497.24       169.46 o
 -10  11   9        223.70        269.71       155.75 o
  -9  11   9        394.23        321.92       196.14 o
  -8  11   9       1101.57       1341.72       167.32 o
  -7  11   9       2317.69       3183.56       342.14 o
  -6  11   9       2097.02       2130.93       252.88 o
  -5  11   9      10510.49      11434.65       540.69 o
  -4  11   9        623.23        714.76       162.21 o
  -3  11   9      13662.22      14561.53       628.78 o
  -2  11   9       7599.34       7825.35       388.29 o
  -1  11   9        198.95        218.00        82.43 o
   0  11   9       8619.52       9315.38       297.59 o
   1  11   9         99.43        -61.65        61.65 o
   2  11   9       7822.71       7791.11       301.56 o
   3  11   9      12745.66      13557.21       374.81 o
   4  11   9        708.43        757.38        88.04 o
   5  11   9      10199.81      10530.52       307.94 o
   6  11   9       2019.59       1942.88       139.64 o
   7  11   9       2155.20       2402.58       166.40 o
   8  11   9       1007.81       1140.65        98.50 o
   9  11   9        401.82        625.11        80.60 o
  10  11   9        175.11        132.46       118.71 o
  11  11   9        181.14        233.64        71.33 o
  12  11   9       1022.90        819.61       138.89 o
  13  11   9        913.52        769.71       159.40 o
  14  11   9        112.92        -31.28       151.32 o
  15  11   9        189.98        360.62       201.08 o
  16  11   9        107.60       -270.46       270.46 o
 -15  12   9         19.49       -220.60       220.60 o
 -14  12   9        129.54         44.22       247.40 o
 -13  12   9        142.80        326.96       163.10 o
 -12  12   9        126.42        -43.49       171.81 o
 -11  12   9        170.34        382.64       154.92 o
 -10  12   9        533.66        647.79       166.14 o
  -9  12   9       1021.28       1496.27       201.61 o
  -8  12   9          5.72       -115.80       166.27 o
  -7  12   9       2872.12       2279.92       285.95 o
  -6  12   9       2372.78       2769.70       348.50 o
  -5  12   9       1422.63       1465.82       234.92 o
  -4  12   9      11303.80      12189.60       713.44 o
  -3  12   9       1050.23       1092.26       223.11 o
  -2  12   9       3032.79       3075.14       253.09 o
  -1  12   9       3545.39       3847.94       264.06 o
   0  12   9       1307.76       1127.89       131.13 o
   1  12   9       3512.02       3874.05       219.65 o
   2  12   9       2438.61       2400.07       175.41 o
   3  12   9       1167.84       1121.45       135.56 o
   4  12   9      11334.21      12236.61       419.00 o
   5  12   9       1236.80       1267.66       127.42 o
   6  12   9       2647.83       2839.27       163.43 o
   7  12   9       2731.89       2808.60       209.27 o
   8  12   9          3.66        -20.54        60.08 o
   9  12   9       1020.84       1264.97       126.10 o
  10  12   9        421.52        470.29        82.64 o
  11  12   9        204.66         70.63        73.51 o
  12  12   9         80.79         55.37       109.80 o
  13  12   9        151.55          2.87       122.29 o
  14  12   9        129.81       -165.95       165.95 o
  15  12   9         23.79       -233.55       233.55 o
 -15  13   9        228.91        -77.42       379.85 o
 -14  13   9         54.81       -143.35       221.24 o
 -13  13   9        934.66        677.83       196.08 o
 -12  13   9        165.43       -132.51       151.18 o
 -11  13   9        560.92        447.93       177.96 o
 -10  13   9         65.53        136.18       154.72 o
  -9  13   9        221.99         53.81       203.72 o
  -8  13   9       2027.04       1903.21       289.31 o
  -7  13   9        117.35        223.30       198.07 o
  -6  13   9       1373.46       1668.70       291.87 o
  -5  13   9       2779.49       2498.47       320.36 o
  -4  13   9        115.73        165.79       130.44 o
  -3  13   9       2817.84       3054.85       268.69 o
  -2  13   9       5474.97       5712.52       339.24 o
  -1  13   9        958.12       1229.04       169.36 o
   0  13   9       2759.29       3132.88       237.76 o
   1  13   9        942.44       1190.46       174.89 o
   2  13   9       5442.17       5329.02       364.60 o
   3  13   9       2743.51       2851.83       245.42 o
   4  13   9        113.79         -6.13       102.07 o
   5  13   9       2843.94       3074.75       211.53 o
   6  13   9       1243.38       1304.09       162.95 o
   7  13   9        150.02        -44.04        81.78 o
   8  13   9       2306.68       2438.38       160.92 o
   9  13   9        200.28        157.02        83.22 o
  10  13   9         57.81         -7.40        97.37 o
  11  13   9        506.84        555.66        99.15 o
  12  13   9        171.21        -27.51        95.54 o
  13  13   9        971.06        680.29       194.70 o
  14  13   9         44.13       -147.14       147.14 o
  15  13   9        243.02        287.26       288.45 o
 -14  14   9         56.65       -123.80       301.22 o
 -13  14   9        182.05       -278.66       278.66 o
 -12  14   9        777.74       1239.69       222.18 o
 -11  14   9         45.39       -149.69       157.45 o
 -10  14   9        143.21        -41.79       172.94 o
  -9  14   9       1315.72       1491.64       390.93 o
  -8  14   9         88.43       -146.19       166.59 o
  -7  14   9       2243.86       2574.72       329.15 o
  -6  14   9       1527.15       1814.46       313.78 o
  -5  14   9       1401.39       1053.24       194.17 o
  -4  14   9       1356.73       1128.00       193.21 o
  -3  14   9       1933.57       2535.53       352.90 o
  -2  14   9        236.05        265.94       164.76 o
  -1  14   9       3659.70       3868.17       345.29 o
   0  14   9        445.06        669.51       141.34 o
   1  14   9       3977.32       3784.00       274.91 o
   2  14   9        244.25        278.25       128.73 o
   3  14   9       1957.00       1954.77       239.75 o
   4  14   9       1219.52       1455.71       169.59 o
   5  14   9       1267.05       1420.39       137.40 o
   6  14   9       1243.45       1344.73       128.02 o
   7  14   9       2275.05       2317.51       169.69 o
   8  14   9         93.03        248.28        97.94 o
   9  14   9       1311.63       1549.26       203.77 o
  10  14   9        192.78         71.75        98.73 o
  11  14   9         45.74       -106.99       106.99 o
  12  14   9        817.15        505.39       140.32 o
  13  14   9        157.12        -17.40       155.29 o
  14  14   9         61.10       -263.62       263.62 o
 -13  15   9        386.18        259.87       314.55 o
 -12  15   9        262.03        494.02       244.59 o
 -11  15   9        778.62       1009.52       265.77 o
 -10  15   9        620.99        489.75       243.62 o
  -9  15   9        381.31        -43.75       167.20 o
  -8  15   9       2674.45       2684.81       346.61 o
  -7  15   9        388.59        230.27       166.70 o
  -6  15   9       1625.46       1490.20       221.78 o
  -5  15   9        840.04        856.25       173.59 o
  -4  15   9        229.04        285.64       149.25 o
  -3  15   9        530.68        554.61       191.37 o
  -2  15   9        540.44        629.93       171.91 o
  -1  15   9        297.96        248.61       133.27 o
   0  15   9       3216.58       3341.98       330.93 o
   1  15   9        297.26        271.89       148.46 o
   2  15   9        669.89        548.84       134.05 o
   3  15   9        425.48        568.86       134.21 o
   4  15   9        234.88        238.45       110.07 o
   5  15   9        749.80        857.76       138.56 o
   6  15   9       1441.66       1768.49       176.73 o
   7  15   9        358.80        365.71       143.13 o
   8  15   9       2828.50       2625.42       236.84 o
   9  15   9        362.66        491.60       128.04 o
  10  15   9        613.21        302.10       142.87 o
  11  15   9        806.08        683.87       141.61 o
  12  15   9        250.12        -92.83       179.13 o
  13  15   9        388.24        529.79       316.15 o
 -12  16   9        525.42        603.07       260.03 o
 -11  16   9         33.26       -133.17       369.56 o
 -10  16   9          1.63       -236.28       236.28 o
  -9  16   9        538.95        255.93       222.58 o
  -8  16   9        356.72         95.24       245.15 o
  -7  16   9       1251.11       1222.62       223.82 o
  -6  16   9        124.91         16.27       156.39 o
  -5  16   9        141.66         77.38       157.53 o
  -4  16   9        706.90        406.08       168.59 o
  -3  16   9       1320.48       1315.46       237.35 o
  -2  16   9        432.91        528.51       180.93 o
  -1  16   9         40.13        -78.04       134.12 o
   0  16   9       3353.45       3743.73       309.88 o
   1  16   9         54.31         69.92       129.66 o
   2  16   9        437.93        461.18       131.98 o
   3  16   9       1364.71       1445.21       207.68 o
   4  16   9        674.58        992.97       155.46 o
   5  16   9        133.61        -44.59       154.98 o
   6  16   9        105.33        213.97       145.30 o
   7  16   9       1298.50       1112.49       186.25 o
   8  16   9        459.39        298.26       150.55 o
   9  16   9        502.90        273.09       158.25 o
  10  16   9          3.06       -102.87       156.05 o
  11  16   9         39.40        -24.14       135.00 o
  12  16   9        496.65        108.65       164.61 o
 -10  17   9        125.23        -43.34       191.02 o
  -9  17   9        961.08        583.64       262.39 o
  -8  17   9        735.64        432.12       188.93 o
  -7  17   9       1160.81        676.60       164.67 o
  -6  17   9         33.53       -102.16       257.02 o
  -5  17   9        593.11         46.66       172.18 o
  -4  17   9        798.64        521.52       178.69 o
  -3  17   9        374.11        288.60       131.10 o
  -2  17   9        866.18        812.13       167.91 o
  -1  17   9       1542.97       1558.29       204.34 o
   0  17   9         19.94       -126.28       126.28 o
   1  17   9       1480.11       1120.61       221.75 o
   2  17   9        811.00       1010.84       164.01 o
   3  17   9        387.69        441.92       139.95 o
   4  17   9        710.75        682.85       150.04 o
   5  17   9        588.38        363.51       141.07 o
   6  17   9         50.87       -156.89       167.66 o
   7  17   9       1193.80        846.01       201.82 o
   8  17   9        686.38        622.85       173.31 o
   9  17   9        869.12        620.12       186.65 o
  10  17   9        114.97         -7.91       174.62 o
  -9  18   9        247.63       -158.78       182.27 o
  -8  18   9       1296.15        983.04       243.36 o
  -7  18   9        184.13         86.61       214.65 o
  -6  18   9        718.41        368.17       168.05 o
  -5  18   9        298.22        190.56       159.63 o
  -4  18   9        464.61        418.53       165.11 o
  -3  18   9       1161.49       1067.61       197.74 o
  -2  18   9        722.60        701.74       180.46 o
  -1  18   9         47.12        198.45       144.19 o
   0  18   9       3466.06       3982.20       433.48 o
   1  18   9         51.41        292.06       148.50 o
   2  18   9        668.37        600.90       208.70 o
   3  18   9       1298.16       1962.78       313.92 o
   4  18   9        448.12        376.83       153.91 o
   5  18   9        307.12         75.89       149.36 o
   6  18   9        708.22        498.74       165.58 o
   7  18   9        173.73         85.68       145.42 o
   8  18   9       1236.33       1041.84       191.30 o
   9  18   9        209.08         13.47       170.82 o
  -7  19   9        550.91        277.08       193.72 o
  -6  19   9        150.21          6.70       224.38 o
  -5  19   9        374.23        410.78       218.77 o
  -4  19   9        173.77       -175.06       175.06 o
  -3  19   9        360.04        223.36       214.53 o
  -2  19   9         49.32         63.53       170.86 o
  -1  19   9        452.79        234.50       174.53 o
   0  19   9         21.13          8.97       156.53 o
   1  19   9        399.92        340.05       203.99 o
   2  19   9         65.82         18.36       190.00 o
   3  19   9        381.62        235.44       178.63 o
   4  19   9        174.55       -149.71       173.50 o
   5  19   9        299.85        -53.60       175.05 o
   6  19   9        149.41          3.89       192.24 o
   7  19   9        544.86        261.78       166.45 o
  -3  20   9        344.50        240.33       184.67 o
  -2  20   9        470.31        291.30       190.13 o
  -1  20   9         91.96       -155.05       155.05 o
   0  20   9         13.96        -72.04       168.65 o
   1  20   9         75.98       -179.15       179.15 o
   2  20   9        458.90        513.85       186.84 o
   3  20   9        339.41         69.75       244.40 o
   0   0  10      18223.57      20988.60       588.93 o
   1   0  10     102203.84     119518.11      2242.13 o
   2   0  10      11235.97      11724.46       278.88 o
   3   0  10      10235.52       9637.71       239.72 o
   4   0  10       8964.25       7419.95       182.74 o
   5   0  10      30668.03      27768.29       506.21 o
   6   0  10         10.04         19.20        30.76 o
   7   0  10      49265.45      43987.89       830.13 o
   8   0  10       4558.03       4867.34       149.19 o
   9   0  10       7690.47       8355.33       229.24 o
  10   0  10       2272.96       2858.26       127.43 o
  11   0  10       1846.44       1757.20        93.48 o
  12   0  10       1047.73       1062.02        96.40 o
  13   0  10        605.39        650.11        79.91 o
  14   0  10        823.10        870.82       148.77 o
  15   0  10       2119.78       1708.23       227.34 o
  16   0  10          4.49        -25.37       141.34 o
  17   0  10         10.79         92.88       165.53 o
  18   0  10         71.04         47.33       180.24 o
  19   0  10         24.66         38.14       260.40 o
 -19   1  10         17.85       -302.97       567.36 o
 -18   1  10         86.21         50.49       181.27 o
 -17   1  10        563.87        435.29       176.49 o
 -16   1  10        141.80          5.88       186.23 o
 -15   1  10        182.90         15.71       107.77 o
 -14   1  10        272.36        257.11       108.83 o
 -13   1  10         16.90        -69.99        83.06 o
 -12   1  10       2131.07       2170.76       143.84 o
 -11   1  10        771.40        784.85        68.40 o
 -10   1  10        466.05        412.00        55.26 o
  -9   1  10       9951.90       8763.30       262.50 o
  -8   1  10      20208.59      20220.64       414.77 o
  -7   1  10       1168.55       1344.43        80.42 o
  -6   1  10       8435.80       8645.13       221.76 o
  -5   1  10        556.66        512.27        41.65 o
  -4   1  10       1609.70       1960.42       100.79 o
  -3   1  10      13921.79      11484.30       239.20 o
  -2   1  10      40341.55      37346.14      1256.05 o
  -1   1  10      43525.29      44880.93       824.87 o
   0   1  10     237921.48     230036.95      3980.62 o
   1   1  10      45043.15      45231.40      1019.10 o
   2   1  10      38531.65      35814.11      1027.76 o
   3   1  10      14829.23      12555.89       287.70 o
   4   1  10       1593.58       1796.64        84.59 o
   5   1  10        524.47        476.36        42.21 o
   6   1  10       8441.29       8517.71       199.08 o
   7   1  10       1261.24       1480.88        84.52 o
   8   1  10      19704.08      18801.53       408.89 o
   9   1  10       9511.30       8674.78       238.62 o
  10   1  10        547.10        621.15        65.66 o
  11   1  10        850.38        837.62        78.63 o
  12   1  10       2075.83       1673.15       124.80 o
  13   1  10         22.52        -56.73        56.73 o
  14   1  10        290.97         85.12        85.43 o
  15   1  10        142.15        396.42       172.71 o
  16   1  10        114.70        237.56       147.05 o
  17   1  10        516.83        203.97       156.38 o
  18   1  10         99.44       -202.63       202.63 o
  19   1  10         43.66       -162.44       327.83 o
 -19   2  10        155.77       -327.88       333.88 o
 -18   2  10         26.31        254.04       326.62 o
 -17   2  10         57.56       -123.23       167.97 o
 -16   2  10         46.97        122.65       122.01 o
 -15   2  10        295.55         29.93       111.98 o
 -14   2  10        229.69        121.85        95.66 o
 -13   2  10        113.18        121.71       108.39 o
 -12   2  10       1527.24       1526.84       132.95 o
 -11   2  10        917.27       1047.04       109.16 o
 -10   2  10      10631.65      10875.99       318.77 o
  -9   2  10       4832.67       4591.47       153.35 o
  -8   2  10      11142.61      10723.86       273.78 o
  -7   2  10       8458.18       7266.33       192.72 o
  -6   2  10       2979.40       3233.88       109.51 o
  -5   2  10       1254.58       1302.62        55.60 o
  -4   2  10        554.34        496.24        60.76 o
  -3   2  10       5802.22       5856.02       175.95 o
  -2   2  10       2923.00       2794.52       156.37 o
  -1   2  10      69582.73      64446.55      1562.20 o
   0   2  10        771.82       1054.46       109.05 o
   1   2  10      70534.96      64112.94      1158.02 o
   2   2  10       2843.59       2810.74        99.78 o
   3   2  10       6489.44       6231.38       165.47 o
   4   2  10        314.42        323.40        58.03 o
   5   2  10       1109.85       1203.39        89.34 o
   6   2  10       3245.64       3211.17       109.29 o
   7   2  10       7598.68       6299.61       177.91 o
   8   2  10      11457.33      10963.99       277.12 o
   9   2  10       4724.81       4567.20       153.13 o
  10   2  10      10226.26      10155.38       269.13 o
  11   2  10        821.26        911.22        90.27 o
  12   2  10       1592.51       1755.33       132.43 o
  13   2  10         86.50         62.81        74.48 o
  14   2  10        235.77        123.34        85.67 o
  15   2  10        279.63        236.38       110.35 o
  16   2  10         83.73        -62.31       102.50 o
  17   2  10         31.12       -193.00       193.00 o
  18   2  10         38.52       -191.53       196.59 o
  19   2  10        134.18         72.89       271.97 o
 -19   3  10         54.14       -220.06       279.46 o
 -18   3  10        238.04        157.17       199.30 o
 -17   3  10        245.37         42.73       176.18 o
 -16   3  10        404.43        379.53       133.60 o
 -15   3  10       2362.83       2571.53       219.91 o
 -14   3  10         91.51        -33.42       106.16 o
 -13   3  10        373.43        423.59       103.41 o
 -12   3  10        959.38        865.06       125.33 o
 -11   3  10       3200.32       3337.05       165.83 o
 -10   3  10       2610.48       2583.60       157.55 o
  -9   3  10       8815.50       9113.24       247.35 o
  -8   3  10       5705.25       5785.46       184.54 o
  -7   3  10       9642.62       9285.89       257.34 o
  -6   3  10       3858.41       3467.07       112.70 o
  -5   3  10       2307.55       2062.87       102.84 o
  -4   3  10       5517.04       5526.48       171.02 o
  -3   3  10       1410.47       1368.55        88.70 o
  -2   3  10       1246.77       1357.02       138.04 o
  -1   3  10       1004.37       1416.75       134.68 o
   0   3  10      48680.70      54727.36      1000.20 o
   1   3  10       1492.41       1760.17       118.65 o
   2   3  10       1165.89       1331.35        99.98 o
   3   3  10       1472.98       1672.04        89.11 o
   4   3  10       5846.13       5529.76       167.55 o
   5   3  10       2070.07       1835.51        99.96 o
   6   3  10       3618.56       3451.82       110.48 o
   7   3  10      10114.21       9387.36       218.67 o
   8   3  10       5500.76       5727.62       195.56 o
   9   3  10       9017.15       9092.11       248.76 o
  10   3  10       2430.01       2635.49       298.36 o
  11   3  10       2815.30       2685.79       152.47 o
  12   3  10        760.54        499.41        81.56 o
  13   3  10        360.01        211.37        83.93 o
  14   3  10         83.50         64.62        77.21 o
  15   3  10       2360.46       2684.35       177.66 o
  16   3  10        465.56        436.52       112.85 o
  17   3  10        230.93         71.72       277.28 o
  18   3  10        201.78         82.92       250.92 o
  19   3  10         90.58         43.11       288.58 o
 -18   4  10        308.23        205.31       194.58 o
 -17   4  10        344.78        620.47       218.17 o
 -16   4  10        286.99        230.24       165.14 o
 -15   4  10         27.97        -75.04       115.24 o
 -14   4  10       1322.23       1234.00       198.82 o
 -13   4  10        544.57        685.18       122.38 o
 -12   4  10         84.96        -77.60        81.99 o
 -11   4  10       1834.08       2134.67       156.29 o
 -10   4  10       3332.78       3472.96       193.48 o
  -9   4  10       2443.26       2424.84       111.45 o
  -8   4  10       3599.05       3228.53       137.21 o
  -7   4  10       1643.60       1483.34        84.55 o
  -6   4  10       9919.30      10492.31       270.70 o
  -5   4  10       7120.68       6351.32       195.02 o
  -4   4  10       1395.12       1232.91        86.17 o
  -3   4  10       4604.72       4295.88       187.20 o
  -2   4  10       5803.76       5914.52       149.86 o
  -1   4  10        659.58        629.82        53.16 o
   0   4  10       1637.65        983.94        74.32 o
   1   4  10        489.46        437.78        56.73 o
   2   4  10       4665.10       4412.33       130.99 o
   3   4  10       4490.06       4251.58       138.66 o
   4   4  10       1668.14       1467.74       102.29 o
   5   4  10       7342.22       6523.41       187.32 o
   6   4  10       9683.67       9750.26       283.19 o
   7   4  10       1874.20       1857.18       114.33 o
   8   4  10       3366.24       3046.91       124.83 o
   9   4  10       2509.26       2474.51       120.23 o
  10   4  10       3206.48       3232.48       177.01 o
  11   4  10       1743.06       2138.55       141.13 o
  12   4  10        106.33         42.84        74.49 o
  13   4  10        588.58        628.43       145.84 o
  14   4  10       1237.63       1337.07       126.72 o
  15   4  10         38.76        -84.95       102.37 o
  16   4  10        253.77        305.82       196.40 o
  17   4  10        325.86        337.70       135.39 o
  18   4  10        281.84        322.91       283.09 o
 -18   5  10        331.87        374.10       230.04 o
 -17   5  10        844.55        897.57       220.72 o
 -16   5  10        216.57         22.30       160.72 o
 -15   5  10        807.47        926.61       302.18 o
 -14   5  10        281.10         99.91       174.33 o
 -13   5  10       1054.43       1219.72       141.83 o
 -12   5  10       1699.63       1970.47       183.70 o
 -11   5  10       1620.84       1788.28       171.50 o
 -10   5  10       1635.76       1758.93       156.83 o
  -9   5  10       3486.79       3513.21       171.31 o
  -8   5  10       2655.94       2361.90       117.62 o
  -7   5  10        400.11        563.77        57.29 o
  -6   5  10       2161.72       2808.38       252.65 o
  -5   5  10       4079.01       4364.79       258.17 o
  -4   5  10       1128.39       1287.10       219.05 o
  -3   5  10        783.06       1015.61        81.77 o
  -2   5  10       1685.20       1531.40        81.54 o
  -1   5  10       4731.26       4024.28       133.67 o
   0   5  10       6547.04       7230.73       191.35 o
   1   5  10       5328.15       4478.79       129.81 o
   2   5  10       2043.96       1693.18        73.10 o
   3   5  10       1126.21       1234.32        56.89 o
   4   5  10       1218.44       1501.58       164.80 o
   5   5  10       4099.44       4446.78       168.78 o
   6   5  10       1947.99       2450.57       293.46 o
   7   5  10        315.11        367.43        49.68 o
   8   5  10       2769.73       2568.48       121.29 o
   9   5  10       3432.75       3382.75       132.05 o
  10   5  10       1745.39       1755.78       139.37 o
  11   5  10       1780.93       1913.09       138.03 o
  12   5  10       1692.14       1964.98       149.63 o
  13   5  10        913.59        949.93       133.41 o
  14   5  10        243.95        207.53        89.05 o
  15   5  10        796.17        837.71       117.70 o
  16   5  10        162.69       -111.77       111.77 o
  17   5  10        907.32        855.08       163.64 o
  18   5  10        326.95        273.35       357.73 o
 -18   6  10        219.99        320.45       359.58 o
 -17   6  10        444.57          1.18       230.79 o
 -16   6  10        103.62       -133.07       148.89 o
 -15   6  10       1704.03       1728.71       223.83 o
 -14   6  10        100.08        113.19       125.14 o
 -13   6  10       5338.63       6016.36       361.42 o
 -12   6  10        896.70       1272.18       147.96 o
 -11   6  10       1997.27       1996.92       179.03 o
 -10   6  10       2128.96       2008.86       162.84 o
  -9   6  10       2797.04       2713.18       187.11 o
  -8   6  10        703.80        696.36        72.70 o
  -7   6  10      14745.54      15330.78       606.17 o
  -6   6  10       1914.59       1996.49       165.56 o
  -5   6  10       9978.70      10451.79       282.43 o
  -4   6  10      10418.77      10496.19       377.02 o
  -3   6  10       5069.12       4894.18       219.71 o
  -2   6  10      10637.58       9778.25       252.21 o
  -1   6  10        735.94        734.60        73.70 o
   0   6  10       3466.28       5302.10       161.01 o
   1   6  10        711.22        640.42        58.12 o
   2   6  10      10028.75       9027.82       247.01 o
   3   6  10       5276.32       5209.48       165.71 o
   4   6  10      10277.35      10429.79       274.73 o
   5   6  10       9826.15      10008.59       219.08 o
   6   6  10       1869.14       1980.22       111.43 o
   7   6  10      14216.51      14255.43       461.54 o
   8   6  10        726.02        612.19        76.38 o
   9   6  10       2590.35       2545.76       118.10 o
  10   6  10       2087.21       1963.88       150.02 o
  11   6  10       2088.86       2167.71       164.29 o
  12   6  10       1047.87        928.38       117.16 o
  13   6  10       5214.98       6037.40       302.22 o
  14   6  10        142.07        118.03       113.42 o
  15   6  10       1635.82       1608.04       161.57 o
  16   6  10        128.17        136.91       131.28 o
  17   6  10        474.48        543.93       244.75 o
  18   6  10        212.79        -21.75       244.14 o
 -18   7  10        342.58        -64.18       278.02 o
 -17   7  10         88.27        196.15       194.92 o
 -16   7  10       1130.11       1049.66       225.85 o
 -15   7  10        248.60        365.21       206.97 o
 -14   7  10       3482.52       3483.39       243.58 o
 -13   7  10        439.28        503.97       115.36 o
 -12   7  10       2988.43       2871.78       230.77 o
 -11   7  10       2713.42       3289.52       202.31 o
 -10   7  10        908.40       1059.03       133.46 o
  -9   7  10       1572.97       1925.63       228.74 o
  -8   7  10      19882.79      21486.23       586.30 o
  -7   7  10        688.29        569.26        81.43 o
  -6   7  10      12328.41      14735.81       400.74 o
  -5   7  10       1532.89       1781.97       125.79 o
  -4   7  10        453.50        454.18        71.68 o
  -3   7  10       3040.75       3577.19       156.58 o
  -2   7  10       1898.85       2341.59       129.40 o
  -1   7  10        759.10        554.19        66.14 o
   0   7  10       1224.05       1640.05       105.12 o
   1   7  10        713.22        474.47        51.44 o
   2   7  10       2022.24       2354.42       124.81 o
   3   7  10       2754.31       2981.36       122.88 o
   4   7  10        309.11        299.31        50.00 o
   5   7  10       1486.02       1634.03        88.15 o
   6   7  10      12569.54      13930.99       301.19 o
   7   7  10        533.79        515.78        58.61 o
   8   7  10      18476.56      19559.52       490.78 o
   9   7  10       1776.87       1653.43       129.99 o
  10   7  10       1098.23       1056.97       126.11 o
  11   7  10       2322.60       2428.72       179.00 o
  12   7  10       3472.56       3322.62       228.91 o
  13   7  10        442.55        318.04       118.90 o
  14   7  10       3122.16       3283.64       239.23 o
  15   7  10        232.86        657.36       233.77 o
  16   7  10       1181.01        961.77       168.99 o
  17   7  10        112.02        -66.07       346.90 o
  18   7  10        360.03        371.85       306.41 o
 -17   8  10        159.83        -97.02       293.17 o
 -16   8  10        395.24        173.03       193.62 o
 -15   8  10       3769.87       4542.09       486.17 o
 -14   8  10       2172.34       2844.47       211.15 o
 -13   8  10       1838.63       1817.98       176.38 o
 -12   8  10        325.07        439.92       132.87 o
 -11   8  10        997.56        890.53       135.19 o
 -10   8  10       1772.28       1646.24       149.96 o
  -9   8  10       3877.82       5000.84       463.72 o
  -8   8  10       1447.63       1488.70       139.19 o
  -7   8  10      18623.69      19844.85       563.51 o
  -6   8  10       6801.99       7369.46       278.97 o
  -5   8  10        547.45        457.77       109.65 o
  -4   8  10        388.78        415.60        78.74 o
  -3   8  10       5441.12       5340.39       221.63 o
  -2   8  10       8772.96       8772.36       262.22 o
  -1   8  10       5643.56       5345.32       174.19 o
   0   8  10       1041.86        977.99        81.98 o
   1   8  10       5287.99       5157.01       153.75 o
   2   8  10       8368.32       8000.04       192.76 o
   3   8  10       4951.12       4703.77       151.59 o
   4   8  10        453.30        444.75        54.88 o
   5   8  10        694.76        654.57        64.99 o
   6   8  10       6556.92       7393.86       215.34 o
   7   8  10      18835.58      19374.59       441.85 o
   8   8  10       1536.93       1194.84        89.31 o
   9   8  10       3458.13       3819.07       279.28 o
  10   8  10       1713.97       1635.58       110.21 o
  11   8  10        967.88       1039.36       143.11 o
  12   8  10        383.07        416.84       143.16 o
  13   8  10       1850.85       1747.64       192.62 o
  14   8  10       2223.31       2730.79       210.86 o
  15   8  10       3754.09       4351.80       355.00 o
  16   8  10        425.71        124.52       148.14 o
  17   8  10        166.70         21.65       181.58 o
 -17   9  10        739.50       1144.88       372.52 o
 -16   9  10        671.19        353.95       309.82 o
 -15   9  10       1027.40        848.05       221.82 o
 -14   9  10       2364.63       2704.97       214.39 o
 -13   9  10       1891.69       1790.38       177.85 o
 -12   9  10        113.41        192.28       176.35 o
 -11   9  10       1303.48       1471.08       153.61 o
 -10   9  10        217.27        158.71        89.70 o
  -9   9  10        121.31         13.93        74.37 o
  -8   9  10      11531.66      13365.48       468.00 o
  -7   9  10      13721.49      13821.47       592.09 o
  -6   9  10        452.45        368.51        92.12 o
  -5   9  10       4271.29       3713.82       285.71 o
  -4   9  10        388.49        458.17        97.28 o
  -3   9  10       1738.92       1932.93       177.37 o
  -2   9  10       2565.55       2358.75       173.87 o
  -1   9  10       6095.97       6406.31       208.92 o
   0   9  10       9594.75      10574.20       262.82 o
   1   9  10       6181.72       6128.90       196.47 o
   2   9  10       2585.78       2519.47       141.81 o
   3   9  10       1910.61       1986.08       116.67 o
   4   9  10        350.22        305.98        57.10 o
   5   9  10       4022.61       4065.11       157.66 o
   6   9  10        630.34        708.20        81.89 o
   7   9  10      13618.68      13684.03       365.07 o
   8   9  10      10463.20      11738.35       313.09 o
   9   9  10        129.98        177.07        59.24 o
  10   9  10        208.30        154.61        58.83 o
  11   9  10       1378.17       1723.23       198.67 o
  12   9  10        186.05        113.46        92.60 o
  13   9  10       2034.13       2117.65       176.71 o
  14   9  10       2271.20       1762.07       225.21 o
  15   9  10       1011.90        551.89       168.63 o
  16   9  10        718.62        664.83       247.16 o
  17   9  10        631.78        -37.00       235.54 o
 -16  10  10       2132.68       2282.15       335.87 o
 -15  10  10        180.35       -100.86       196.93 o
 -14  10  10       1235.04        733.59       233.59 o
 -13  10  10        544.24        773.01       188.79 o
 -12  10  10        505.84        662.51       162.05 o
 -11  10  10        872.17        764.32       145.54 o
 -10  10  10       4332.44       5532.42       320.99 o
  -9  10  10        505.80        506.11       121.32 o
  -8  10  10         63.87         42.50        94.49 o
  -7  10  10       2562.09       2685.90       276.47 o
  -6  10  10       6602.46       7310.63       433.88 o
  -5  10  10       1450.15       1658.09       302.04 o
  -4  10  10        551.27        500.29       162.65 o
  -3  10  10       2595.88       2430.49       229.08 o
  -2  10  10       5593.34       5483.86       260.51 o
  -1  10  10       3607.71       3704.70       193.76 o
   0  10  10       4605.60       5076.00       198.94 o
   1  10  10       3580.16       3774.76       193.01 o
   2  10  10       5733.43       5860.57       194.11 o
   3  10  10       2388.22       2316.08       134.27 o
   4  10  10        478.38        538.67        79.38 o
   5  10  10       1446.96       1598.82       117.09 o
   6  10  10       6909.91       7487.52       243.66 o
   7  10  10       1887.75       2063.38       126.87 o
   8  10  10         54.04        -52.45        52.45 o
   9  10  10        541.03        489.23        69.53 o
  10  10  10       4452.44       5411.24       181.77 o
  11  10  10        992.33       1369.19       113.21 o
  12  10  10        577.76        590.42       121.22 o
  13  10  10        631.67        561.63       180.95 o
  14  10  10       1287.97       1372.00       191.90 o
  15  10  10        142.50        122.80       256.48 o
  16  10  10       2200.16       2342.06       317.32 o
 -16  11  10         54.61       -111.42       314.53 o
 -15  11  10       1226.67       1118.80       246.14 o
 -14  11  10         93.72         42.35       190.82 o
 -13  11  10        123.56         24.04       156.37 o
 -12  11  10       1508.15       1791.10       371.15 o
 -11  11  10       1637.05       1765.05       219.38 o
 -10  11  10       2204.50       2217.64       233.09 o
  -9  11  10       2265.75       3000.37       284.14 o
  -8  11  10        384.49        494.19       149.81 o
  -7  11  10        267.02        184.21       135.75 o
  -6  11  10       1781.91       1828.10       231.55 o
  -5  11  10       2356.07       2850.65       292.26 o
  -4  11  10       5253.37       4766.16       287.38 o
  -3  11  10       3018.29       2962.58       272.04 o
  -2  11  10       5241.25       4802.80       400.31 o
  -1  11  10       1448.87       2177.16       151.59 o
   0  11  10        461.16        668.04        93.08 o
   1  11  10       1966.22       2585.81       153.70 o
   2  11  10       5213.18       5025.25       203.35 o
   3  11  10       3357.91       3639.99       194.69 o
   4  11  10       5380.78       5676.51       214.35 o
   5  11  10       2422.99       2706.50       149.09 o
   6  11  10       1718.49       1664.36       120.34 o
   7  11  10        169.99         75.59        63.37 o
   8  11  10        391.78        401.42        76.59 o
   9  11  10       2170.83       2654.43       213.46 o
  10  11  10       2243.00       2877.61       162.08 o
  11  11  10       1701.07       1715.60       145.72 o
  12  11  10       1458.12       1535.56       152.37 o
  13  11  10        137.88         66.30       148.99 o
  14  11  10        121.31       -159.59       159.59 o
  15  11  10       1369.04       1139.69       227.97 o
  16  11  10         53.86       -214.70       214.70 o
 -15  12  10        290.44        292.25       264.12 o
 -14  12  10        548.09        430.81       352.97 o
 -13  12  10       1022.28        845.74       311.06 o
 -12  12  10          8.42       -141.80       141.80 o
 -11  12  10        709.29        856.62       170.98 o
 -10  12  10        764.52        859.65       169.15 o
  -9  12  10       2072.80       2367.59       299.25 o
  -8  12  10       1606.05       1599.00       406.46 o
  -7  12  10       2390.34       2849.64       388.86 o
  -6  12  10       1806.24       2565.48       290.91 o
  -5  12  10       4017.29       4086.28       492.73 o
  -4  12  10        853.38       1150.57       245.71 o
  -3  12  10       5320.59       6252.82       392.45 o
  -2  12  10       4539.24       4866.48       301.41 o
  -1  12  10       1192.97       1058.23       149.83 o
   0  12  10        469.56        584.83       111.93 o
   1  12  10       1020.07        950.87       121.77 o
   2  12  10       5244.51       5255.51       276.79 o
   3  12  10       5289.53       5443.89       243.07 o
   4  12  10        805.72        698.55        97.70 o
   5  12  10       3988.33       4213.60       268.48 o
   6  12  10       1572.46       1640.97       124.68 o
   7  12  10       2262.33       2464.10       157.38 o
   8  12  10       1368.87       1703.94       218.81 o
   9  12  10       1952.57       2261.52       146.01 o
  10  12  10        817.66        759.82        91.88 o
  11  12  10        698.48        733.11       134.02 o
  12  12  10          6.70       -122.65       122.65 o
  13  12  10        996.71        766.86       158.23 o
  14  12  10        609.52        297.17       148.57 o
  15  12  10        279.51       -136.54       251.87 o
 -14  13  10       1275.24       1206.86       351.71 o
 -13  13  10         60.71       -252.16       252.16 o
 -12  13  10       2109.69       2158.42       321.41 o
 -11  13  10         34.52       -158.54       158.54 o
 -10  13  10       2341.54       2853.78       353.67 o
  -9  13  10       1631.67       1613.67       283.14 o
  -8  13  10        637.50        772.83       210.14 o
  -7  13  10         94.30        215.46       223.41 o
  -6  13  10        222.14        102.09       142.57 o
  -5  13  10       1226.91       1329.87       288.69 o
  -4  13  10          2.86         31.21       113.03 o
  -3  13  10       4583.45       5131.30       335.93 o
  -2  13  10       2585.59       2674.76       252.49 o
  -1  13  10       6016.04       6794.19       324.38 o
   0  13  10        929.87       1094.47       159.43 o
   1  13  10       6239.83       6940.45       338.99 o
   2  13  10       2543.74       2215.97       171.98 o
   3  13  10       4553.25       5068.24       251.01 o
   4  13  10          0.54        -27.12        80.33 o
   5  13  10       1139.74       1327.38       151.71 o
   6  13  10        199.36        130.50        86.74 o
   7  13  10         41.57         -5.86        78.37 o
   8  13  10        667.72        679.28       102.94 o
   9  13  10       1172.86       1301.12       114.96 o
  10  13  10       2292.83       2321.77       180.74 o
  11  13  10         30.29       -106.51       106.51 o
  12  13  10       2214.67       2230.42       204.68 o
  13  13  10         71.78       -117.52       144.54 o
  14  13  10       1252.39       1032.59       187.24 o
 -13  14  10       1397.08       1165.54       314.35 o
 -12  14  10        362.31        634.64       258.80 o
 -11  14  10        670.13        430.83       233.16 o
 -10  14  10        724.22        427.80       216.76 o
  -9  14  10        438.58        867.02       234.19 o
  -8  14  10        705.34         12.81       180.42 o
  -7  14  10         61.51        -43.48       147.18 o
  -6  14  10         38.34         16.23       145.68 o
  -5  14  10       1564.28       1230.94       195.88 o
  -4  14  10       1552.41       1467.93       198.39 o
  -3  14  10        661.26        253.22       147.84 o
  -2  14  10       1408.67       1770.76       232.38 o
  -1  14  10        463.46       1004.06       348.40 o
   0  14  10       2606.88       3037.63       319.56 o
   1  14  10        484.76        375.00       216.16 o
   2  14  10       1249.64       1663.64       184.33 o
   3  14  10        599.09        797.78       129.45 o
   4  14  10       1659.54       2223.82       179.17 o
   5  14  10       1459.18       1787.98       161.01 o
   6  14  10         37.87        -77.56        84.95 o
   7  14  10         93.52        343.81        91.32 o
   8  14  10        701.24        958.55       135.02 o
   9  14  10        329.32        371.36       101.32 o
  10  14  10        657.81        602.10       126.05 o
  11  14  10        724.15        755.41       139.67 o
  12  14  10        395.47         95.97       163.39 o
  13  14  10       1432.77       1189.09       195.71 o
 -13  15  10        187.87        419.72       334.83 o
 -12  15  10        129.00       -181.92       204.32 o
 -11  15  10        568.68        383.42       243.89 o
 -10  15  10        398.96        598.73       245.48 o
  -9  15  10        995.73        909.50       257.70 o
  -8  15  10         32.37       -167.17       167.17 o
  -7  15  10        929.84        939.27       195.40 o
  -6  15  10        584.33        811.17       187.17 o
  -5  15  10       1568.47       1575.48       227.72 o
  -4  15  10        206.12         99.21       133.87 o
  -3  15  10       1443.06       1786.09       233.40 o
  -2  15  10        845.26        718.53       166.81 o
  -1  15  10        315.62        477.30       142.27 o
   0  15  10        244.15        266.27       132.82 o
   1  15  10        228.58        -13.71       143.91 o
   2  15  10       1023.43        784.76       149.83 o
   3  15  10       1387.81       1358.66       183.98 o
   4  15  10        225.02        207.83       105.95 o
   5  15  10       1532.49       1580.07       232.44 o
   6  15  10        509.12        722.13       193.20 o
   7  15  10        936.42       1497.80       168.36 o
   8  15  10         39.68        -27.08       149.08 o
   9  15  10       1009.05        893.73       155.65 o
  10  15  10        427.34        519.78       136.48 o
  11  15  10        570.35        389.21       154.17 o
  12  15  10        139.67       -149.13       149.13 o
  13  15  10        199.43       -241.94       399.21 o
 -11  16  10         12.75          0.33       241.69 o
 -10  16  10        939.64        746.27       296.75 o
  -9  16  10         46.22        -44.32       247.88 o
  -8  16  10       1407.77       1199.94       222.88 o
  -7  16  10        415.69        669.51       198.07 o
  -6  16  10       2905.38       2774.03       301.40 o
  -5  16  10        263.25         21.10       152.83 o
  -4  16  10       1432.16       1354.37       212.38 o
  -3  16  10         53.90         -4.33       164.92 o
  -2  16  10         71.74       -156.80       156.80 o
  -1  16  10        924.75        895.82       223.08 o
   0  16  10       1261.94       1173.83       190.06 o
   1  16  10       1120.50        981.61       166.47 o
   2  16  10        108.80        267.42       130.13 o
   3  16  10         42.99       -100.66       100.66 o
   4  16  10       1386.52       1397.47       197.97 o
   5  16  10        224.64        286.51       125.60 o
   6  16  10       2958.14       3542.13       244.06 o
   7  16  10        444.23        726.87       193.14 o
   8  16  10       1420.41       1443.34       191.60 o
   9  16  10         38.18       -106.88       106.88 o
  10  16  10       1043.37        799.31       173.13 o
  11  16  10         25.94       -179.49       199.32 o
 -10  17  10         34.73       -172.97       172.97 o
  -9  17  10        937.89       1250.15       515.00 o
  -8  17  10        414.49        245.01       223.96 o
  -7  17  10       1443.25       1383.85       240.76 o
  -6  17  10        408.23        382.62       200.34 o
  -5  17  10       1645.69       1730.82       253.80 o
  -4  17  10        458.44        434.49       182.92 o
  -3  17  10       1014.92        815.13       213.48 o
  -2  17  10         62.32       -163.78       163.78 o
  -1  17  10         29.10       -178.47       217.14 o
   0  17  10        347.04        398.69       144.08 o
   1  17  10         31.58         10.27       134.04 o
   2  17  10         25.02         95.11       127.29 o
   3  17  10       1049.89        989.96       165.97 o
   4  17  10        441.82        297.74       135.81 o
   5  17  10       1723.90       1520.41       182.02 o
   6  17  10        322.40        354.76       194.74 o
   7  17  10       1483.04       1566.87       196.72 o
   8  17  10        375.95        272.62       152.29 o
   9  17  10       1014.63       1085.13       202.48 o
  10  17  10         46.49       -131.59       131.59 o
  -8  18  10       1323.79       1296.74       218.83 o
  -7  18  10        193.81        131.93       170.54 o
  -6  18  10        372.59        405.64       158.23 o
  -5  18  10         81.02        -49.61       163.28 o
  -4  18  10        245.34         97.15       149.32 o
  -3  18  10       1586.58       1461.23       206.49 o
  -2  18  10        240.33       -136.83       136.83 o
  -1  18  10        369.50        205.96       152.83 o
   0  18  10        180.14        -50.61       135.37 o
   1  18  10        344.98        291.82       158.45 o
   2  18  10        235.31        246.43       160.79 o
   3  18  10       1510.97       1687.69       197.69 o
   4  18  10        314.35        308.08       149.88 o
   5  18  10        110.83         57.43       173.39 o
   6  18  10        413.26        367.12       152.76 o
   7  18  10        173.40        116.58       164.72 o
   8  18  10       1320.59       1663.25       214.02 o
  -6  19  10        388.65        468.93       209.41 o
  -5  19  10          8.33        -87.24       170.10 o
  -4  19  10       1535.52       1569.03       232.55 o
  -3  19  10        545.09        255.54       208.22 o
  -2  19  10       1074.71       1253.51       277.19 o
  -1  19  10        185.72         19.50       265.78 o
   0  19  10        401.58        225.95       217.83 o
   1  19  10        281.43        281.04       233.97 o
   2  19  10       1057.76        646.04       196.71 o
   3  19  10        683.20        600.38       190.64 o
   4  19  10       1579.40       1243.01       243.40 o
   5  19  10          8.45       -144.27       144.27 o
   6  19  10        417.70        -49.22       168.36 o
  -3  20  10       1237.22        741.22       203.43 o
  -2  20  10        361.48        312.36       186.71 o
  -1  20  10       1985.92       2003.05       260.90 o
   0  20  10        125.59       -186.28       186.28 o
   1  20  10       1961.80       1974.53       268.37 o
   2  20  10        430.65        170.70       190.15 o
   3  20  10       1165.21       1000.72       296.67 o
   1   0  11       2434.61       2710.88       105.80 o
   2   0  11       9700.64       8056.83       196.91 o
   3   0  11       1635.90       2058.47       114.76 o
   4   0  11       2458.12       2258.99        92.01 o
   5   0  11       4481.15       4648.99       137.81 o
   6   0  11       1043.51       1103.60        65.42 o
   7   0  11        861.85        834.35        65.16 o
   8   0  11       1369.93       1658.05       105.82 o
   9   0  11        316.74        367.75        66.04 o
  10   0  11         91.46         87.84        61.14 o
  11   0  11        951.15       1063.39        88.57 o
  12   0  11        412.80        289.40        55.99 o
  13   0  11        246.29        220.88        81.15 o
  14   0  11        106.05        118.97       129.55 o
  15   0  11       1311.82       1123.84       191.33 o
  16   0  11       3595.83       4060.33       538.45 o
  17   0  11        328.55        375.50       178.07 o
  18   0  11       2986.84       2785.85       368.08 o
  19   0  11        323.93        221.39       517.76 o
 -19   1  11       1666.68       1219.80       392.50 o
 -18   1  11        301.88         87.10       307.27 o
 -17   1  11       4626.85       5335.37       412.58 o
 -16   1  11       2192.57       2021.24       302.54 o
 -15   1  11       1520.08       1442.75       222.51 o
 -14   1  11        104.44        -92.65        92.65 o
 -13   1  11        412.37        277.05        97.79 o
 -12   1  11       3087.98       2960.99       170.18 o
 -11   1  11       2341.99       2608.30       137.00 o
 -10   1  11       3573.88       3509.69       157.96 o
  -9   1  11       3298.72       3143.29       140.53 o
  -8   1  11       4881.00       4392.46       150.72 o
  -7   1  11       3078.48       2821.39       111.14 o
  -6   1  11       5597.29       5258.15       173.60 o
  -5   1  11        613.34       1078.13        67.51 o
  -4   1  11      11295.59       9276.76       213.47 o
  -3   1  11      22796.75      21507.40       397.35 o
  -2   1  11       4091.62       5536.71       566.58 o
  -1   1  11      27344.85      28477.88       546.27 o
   0   1  11       2951.23       3639.03       116.25 o
   1   1  11      26422.56      28069.95       545.90 o
   2   1  11       3999.94       5477.09       452.95 o
   3   1  11      22028.61      20836.22       430.00 o
   4   1  11      11042.18       9118.05       251.36 o
   5   1  11        477.87        889.70        66.68 o
   6   1  11       5814.92       5549.88       151.68 o
   7   1  11       3168.89       2923.18       111.07 o
   8   1  11       4872.39       4482.10       151.16 o
   9   1  11       3312.88       3359.24       159.22 o
  10   1  11       3691.05       3459.06       144.67 o
  11   1  11       2377.63       2901.83       192.78 o
  12   1  11       3546.54       3396.39       163.85 o
  13   1  11        356.89        123.76        67.01 o
  14   1  11        150.92         84.52        83.13 o
  15   1  11       1561.27       1928.86       242.47 o
  16   1  11       2176.51       2531.34       273.03 o
  17   1  11       4402.79       5943.41       406.58 o
  18   1  11        305.18       -208.07       537.11 o
  19   1  11       1595.21       1594.16       362.04 o
 -19   2  11        174.68        -75.37       216.52 o
 -18   2  11       3084.14       3410.08       345.51 o
 -17   2  11        939.25        815.24       201.69 o
 -16   2  11       4900.58       4656.02       349.33 o
 -15   2  11        398.43        251.64       140.49 o
 -14   2  11        428.47        366.56       112.76 o
 -13   2  11        710.45        647.72       110.87 o
 -12   2  11       1324.01       1157.53       129.79 o
 -11   2  11       6613.63       7287.62       392.55 o
 -10   2  11       5157.50       5342.98       176.23 o
  -9   2  11       2105.27       2075.39       135.41 o
  -8   2  11       5156.12       5209.13       171.27 o
  -7   2  11       2289.61       2413.88       108.93 o
  -6   2  11       4581.07       3935.91       111.82 o
  -5   2  11       6105.49       5689.92       174.40 o
  -4   2  11       8341.07       7797.76       374.16 o
  -3   2  11       9024.13       7662.43       211.18 o
  -2   2  11      14134.28      16263.13       336.69 o
  -1   2  11      24549.16      22740.48       461.83 o
   0   2  11       9811.65       9937.44       232.78 o
   1   2  11      25876.12      23851.30       502.40 o
   2   2  11      13653.30      15759.95       355.08 o
   3   2  11       8236.73       7330.86       193.38 o
   4   2  11       7465.92       7161.31       295.17 o
   5   2  11       5809.60       5154.35       157.27 o
   6   2  11       4605.15       3829.82       117.41 o
   7   2  11       2225.31       2237.73        95.11 o
   8   2  11       5556.58       5378.27       169.49 o
   9   2  11       1938.39       1902.54       106.35 o
  10   2  11       5448.65       5227.06       176.68 o
  11   2  11       6900.20       6716.99       293.03 o
  12   2  11       1158.28       1239.19       111.13 o
  13   2  11        551.50        464.51        93.82 o
  14   2  11        388.91        413.77        84.64 o
  15   2  11        426.21        456.79        98.34 o
  16   2  11       4819.61       4793.26       228.48 o
  17   2  11        902.28        638.57       198.31 o
  18   2  11       3232.55       3190.58       387.25 o
  19   2  11        178.46        409.52       284.84 o
 -18   3  11        327.42        237.19       206.93 o
 -17   3  11       3788.01       4631.94       548.15 o
 -16   3  11       1188.08       1009.23       169.08 o
 -15   3  11       2453.07       2511.91       220.48 o
 -14   3  11        694.56        846.56       147.78 o
 -13   3  11       1385.78       1150.85       125.78 o
 -12   3  11       3305.25       3458.40       321.16 o
 -11   3  11       1686.37       1596.94       123.15 o
 -10   3  11       8197.56       8742.43       235.97 o
  -9   3  11      15487.20      15442.93       396.09 o
  -8   3  11         93.95          6.92        53.79 o
  -7   3  11       2285.53       2401.40       102.66 o
  -6   3  11       7015.74       7166.25       216.35 o
  -5   3  11       7532.26       6471.40       254.94 o
  -4   3  11       3768.22       4147.73       178.68 o
  -3   3  11       1040.09        927.13        74.98 o
  -2   3  11       2908.25       3144.64       198.76 o
  -1   3  11      10737.83      10862.54       251.90 o
   0   3  11      46400.11      42716.00       803.01 o
   1   3  11      10925.37      11264.37       343.62 o
   2   3  11       2779.24       3186.59       120.48 o
   3   3  11       1024.55        748.26        64.16 o
   4   3  11       3829.10       3897.29       134.50 o
   5   3  11       7479.54       6898.02       256.92 o
   6   3  11       7494.74       7682.22       261.86 o
   7   3  11       2471.18       2498.52        99.81 o
   8   3  11        142.46        208.62        43.55 o
   9   3  11      16155.06      15459.90       368.91 o
  10   3  11       7704.31       8003.76       250.53 o
  11   3  11       1720.67       1510.28       132.96 o
  12   3  11       3525.89       3367.63       179.20 o
  13   3  11       1371.98       1162.55       119.39 o
  14   3  11        600.62        635.83       126.30 o
  15   3  11       2443.50       2457.58       158.97 o
  16   3  11       1183.59       1062.54       154.94 o
  17   3  11       3998.90       4640.17       282.89 o
  18   3  11        298.20        561.31       358.08 o
 -18   4  11        204.74        140.12       224.07 o
 -17   4  11        476.53        470.61       219.83 o
 -16   4  11       3291.44       3983.91       424.07 o
 -15   4  11       1893.11       1917.47       199.81 o
 -14   4  11        315.60        258.25       101.74 o
 -13   4  11       1292.69       1435.32       168.49 o
 -12   4  11        717.30        703.33       113.34 o
 -11   4  11       3366.31       3574.74       197.97 o
 -10   4  11       9448.36       9847.62       311.22 o
  -9   4  11         44.23         -5.22        44.35 o
  -8   4  11      20021.74      19670.70       561.61 o
  -7   4  11       4580.14       3963.62       132.73 o
  -6   4  11       1623.26       1802.15       128.58 o
  -5   4  11       3747.08       3637.97       142.64 o
  -4   4  11        542.77        788.27       102.75 o
  -3   4  11       3673.59       3708.64       171.39 o
  -2   4  11      21771.94      21522.34       545.18 o
  -1   4  11      23090.58      22517.39       462.51 o
   0   4  11       4271.71       3530.92       119.31 o
   1   4  11      24205.81      23022.74       466.31 o
   2   4  11      22507.28      21796.77       418.72 o
   3   4  11       3603.89       3439.40       143.09 o
   4   4  11        467.21        513.27        61.70 o
   5   4  11       3908.21       4054.90       148.59 o
   6   4  11       1513.24       1712.52       101.71 o
   7   4  11       4196.28       3615.82       120.76 o
   8   4  11      20410.85      20384.04       457.40 o
   9   4  11         19.62         55.92        46.84 o
  10   4  11      10637.67      10726.99       359.20 o
  11   4  11       3078.34       3525.17       217.14 o
  12   4  11        654.58        565.95        99.18 o
  13   4  11       1030.99        634.08       129.91 o
  14   4  11        356.68        230.12       120.06 o
  15   4  11       1680.93       1421.22       172.18 o
  16   4  11       3226.74       3825.89       331.63 o
  17   4  11        408.76        251.88       234.32 o
  18   4  11        243.47       -293.20       293.20 o
 -18   5  11        580.35        441.93       532.27 o
 -17   5  11        889.39        676.07       232.99 o
 -16   5  11        232.52        125.37       157.83 o
 -15   5  11        742.30        695.87       180.40 o
 -14   5  11       1696.84       1971.22       168.92 o
 -13   5  11       1935.03       1890.61       164.94 o
 -12   5  11        389.30        350.51       136.24 o
 -11   5  11       1416.79       1405.49       135.94 o
 -10   5  11       6433.34       6752.33       267.67 o
  -9   5  11      25303.97      24949.63       693.85 o
  -8   5  11       2255.91       2351.22       130.62 o
  -7   5  11       5043.41       5233.83       218.17 o
  -6   5  11        815.54        796.29        76.43 o
  -5   5  11       3402.31       3487.72       142.71 o
  -4   5  11        489.54        575.77       145.89 o
  -3   5  11       7041.01       6410.09       219.65 o
  -2   5  11       1380.02       1202.63        72.56 o
  -1   5  11       9682.30       9658.42       238.71 o
   0   5  11        722.71        921.66        68.25 o
   1   5  11       9824.47       9735.22       226.03 o
   2   5  11       1751.57       1388.44        77.01 o
   3   5  11       7261.63       6549.21       201.81 o
   4   5  11        549.31        748.21       111.38 o
   5   5  11       3189.90       3738.39       154.22 o
   6   5  11        964.59       1025.01        86.79 o
   7   5  11       5517.75       5799.54       218.40 o
   8   5  11       2546.52       2588.95       118.68 o
   9   5  11      26557.00      28106.73       624.17 o
  10   5  11       6596.01       7047.45       268.57 o
  11   5  11       1562.77       1650.24       132.32 o
  12   5  11        386.96        344.18        94.82 o
  13   5  11       2102.90       2214.99       166.81 o
  14   5  11       1503.39       1492.22       162.40 o
  15   5  11        787.19        688.23       132.70 o
  16   5  11        192.85        -53.87       147.49 o
  17   5  11        926.41        927.63       172.51 o
  18   5  11        606.57        216.55       260.40 o
 -18   6  11          1.64       -286.99       290.62 o
 -17   6  11        407.62        394.14       206.14 o
 -16   6  11        325.12        -75.04       172.70 o
 -15   6  11       1222.78        928.87       170.42 o
 -14   6  11        727.24        901.34       135.28 o
 -13   6  11        341.39        384.58       124.59 o
 -12   6  11        777.41        709.33       114.80 o
 -11   6  11       3043.70       3348.30       278.70 o
 -10   6  11      19306.32      20453.06       675.66 o
  -9   6  11       2044.81       2294.68       191.25 o
  -8   6  11      12834.58      13283.22       351.21 o
  -7   6  11       8390.07       8915.19       419.60 o
  -6   6  11        189.69        176.20        54.83 o
  -5   6  11       1634.21       1418.09       138.10 o
  -4   6  11       2355.36       2276.55       155.07 o
  -3   6  11       4710.28       5493.27       193.91 o
  -2   6  11      15073.34      14656.40       330.54 o
  -1   6  11         13.89         27.68        35.84 o
   0   6  11       4804.60       5305.50       164.74 o
   1   6  11          3.09        -19.18        30.88 o
   2   6  11      14740.62      13948.35       287.17 o
   3   6  11       4475.38       5270.87       146.41 o
   4   6  11       2423.72       2303.71        85.40 o
   5   6  11       1560.58       1300.86        97.18 o
   6   6  11        220.68        195.42        61.27 o
   7   6  11       8008.00       8583.09       509.39 o
   8   6  11      13268.40      13968.56       336.44 o
   9   6  11       2134.35       2273.91       149.97 o
  10   6  11      19367.65      20386.19       751.26 o
  11   6  11       3419.91       3668.90       231.82 o
  12   6  11        650.66        553.83       107.82 o
  13   6  11        367.35        357.19       102.67 o
  14   6  11        748.82        859.10       188.91 o
  15   6  11       1266.93       1361.75       180.13 o
  16   6  11        337.05         72.19       201.50 o
  17   6  11        409.49         91.63       267.85 o
  18   6  11         14.04         79.00       290.08 o
 -17   7  11         46.47        151.72       201.04 o
 -16   7  11          1.24       -195.95       195.95 o
 -15   7  11         23.26       -143.06       143.06 o
 -14   7  11       2199.94       2487.34       199.28 o
 -13   7  11        805.18       1144.12       152.13 o
 -12   7  11       1223.71       1491.39       161.45 o
 -11   7  11        713.15        905.02       152.17 o
 -10   7  11       2972.44       3023.95       190.31 o
  -9   7  11      13000.48      13893.98       490.92 o
  -8   7  11         24.05        185.12       204.14 o
  -7   7  11       2075.51       2534.61       189.37 o
  -6   7  11      12518.89      13077.30       383.27 o
  -5   7  11       5400.27       5546.47       339.65 o
  -4   7  11       5152.02       4910.77       220.95 o
  -3   7  11       2646.81       2804.18       202.59 o
  -2   7  11       6686.76       6484.78       200.67 o
  -1   7  11      10331.68       9375.01       339.91 o
   0   7  11         26.95        -17.61        36.04 o
   1   7  11      10381.52       9227.37       245.79 o
   2   7  11       6447.84       6332.46       176.88 o
   3   7  11       2626.23       2394.20       128.25 o
   4   7  11       5402.77       5010.02       165.57 o
   5   7  11       5312.32       5264.67       183.08 o
   6   7  11      13138.26      13885.22       302.73 o
   7   7  11       1987.46       2260.84       120.32 o
   8   7  11          1.20         15.82        58.51 o
   9   7  11      12579.75      14277.81       383.29 o
  10   7  11       2952.59       3524.94       168.67 o
  11   7  11        939.26       1043.10       112.19 o
  12   7  11       1325.54       1287.10       143.16 o
  13   7  11        761.64       1072.54       274.06 o
  14   7  11       2333.89       2769.23       213.09 o
  15   7  11         16.34         57.37       200.33 o
  16   7  11          6.73       -136.24       136.24 o
  17   7  11         84.03       -194.47       202.92 o
 -17   8  11        455.39        301.90       408.88 o
 -16   8  11        180.70        174.40       197.63 o
 -15   8  11       1126.53       1158.29       231.33 o
 -14   8  11        102.80        -67.54       110.03 o
 -13   8  11        268.76        119.36       116.71 o
 -12   8  11        288.42        308.04       112.82 o
 -11   8  11       4179.71       4088.71       237.88 o
 -10   8  11        529.77        431.18       104.54 o
  -9   8  11       1838.05       2064.56       266.01 o
  -8   8  11       5068.72       5073.44       427.74 o
  -7   8  11       3752.96       3380.94       217.66 o
  -6   8  11       1691.63       1760.64       262.78 o
  -5   8  11       5569.64       5792.43       288.29 o
  -4   8  11       2309.50       2129.86       160.80 o
  -3   8  11        383.76        587.08        92.65 o
  -2   8  11       4787.61       4970.34       201.40 o
  -1   8  11       4157.11       4239.32       151.73 o
   0   8  11       1174.68       1041.08        80.54 o
   1   8  11       3742.86       3781.49       140.06 o
   2   8  11       5090.62       4726.82       155.94 o
   3   8  11        394.30        504.24        64.83 o
   4   8  11       2492.94       2188.90       149.44 o
   5   8  11       5040.20       5471.09       187.68 o
   6   8  11       1899.28       1815.93       105.52 o
   7   8  11       3998.50       4002.55       155.32 o
   8   8  11       5015.10       4754.40       183.37 o
   9   8  11       1693.20       2018.85       118.61 o
  10   8  11        734.73        800.14        93.17 o
  11   8  11       4359.75       4669.90       273.07 o
  12   8  11        342.80        829.92       116.34 o
  13   8  11        215.07        289.89       111.62 o
  14   8  11         94.89        142.88       107.15 o
  15   8  11       1061.94       1021.03       202.16 o
  16   8  11        173.33         40.63       274.30 o
  17   8  11        502.34        262.96       272.09 o
 -17   9  11         92.01       -249.10       274.20 o
 -16   9  11        348.40         56.90       279.71 o
 -15   9  11        428.58        319.21       244.68 o
 -14   9  11       1092.94       1174.05       184.84 o
 -13   9  11        354.75        237.27       137.29 o
 -12   9  11        379.25        617.81       146.17 o
 -11   9  11       1784.24       2285.70       236.07 o
 -10   9  11       2298.46       2445.34       220.58 o
  -9   9  11       1160.29       1195.19       187.11 o
  -8   9  11       3917.79       3990.06       606.49 o
  -7   9  11       2076.59       2989.23       433.00 o
  -6   9  11       9780.16       9914.91       399.40 o
  -5   9  11       7024.44       6795.31       376.31 o
  -4   9  11       9944.45      10216.88       419.37 o
  -3   9  11       3652.72       4089.48       248.88 o
  -2   9  11       7755.62       6888.94       279.48 o
  -1   9  11       3811.63       3593.10       235.28 o
   0   9  11      10029.60       9461.72       250.86 o
   1   9  11       3449.40       2931.71       138.98 o
   2   9  11       7406.12       6750.64       221.91 o
   3   9  11       3988.40       4014.09       161.74 o
   4   9  11       9061.03       9080.83       250.17 o
   5   9  11       7289.74       7316.79       226.59 o
   6   9  11      10837.28      10674.02       287.59 o
   7   9  11       2194.32       2953.22       152.26 o
   8   9  11       4171.75       5072.71       227.54 o
   9   9  11       1221.87       1307.87        93.97 o
  10   9  11       2098.40       2454.86       114.98 o
  11   9  11       1745.49       1837.97       220.93 o
  12   9  11        309.49        505.69       116.72 o
  13   9  11        345.85        215.72       216.74 o
  14   9  11       1037.49        728.72       174.61 o
  15   9  11        379.02         36.17       155.54 o
  16   9  11        335.37        300.51       272.54 o
  17   9  11        108.36       -193.55       324.20 o
 -16  10  11         66.70       -241.94       241.94 o
 -15  10  11        388.90        233.55       244.74 o
 -14  10  11        594.72        561.80       166.48 o
 -13  10  11        451.25        494.68       168.67 o
 -12  10  11       2093.37       2380.10       250.28 o
 -11  10  11        803.32        699.82       156.99 o
 -10  10  11       1487.09       1816.82       212.35 o
  -9  10  11       1091.43       1294.39       209.40 o
  -8  10  11       2044.73       1846.98       279.72 o
  -7  10  11       2790.82       3171.37       302.48 o
  -6  10  11       4123.23       4328.58       491.35 o
  -5  10  11      22060.90      23339.65       737.99 o
  -4  10  11       8798.60       8794.78       380.83 o
  -3  10  11       6607.20       6369.68       385.45 o
  -2  10  11       3146.24       3661.74       282.23 o
  -1  10  11      11686.23      11949.13       366.60 o
[truncated: 506,290 more chars]
